# Supplementary material for: MS1 Peptide Ion Intensity Chromatograms in MS2 (SWATH) Data Independent Acquisitions. Improving Post Acquisition Analysis of Proteomic Experiments
Source: Mol Cell Proteomics. 2015 May 17;14(9):2405–19. doi: 10.1074/mcp.O115.048181 (PMC4563724; doi:10.1074/mcp.O115.048181)
Supplement: Supplemental Data [file supp_O115.048181_mcp.O115.048181-2.xlsx]

## Sheet: S1A. MSstats_Input_3to1_dataset
Supplemental Table S1A: Skyline Quantitative output for precursor and fragment ions of samples : 100 ng and 33 ng mitochondrial lysates, 2 process and 3 technical replicates each
Protein Name	Peptide Sequence	Precursor	Fragment Ion	Product	Isotope	Isotope	Condition	BioReplicate	File Name	Area	Standard Type
		Charge		Charge	Dist Rank	Label Type
sp|Q99K67|AASS_MOUSE	AGGILQEDITEACLILGVK	3	precursor	3	2	light	33	tube_33 A	141019_0004_30A_S1_v3.wiff	34855
sp|Q99K67|AASS_MOUSE	AGGILQEDITEACLILGVK	3	precursor	3	2	light	100	tube_100 A	141019_0005_100A_S7_v3.wiff	115114
sp|Q99K67|AASS_MOUSE	AGGILQEDITEACLILGVK	3	precursor	3	2	light	33	tube_33 B	141019_0006_30B_S4_v3.wiff	31848
sp|Q99K67|AASS_MOUSE	AGGILQEDITEACLILGVK	3	precursor	3	2	light	100	tube_100 B	141019_0007_100B_S10_v3.wiff	136247
sp|Q99K67|AASS_MOUSE	AGGILQEDITEACLILGVK	3	precursor	3	2	light	33	tube_33 A	141019_0008_30A_S2_v3.wiff	49641
sp|Q99K67|AASS_MOUSE	AGGILQEDITEACLILGVK	3	precursor	3	2	light	100	tube_100 A	141019_0009_100A_S8_v3.wiff	140657
sp|Q99K67|AASS_MOUSE	AGGILQEDITEACLILGVK	3	precursor	3	2	light	33	tube_33 B	141019_0010_30B_S5_v3.wiff	35238
sp|Q99K67|AASS_MOUSE	AGGILQEDITEACLILGVK	3	precursor	3	2	light	100	tube_100 B	141019_0011_100B_S11_v3.wiff	125404
sp|Q99K67|AASS_MOUSE	AGGILQEDITEACLILGVK	3	precursor	3	2	light	33	tube_33 A	141019_0012_30A_S3_v3.wiff	34391
sp|Q99K67|AASS_MOUSE	AGGILQEDITEACLILGVK	3	precursor	3	2	light	100	tube_100 A	141019_0013_100A_S9_v3.wiff	122025
sp|Q99K67|AASS_MOUSE	AGGILQEDITEACLILGVK	3	precursor	3	2	light	33	tube_33 B	141019_0014_30B_S6_v3.wiff	31325
sp|Q99K67|AASS_MOUSE	AGGILQEDITEACLILGVK	3	precursor	3	2	light	100	tube_100 B	141019_0015_100B_S12_v3.wiff	113599
sp|Q99K67|AASS_MOUSE	AGGILQEDITEACLILGVK	3	precursor [M+1]	3	1	light	33	tube_33 A	141019_0004_30A_S1_v3.wiff	36246
sp|Q99K67|AASS_MOUSE	AGGILQEDITEACLILGVK	3	precursor [M+1]	3	1	light	100	tube_100 A	141019_0005_100A_S7_v3.wiff	164862
sp|Q99K67|AASS_MOUSE	AGGILQEDITEACLILGVK	3	precursor [M+1]	3	1	light	33	tube_33 B	141019_0006_30B_S4_v3.wiff	36605
sp|Q99K67|AASS_MOUSE	AGGILQEDITEACLILGVK	3	precursor [M+1]	3	1	light	100	tube_100 B	141019_0007_100B_S10_v3.wiff	154053
sp|Q99K67|AASS_MOUSE	AGGILQEDITEACLILGVK	3	precursor [M+1]	3	1	light	33	tube_33 A	141019_0008_30A_S2_v3.wiff	47625
sp|Q99K67|AASS_MOUSE	AGGILQEDITEACLILGVK	3	precursor [M+1]	3	1	light	100	tube_100 A	141019_0009_100A_S8_v3.wiff	156407
sp|Q99K67|AASS_MOUSE	AGGILQEDITEACLILGVK	3	precursor [M+1]	3	1	light	33	tube_33 B	141019_0010_30B_S5_v3.wiff	35187
sp|Q99K67|AASS_MOUSE	AGGILQEDITEACLILGVK	3	precursor [M+1]	3	1	light	100	tube_100 B	141019_0011_100B_S11_v3.wiff	126527
sp|Q99K67|AASS_MOUSE	AGGILQEDITEACLILGVK	3	precursor [M+1]	3	1	light	33	tube_33 A	141019_0012_30A_S3_v3.wiff	37574
sp|Q99K67|AASS_MOUSE	AGGILQEDITEACLILGVK	3	precursor [M+1]	3	1	light	100	tube_100 A	141019_0013_100A_S9_v3.wiff	154941
sp|Q99K67|AASS_MOUSE	AGGILQEDITEACLILGVK	3	precursor [M+1]	3	1	light	33	tube_33 B	141019_0014_30B_S6_v3.wiff	37784
sp|Q99K67|AASS_MOUSE	AGGILQEDITEACLILGVK	3	precursor [M+1]	3	1	light	100	tube_100 B	141019_0015_100B_S12_v3.wiff	124301
sp|Q99K67|AASS_MOUSE	AGGILQEDITEACLILGVK	3	precursor [M+2]	3	3	light	33	tube_33 A	141019_0004_30A_S1_v3.wiff	26987
sp|Q99K67|AASS_MOUSE	AGGILQEDITEACLILGVK	3	precursor [M+2]	3	3	light	100	tube_100 A	141019_0005_100A_S7_v3.wiff	107028
sp|Q99K67|AASS_MOUSE	AGGILQEDITEACLILGVK	3	precursor [M+2]	3	3	light	33	tube_33 B	141019_0006_30B_S4_v3.wiff	35631
sp|Q99K67|AASS_MOUSE	AGGILQEDITEACLILGVK	3	precursor [M+2]	3	3	light	100	tube_100 B	141019_0007_100B_S10_v3.wiff	121903
sp|Q99K67|AASS_MOUSE	AGGILQEDITEACLILGVK	3	precursor [M+2]	3	3	light	33	tube_33 A	141019_0008_30A_S2_v3.wiff	36570
sp|Q99K67|AASS_MOUSE	AGGILQEDITEACLILGVK	3	precursor [M+2]	3	3	light	100	tube_100 A	141019_0009_100A_S8_v3.wiff	94454
sp|Q99K67|AASS_MOUSE	AGGILQEDITEACLILGVK	3	precursor [M+2]	3	3	light	33	tube_33 B	141019_0010_30B_S5_v3.wiff	23212
sp|Q99K67|AASS_MOUSE	AGGILQEDITEACLILGVK	3	precursor [M+2]	3	3	light	100	tube_100 B	141019_0011_100B_S11_v3.wiff	83932
sp|Q99K67|AASS_MOUSE	AGGILQEDITEACLILGVK	3	precursor [M+2]	3	3	light	33	tube_33 A	141019_0012_30A_S3_v3.wiff	26298
sp|Q99K67|AASS_MOUSE	AGGILQEDITEACLILGVK	3	precursor [M+2]	3	3	light	100	tube_100 A	141019_0013_100A_S9_v3.wiff	119749
sp|Q99K67|AASS_MOUSE	AGGILQEDITEACLILGVK	3	precursor [M+2]	3	3	light	33	tube_33 B	141019_0014_30B_S6_v3.wiff	26857
sp|Q99K67|AASS_MOUSE	AGGILQEDITEACLILGVK	3	precursor [M+2]	3	3	light	100	tube_100 B	141019_0015_100B_S12_v3.wiff	108595
sp|Q99K67|AASS_MOUSE	AGGILQEDITEACLILGVK	3	y10	1	#N/A	light	33	tube_33 A	141019_0004_30A_S1_v3.wiff	3627
sp|Q99K67|AASS_MOUSE	AGGILQEDITEACLILGVK	3	y10	1	#N/A	light	100	tube_100 A	141019_0005_100A_S7_v3.wiff	10778
sp|Q99K67|AASS_MOUSE	AGGILQEDITEACLILGVK	3	y10	1	#N/A	light	33	tube_33 B	141019_0006_30B_S4_v3.wiff	3227
sp|Q99K67|AASS_MOUSE	AGGILQEDITEACLILGVK	3	y10	1	#N/A	light	100	tube_100 B	141019_0007_100B_S10_v3.wiff	10517
sp|Q99K67|AASS_MOUSE	AGGILQEDITEACLILGVK	3	y10	1	#N/A	light	33	tube_33 A	141019_0008_30A_S2_v3.wiff	3060
sp|Q99K67|AASS_MOUSE	AGGILQEDITEACLILGVK	3	y10	1	#N/A	light	100	tube_100 A	141019_0009_100A_S8_v3.wiff	10331
sp|Q99K67|AASS_MOUSE	AGGILQEDITEACLILGVK	3	y10	1	#N/A	light	33	tube_33 B	141019_0010_30B_S5_v3.wiff	2499
sp|Q99K67|AASS_MOUSE	AGGILQEDITEACLILGVK	3	y10	1	#N/A	light	100	tube_100 B	141019_0011_100B_S11_v3.wiff	9316
sp|Q99K67|AASS_MOUSE	AGGILQEDITEACLILGVK	3	y10	1	#N/A	light	33	tube_33 A	141019_0012_30A_S3_v3.wiff	2500
sp|Q99K67|AASS_MOUSE	AGGILQEDITEACLILGVK	3	y10	1	#N/A	light	100	tube_100 A	141019_0013_100A_S9_v3.wiff	11791
sp|Q99K67|AASS_MOUSE	AGGILQEDITEACLILGVK	3	y10	1	#N/A	light	33	tube_33 B	141019_0014_30B_S6_v3.wiff	3238
sp|Q99K67|AASS_MOUSE	AGGILQEDITEACLILGVK	3	y10	1	#N/A	light	100	tube_100 B	141019_0015_100B_S12_v3.wiff	9094
sp|Q99K67|AASS_MOUSE	AGGILQEDITEACLILGVK	3	y9	1	#N/A	light	33	tube_33 A	141019_0004_30A_S1_v3.wiff	3489
sp|Q99K67|AASS_MOUSE	AGGILQEDITEACLILGVK	3	y9	1	#N/A	light	100	tube_100 A	141019_0005_100A_S7_v3.wiff	14043
sp|Q99K67|AASS_MOUSE	AGGILQEDITEACLILGVK	3	y9	1	#N/A	light	33	tube_33 B	141019_0006_30B_S4_v3.wiff	3850
sp|Q99K67|AASS_MOUSE	AGGILQEDITEACLILGVK	3	y9	1	#N/A	light	100	tube_100 B	141019_0007_100B_S10_v3.wiff	12105
sp|Q99K67|AASS_MOUSE	AGGILQEDITEACLILGVK	3	y9	1	#N/A	light	33	tube_33 A	141019_0008_30A_S2_v3.wiff	2935
sp|Q99K67|AASS_MOUSE	AGGILQEDITEACLILGVK	3	y9	1	#N/A	light	100	tube_100 A	141019_0009_100A_S8_v3.wiff	14065
sp|Q99K67|AASS_MOUSE	AGGILQEDITEACLILGVK	3	y9	1	#N/A	light	33	tube_33 B	141019_0010_30B_S5_v3.wiff	3428
sp|Q99K67|AASS_MOUSE	AGGILQEDITEACLILGVK	3	y9	1	#N/A	light	100	tube_100 B	141019_0011_100B_S11_v3.wiff	12319
sp|Q99K67|AASS_MOUSE	AGGILQEDITEACLILGVK	3	y9	1	#N/A	light	33	tube_33 A	141019_0012_30A_S3_v3.wiff	4161
sp|Q99K67|AASS_MOUSE	AGGILQEDITEACLILGVK	3	y9	1	#N/A	light	100	tube_100 A	141019_0013_100A_S9_v3.wiff	16056
sp|Q99K67|AASS_MOUSE	AGGILQEDITEACLILGVK	3	y9	1	#N/A	light	33	tube_33 B	141019_0014_30B_S6_v3.wiff	3571
sp|Q99K67|AASS_MOUSE	AGGILQEDITEACLILGVK	3	y9	1	#N/A	light	100	tube_100 B	141019_0015_100B_S12_v3.wiff	12642
sp|Q99K67|AASS_MOUSE	AGGILQEDITEACLILGVK	3	y8	1	#N/A	light	33	tube_33 A	141019_0004_30A_S1_v3.wiff	7141
sp|Q99K67|AASS_MOUSE	AGGILQEDITEACLILGVK	3	y8	1	#N/A	light	100	tube_100 A	141019_0005_100A_S7_v3.wiff	25479
sp|Q99K67|AASS_MOUSE	AGGILQEDITEACLILGVK	3	y8	1	#N/A	light	33	tube_33 B	141019_0006_30B_S4_v3.wiff	7605
sp|Q99K67|AASS_MOUSE	AGGILQEDITEACLILGVK	3	y8	1	#N/A	light	100	tube_100 B	141019_0007_100B_S10_v3.wiff	23508
sp|Q99K67|AASS_MOUSE	AGGILQEDITEACLILGVK	3	y8	1	#N/A	light	33	tube_33 A	141019_0008_30A_S2_v3.wiff	5992
sp|Q99K67|AASS_MOUSE	AGGILQEDITEACLILGVK	3	y8	1	#N/A	light	100	tube_100 A	141019_0009_100A_S8_v3.wiff	25157
sp|Q99K67|AASS_MOUSE	AGGILQEDITEACLILGVK	3	y8	1	#N/A	light	33	tube_33 B	141019_0010_30B_S5_v3.wiff	6308
sp|Q99K67|AASS_MOUSE	AGGILQEDITEACLILGVK	3	y8	1	#N/A	light	100	tube_100 B	141019_0011_100B_S11_v3.wiff	23796
sp|Q99K67|AASS_MOUSE	AGGILQEDITEACLILGVK	3	y8	1	#N/A	light	33	tube_33 A	141019_0012_30A_S3_v3.wiff	5937
sp|Q99K67|AASS_MOUSE	AGGILQEDITEACLILGVK	3	y8	1	#N/A	light	100	tube_100 A	141019_0013_100A_S9_v3.wiff	24231
sp|Q99K67|AASS_MOUSE	AGGILQEDITEACLILGVK	3	y8	1	#N/A	light	33	tube_33 B	141019_0014_30B_S6_v3.wiff	6372
sp|Q99K67|AASS_MOUSE	AGGILQEDITEACLILGVK	3	y8	1	#N/A	light	100	tube_100 B	141019_0015_100B_S12_v3.wiff	23505
sp|Q99K67|AASS_MOUSE	AGGILQEDITEACLILGVK	3	y7	1	#N/A	light	33	tube_33 A	141019_0004_30A_S1_v3.wiff	7949
sp|Q99K67|AASS_MOUSE	AGGILQEDITEACLILGVK	3	y7	1	#N/A	light	100	tube_100 A	141019_0005_100A_S7_v3.wiff	27967
sp|Q99K67|AASS_MOUSE	AGGILQEDITEACLILGVK	3	y7	1	#N/A	light	33	tube_33 B	141019_0006_30B_S4_v3.wiff	7302
sp|Q99K67|AASS_MOUSE	AGGILQEDITEACLILGVK	3	y7	1	#N/A	light	100	tube_100 B	141019_0007_100B_S10_v3.wiff	27587
sp|Q99K67|AASS_MOUSE	AGGILQEDITEACLILGVK	3	y7	1	#N/A	light	33	tube_33 A	141019_0008_30A_S2_v3.wiff	7296
sp|Q99K67|AASS_MOUSE	AGGILQEDITEACLILGVK	3	y7	1	#N/A	light	100	tube_100 A	141019_0009_100A_S8_v3.wiff	27286
sp|Q99K67|AASS_MOUSE	AGGILQEDITEACLILGVK	3	y7	1	#N/A	light	33	tube_33 B	141019_0010_30B_S5_v3.wiff	7136
sp|Q99K67|AASS_MOUSE	AGGILQEDITEACLILGVK	3	y7	1	#N/A	light	100	tube_100 B	141019_0011_100B_S11_v3.wiff	28348
sp|Q99K67|AASS_MOUSE	AGGILQEDITEACLILGVK	3	y7	1	#N/A	light	33	tube_33 A	141019_0012_30A_S3_v3.wiff	7086
sp|Q99K67|AASS_MOUSE	AGGILQEDITEACLILGVK	3	y7	1	#N/A	light	100	tube_100 A	141019_0013_100A_S9_v3.wiff	28274
sp|Q99K67|AASS_MOUSE	AGGILQEDITEACLILGVK	3	y7	1	#N/A	light	33	tube_33 B	141019_0014_30B_S6_v3.wiff	7685
sp|Q99K67|AASS_MOUSE	AGGILQEDITEACLILGVK	3	y7	1	#N/A	light	100	tube_100 B	141019_0015_100B_S12_v3.wiff	25898
sp|Q99K67|AASS_MOUSE	AGGILQEDITEACLILGVK	3	y6	1	#N/A	light	33	tube_33 A	141019_0004_30A_S1_v3.wiff	4465
sp|Q99K67|AASS_MOUSE	AGGILQEDITEACLILGVK	3	y6	1	#N/A	light	100	tube_100 A	141019_0005_100A_S7_v3.wiff	16851
sp|Q99K67|AASS_MOUSE	AGGILQEDITEACLILGVK	3	y6	1	#N/A	light	33	tube_33 B	141019_0006_30B_S4_v3.wiff	4030
sp|Q99K67|AASS_MOUSE	AGGILQEDITEACLILGVK	3	y6	1	#N/A	light	100	tube_100 B	141019_0007_100B_S10_v3.wiff	15222
sp|Q99K67|AASS_MOUSE	AGGILQEDITEACLILGVK	3	y6	1	#N/A	light	33	tube_33 A	141019_0008_30A_S2_v3.wiff	4427
sp|Q99K67|AASS_MOUSE	AGGILQEDITEACLILGVK	3	y6	1	#N/A	light	100	tube_100 A	141019_0009_100A_S8_v3.wiff	16468
sp|Q99K67|AASS_MOUSE	AGGILQEDITEACLILGVK	3	y6	1	#N/A	light	33	tube_33 B	141019_0010_30B_S5_v3.wiff	4359
sp|Q99K67|AASS_MOUSE	AGGILQEDITEACLILGVK	3	y6	1	#N/A	light	100	tube_100 B	141019_0011_100B_S11_v3.wiff	13448
sp|Q99K67|AASS_MOUSE	AGGILQEDITEACLILGVK	3	y6	1	#N/A	light	33	tube_33 A	141019_0012_30A_S3_v3.wiff	5442
sp|Q99K67|AASS_MOUSE	AGGILQEDITEACLILGVK	3	y6	1	#N/A	light	100	tube_100 A	141019_0013_100A_S9_v3.wiff	16018
sp|Q99K67|AASS_MOUSE	AGGILQEDITEACLILGVK	3	y6	1	#N/A	light	33	tube_33 B	141019_0014_30B_S6_v3.wiff	4372
sp|Q99K67|AASS_MOUSE	AGGILQEDITEACLILGVK	3	y6	1	#N/A	light	100	tube_100 B	141019_0015_100B_S12_v3.wiff	16420
sp|Q99K67|AASS_MOUSE	AGGILQEDITEACLILGVK	3	y5	1	#N/A	light	33	tube_33 A	141019_0004_30A_S1_v3.wiff	3844
sp|Q99K67|AASS_MOUSE	AGGILQEDITEACLILGVK	3	y5	1	#N/A	light	100	tube_100 A	141019_0005_100A_S7_v3.wiff	13387
sp|Q99K67|AASS_MOUSE	AGGILQEDITEACLILGVK	3	y5	1	#N/A	light	33	tube_33 B	141019_0006_30B_S4_v3.wiff	3882
sp|Q99K67|AASS_MOUSE	AGGILQEDITEACLILGVK	3	y5	1	#N/A	light	100	tube_100 B	141019_0007_100B_S10_v3.wiff	14800
sp|Q99K67|AASS_MOUSE	AGGILQEDITEACLILGVK	3	y5	1	#N/A	light	33	tube_33 A	141019_0008_30A_S2_v3.wiff	4109
sp|Q99K67|AASS_MOUSE	AGGILQEDITEACLILGVK	3	y5	1	#N/A	light	100	tube_100 A	141019_0009_100A_S8_v3.wiff	14482
sp|Q99K67|AASS_MOUSE	AGGILQEDITEACLILGVK	3	y5	1	#N/A	light	33	tube_33 B	141019_0010_30B_S5_v3.wiff	3682
sp|Q99K67|AASS_MOUSE	AGGILQEDITEACLILGVK	3	y5	1	#N/A	light	100	tube_100 B	141019_0011_100B_S11_v3.wiff	13831
sp|Q99K67|AASS_MOUSE	AGGILQEDITEACLILGVK	3	y5	1	#N/A	light	33	tube_33 A	141019_0012_30A_S3_v3.wiff	4207
sp|Q99K67|AASS_MOUSE	AGGILQEDITEACLILGVK	3	y5	1	#N/A	light	100	tube_100 A	141019_0013_100A_S9_v3.wiff	14478
sp|Q99K67|AASS_MOUSE	AGGILQEDITEACLILGVK	3	y5	1	#N/A	light	33	tube_33 B	141019_0014_30B_S6_v3.wiff	4674
sp|Q99K67|AASS_MOUSE	AGGILQEDITEACLILGVK	3	y5	1	#N/A	light	100	tube_100 B	141019_0015_100B_S12_v3.wiff	14235
sp|Q99K67|AASS_MOUSE	AGGILQEDITEACLILGVK	3	b5	1	#N/A	light	33	tube_33 A	141019_0004_30A_S1_v3.wiff	1542
sp|Q99K67|AASS_MOUSE	AGGILQEDITEACLILGVK	3	b5	1	#N/A	light	100	tube_100 A	141019_0005_100A_S7_v3.wiff	6658
sp|Q99K67|AASS_MOUSE	AGGILQEDITEACLILGVK	3	b5	1	#N/A	light	33	tube_33 B	141019_0006_30B_S4_v3.wiff	2529
sp|Q99K67|AASS_MOUSE	AGGILQEDITEACLILGVK	3	b5	1	#N/A	light	100	tube_100 B	141019_0007_100B_S10_v3.wiff	6305
sp|Q99K67|AASS_MOUSE	AGGILQEDITEACLILGVK	3	b5	1	#N/A	light	33	tube_33 A	141019_0008_30A_S2_v3.wiff	2718
sp|Q99K67|AASS_MOUSE	AGGILQEDITEACLILGVK	3	b5	1	#N/A	light	100	tube_100 A	141019_0009_100A_S8_v3.wiff	9473
sp|Q99K67|AASS_MOUSE	AGGILQEDITEACLILGVK	3	b5	1	#N/A	light	33	tube_33 B	141019_0010_30B_S5_v3.wiff	1122
sp|Q99K67|AASS_MOUSE	AGGILQEDITEACLILGVK	3	b5	1	#N/A	light	100	tube_100 B	141019_0011_100B_S11_v3.wiff	7374
sp|Q99K67|AASS_MOUSE	AGGILQEDITEACLILGVK	3	b5	1	#N/A	light	33	tube_33 A	141019_0012_30A_S3_v3.wiff	2157
sp|Q99K67|AASS_MOUSE	AGGILQEDITEACLILGVK	3	b5	1	#N/A	light	100	tube_100 A	141019_0013_100A_S9_v3.wiff	4962
sp|Q99K67|AASS_MOUSE	AGGILQEDITEACLILGVK	3	b5	1	#N/A	light	33	tube_33 B	141019_0014_30B_S6_v3.wiff	2532
sp|Q99K67|AASS_MOUSE	AGGILQEDITEACLILGVK	3	b5	1	#N/A	light	100	tube_100 B	141019_0015_100B_S12_v3.wiff	6291
sp|Q99K67|AASS_MOUSE	AGGILQEDITEACLILGVK	3	b8	1	#N/A	light	33	tube_33 A	141019_0004_30A_S1_v3.wiff	2934
sp|Q99K67|AASS_MOUSE	AGGILQEDITEACLILGVK	3	b8	1	#N/A	light	100	tube_100 A	141019_0005_100A_S7_v3.wiff	10794
sp|Q99K67|AASS_MOUSE	AGGILQEDITEACLILGVK	3	b8	1	#N/A	light	33	tube_33 B	141019_0006_30B_S4_v3.wiff	3327
sp|Q99K67|AASS_MOUSE	AGGILQEDITEACLILGVK	3	b8	1	#N/A	light	100	tube_100 B	141019_0007_100B_S10_v3.wiff	15427
sp|Q99K67|AASS_MOUSE	AGGILQEDITEACLILGVK	3	b8	1	#N/A	light	33	tube_33 A	141019_0008_30A_S2_v3.wiff	3246
sp|Q99K67|AASS_MOUSE	AGGILQEDITEACLILGVK	3	b8	1	#N/A	light	100	tube_100 A	141019_0009_100A_S8_v3.wiff	10493
sp|Q99K67|AASS_MOUSE	AGGILQEDITEACLILGVK	3	b8	1	#N/A	light	33	tube_33 B	141019_0010_30B_S5_v3.wiff	3322
sp|Q99K67|AASS_MOUSE	AGGILQEDITEACLILGVK	3	b8	1	#N/A	light	100	tube_100 B	141019_0011_100B_S11_v3.wiff	13573
sp|Q99K67|AASS_MOUSE	AGGILQEDITEACLILGVK	3	b8	1	#N/A	light	33	tube_33 A	141019_0012_30A_S3_v3.wiff	2961
sp|Q99K67|AASS_MOUSE	AGGILQEDITEACLILGVK	3	b8	1	#N/A	light	100	tube_100 A	141019_0013_100A_S9_v3.wiff	12027
sp|Q99K67|AASS_MOUSE	AGGILQEDITEACLILGVK	3	b8	1	#N/A	light	33	tube_33 B	141019_0014_30B_S6_v3.wiff	3235
sp|Q99K67|AASS_MOUSE	AGGILQEDITEACLILGVK	3	b8	1	#N/A	light	100	tube_100 B	141019_0015_100B_S12_v3.wiff	13104
sp|Q99K67|AASS_MOUSE	SIGPLTFVFTGTGNVSK	2	precursor	2	1	light	33	tube_33 A	141019_0004_30A_S1_v3.wiff	95189
sp|Q99K67|AASS_MOUSE	SIGPLTFVFTGTGNVSK	2	precursor	2	1	light	100	tube_100 A	141019_0005_100A_S7_v3.wiff	259333
sp|Q99K67|AASS_MOUSE	SIGPLTFVFTGTGNVSK	2	precursor	2	1	light	33	tube_33 B	141019_0006_30B_S4_v3.wiff	77770
sp|Q99K67|AASS_MOUSE	SIGPLTFVFTGTGNVSK	2	precursor	2	1	light	100	tube_100 B	141019_0007_100B_S10_v3.wiff	224075
sp|Q99K67|AASS_MOUSE	SIGPLTFVFTGTGNVSK	2	precursor	2	1	light	33	tube_33 A	141019_0008_30A_S2_v3.wiff	86580
sp|Q99K67|AASS_MOUSE	SIGPLTFVFTGTGNVSK	2	precursor	2	1	light	100	tube_100 A	141019_0009_100A_S8_v3.wiff	214390
sp|Q99K67|AASS_MOUSE	SIGPLTFVFTGTGNVSK	2	precursor	2	1	light	33	tube_33 B	141019_0010_30B_S5_v3.wiff	77907
sp|Q99K67|AASS_MOUSE	SIGPLTFVFTGTGNVSK	2	precursor	2	1	light	100	tube_100 B	141019_0011_100B_S11_v3.wiff	235407
sp|Q99K67|AASS_MOUSE	SIGPLTFVFTGTGNVSK	2	precursor	2	1	light	33	tube_33 A	141019_0012_30A_S3_v3.wiff	89328
sp|Q99K67|AASS_MOUSE	SIGPLTFVFTGTGNVSK	2	precursor	2	1	light	100	tube_100 A	141019_0013_100A_S9_v3.wiff	216004
sp|Q99K67|AASS_MOUSE	SIGPLTFVFTGTGNVSK	2	precursor	2	1	light	33	tube_33 B	141019_0014_30B_S6_v3.wiff	74311
sp|Q99K67|AASS_MOUSE	SIGPLTFVFTGTGNVSK	2	precursor	2	1	light	100	tube_100 B	141019_0015_100B_S12_v3.wiff	242844
sp|Q99K67|AASS_MOUSE	SIGPLTFVFTGTGNVSK	2	precursor [M+1]	2	2	light	33	tube_33 A	141019_0004_30A_S1_v3.wiff	83274
sp|Q99K67|AASS_MOUSE	SIGPLTFVFTGTGNVSK	2	precursor [M+1]	2	2	light	100	tube_100 A	141019_0005_100A_S7_v3.wiff	209310
sp|Q99K67|AASS_MOUSE	SIGPLTFVFTGTGNVSK	2	precursor [M+1]	2	2	light	33	tube_33 B	141019_0006_30B_S4_v3.wiff	68059
sp|Q99K67|AASS_MOUSE	SIGPLTFVFTGTGNVSK	2	precursor [M+1]	2	2	light	100	tube_100 B	141019_0007_100B_S10_v3.wiff	211753
sp|Q99K67|AASS_MOUSE	SIGPLTFVFTGTGNVSK	2	precursor [M+1]	2	2	light	33	tube_33 A	141019_0008_30A_S2_v3.wiff	75444
sp|Q99K67|AASS_MOUSE	SIGPLTFVFTGTGNVSK	2	precursor [M+1]	2	2	light	100	tube_100 A	141019_0009_100A_S8_v3.wiff	316284
sp|Q99K67|AASS_MOUSE	SIGPLTFVFTGTGNVSK	2	precursor [M+1]	2	2	light	33	tube_33 B	141019_0010_30B_S5_v3.wiff	79661
sp|Q99K67|AASS_MOUSE	SIGPLTFVFTGTGNVSK	2	precursor [M+1]	2	2	light	100	tube_100 B	141019_0011_100B_S11_v3.wiff	173691
sp|Q99K67|AASS_MOUSE	SIGPLTFVFTGTGNVSK	2	precursor [M+1]	2	2	light	33	tube_33 A	141019_0012_30A_S3_v3.wiff	82239
sp|Q99K67|AASS_MOUSE	SIGPLTFVFTGTGNVSK	2	precursor [M+1]	2	2	light	100	tube_100 A	141019_0013_100A_S9_v3.wiff	236467
sp|Q99K67|AASS_MOUSE	SIGPLTFVFTGTGNVSK	2	precursor [M+1]	2	2	light	33	tube_33 B	141019_0014_30B_S6_v3.wiff	66742
sp|Q99K67|AASS_MOUSE	SIGPLTFVFTGTGNVSK	2	precursor [M+1]	2	2	light	100	tube_100 B	141019_0015_100B_S12_v3.wiff	246061
sp|Q99K67|AASS_MOUSE	SIGPLTFVFTGTGNVSK	2	precursor [M+2]	2	3	light	33	tube_33 A	141019_0004_30A_S1_v3.wiff	55587
sp|Q99K67|AASS_MOUSE	SIGPLTFVFTGTGNVSK	2	precursor [M+2]	2	3	light	100	tube_100 A	141019_0005_100A_S7_v3.wiff	112541
sp|Q99K67|AASS_MOUSE	SIGPLTFVFTGTGNVSK	2	precursor [M+2]	2	3	light	33	tube_33 B	141019_0006_30B_S4_v3.wiff	38774
sp|Q99K67|AASS_MOUSE	SIGPLTFVFTGTGNVSK	2	precursor [M+2]	2	3	light	100	tube_100 B	141019_0007_100B_S10_v3.wiff	172196
sp|Q99K67|AASS_MOUSE	SIGPLTFVFTGTGNVSK	2	precursor [M+2]	2	3	light	33	tube_33 A	141019_0008_30A_S2_v3.wiff	36243
sp|Q99K67|AASS_MOUSE	SIGPLTFVFTGTGNVSK	2	precursor [M+2]	2	3	light	100	tube_100 A	141019_0009_100A_S8_v3.wiff	120032
sp|Q99K67|AASS_MOUSE	SIGPLTFVFTGTGNVSK	2	precursor [M+2]	2	3	light	33	tube_33 B	141019_0010_30B_S5_v3.wiff	41516
sp|Q99K67|AASS_MOUSE	SIGPLTFVFTGTGNVSK	2	precursor [M+2]	2	3	light	100	tube_100 B	141019_0011_100B_S11_v3.wiff	97683
sp|Q99K67|AASS_MOUSE	SIGPLTFVFTGTGNVSK	2	precursor [M+2]	2	3	light	33	tube_33 A	141019_0012_30A_S3_v3.wiff	52740
sp|Q99K67|AASS_MOUSE	SIGPLTFVFTGTGNVSK	2	precursor [M+2]	2	3	light	100	tube_100 A	141019_0013_100A_S9_v3.wiff	129470
sp|Q99K67|AASS_MOUSE	SIGPLTFVFTGTGNVSK	2	precursor [M+2]	2	3	light	33	tube_33 B	141019_0014_30B_S6_v3.wiff	31617
sp|Q99K67|AASS_MOUSE	SIGPLTFVFTGTGNVSK	2	precursor [M+2]	2	3	light	100	tube_100 B	141019_0015_100B_S12_v3.wiff	172715
sp|Q99K67|AASS_MOUSE	SIGPLTFVFTGTGNVSK	2	y12	1	#N/A	light	33	tube_33 A	141019_0004_30A_S1_v3.wiff	10414
sp|Q99K67|AASS_MOUSE	SIGPLTFVFTGTGNVSK	2	y12	1	#N/A	light	100	tube_100 A	141019_0005_100A_S7_v3.wiff	26499
sp|Q99K67|AASS_MOUSE	SIGPLTFVFTGTGNVSK	2	y12	1	#N/A	light	33	tube_33 B	141019_0006_30B_S4_v3.wiff	9371
sp|Q99K67|AASS_MOUSE	SIGPLTFVFTGTGNVSK	2	y12	1	#N/A	light	100	tube_100 B	141019_0007_100B_S10_v3.wiff	29124
sp|Q99K67|AASS_MOUSE	SIGPLTFVFTGTGNVSK	2	y12	1	#N/A	light	33	tube_33 A	141019_0008_30A_S2_v3.wiff	11748
sp|Q99K67|AASS_MOUSE	SIGPLTFVFTGTGNVSK	2	y12	1	#N/A	light	100	tube_100 A	141019_0009_100A_S8_v3.wiff	29977
sp|Q99K67|AASS_MOUSE	SIGPLTFVFTGTGNVSK	2	y12	1	#N/A	light	33	tube_33 B	141019_0010_30B_S5_v3.wiff	12228
sp|Q99K67|AASS_MOUSE	SIGPLTFVFTGTGNVSK	2	y12	1	#N/A	light	100	tube_100 B	141019_0011_100B_S11_v3.wiff	30032
sp|Q99K67|AASS_MOUSE	SIGPLTFVFTGTGNVSK	2	y12	1	#N/A	light	33	tube_33 A	141019_0012_30A_S3_v3.wiff	12821
sp|Q99K67|AASS_MOUSE	SIGPLTFVFTGTGNVSK	2	y12	1	#N/A	light	100	tube_100 A	141019_0013_100A_S9_v3.wiff	22298
sp|Q99K67|AASS_MOUSE	SIGPLTFVFTGTGNVSK	2	y12	1	#N/A	light	33	tube_33 B	141019_0014_30B_S6_v3.wiff	12963
sp|Q99K67|AASS_MOUSE	SIGPLTFVFTGTGNVSK	2	y12	1	#N/A	light	100	tube_100 B	141019_0015_100B_S12_v3.wiff	22515
sp|Q99K67|AASS_MOUSE	SIGPLTFVFTGTGNVSK	2	y11	1	#N/A	light	33	tube_33 A	141019_0004_30A_S1_v3.wiff	13002
sp|Q99K67|AASS_MOUSE	SIGPLTFVFTGTGNVSK	2	y11	1	#N/A	light	100	tube_100 A	141019_0005_100A_S7_v3.wiff	39826
sp|Q99K67|AASS_MOUSE	SIGPLTFVFTGTGNVSK	2	y11	1	#N/A	light	33	tube_33 B	141019_0006_30B_S4_v3.wiff	14202
sp|Q99K67|AASS_MOUSE	SIGPLTFVFTGTGNVSK	2	y11	1	#N/A	light	100	tube_100 B	141019_0007_100B_S10_v3.wiff	32148
sp|Q99K67|AASS_MOUSE	SIGPLTFVFTGTGNVSK	2	y11	1	#N/A	light	33	tube_33 A	141019_0008_30A_S2_v3.wiff	12623
sp|Q99K67|AASS_MOUSE	SIGPLTFVFTGTGNVSK	2	y11	1	#N/A	light	100	tube_100 A	141019_0009_100A_S8_v3.wiff	32674
sp|Q99K67|AASS_MOUSE	SIGPLTFVFTGTGNVSK	2	y11	1	#N/A	light	33	tube_33 B	141019_0010_30B_S5_v3.wiff	14960
sp|Q99K67|AASS_MOUSE	SIGPLTFVFTGTGNVSK	2	y11	1	#N/A	light	100	tube_100 B	141019_0011_100B_S11_v3.wiff	34860
sp|Q99K67|AASS_MOUSE	SIGPLTFVFTGTGNVSK	2	y11	1	#N/A	light	33	tube_33 A	141019_0012_30A_S3_v3.wiff	12128
sp|Q99K67|AASS_MOUSE	SIGPLTFVFTGTGNVSK	2	y11	1	#N/A	light	100	tube_100 A	141019_0013_100A_S9_v3.wiff	36280
sp|Q99K67|AASS_MOUSE	SIGPLTFVFTGTGNVSK	2	y11	1	#N/A	light	33	tube_33 B	141019_0014_30B_S6_v3.wiff	14712
sp|Q99K67|AASS_MOUSE	SIGPLTFVFTGTGNVSK	2	y11	1	#N/A	light	100	tube_100 B	141019_0015_100B_S12_v3.wiff	42488
sp|Q99K67|AASS_MOUSE	SIGPLTFVFTGTGNVSK	2	y10	1	#N/A	light	33	tube_33 A	141019_0004_30A_S1_v3.wiff	15110
sp|Q99K67|AASS_MOUSE	SIGPLTFVFTGTGNVSK	2	y10	1	#N/A	light	100	tube_100 A	141019_0005_100A_S7_v3.wiff	34039
sp|Q99K67|AASS_MOUSE	SIGPLTFVFTGTGNVSK	2	y10	1	#N/A	light	33	tube_33 B	141019_0006_30B_S4_v3.wiff	14029
sp|Q99K67|AASS_MOUSE	SIGPLTFVFTGTGNVSK	2	y10	1	#N/A	light	100	tube_100 B	141019_0007_100B_S10_v3.wiff	34038
sp|Q99K67|AASS_MOUSE	SIGPLTFVFTGTGNVSK	2	y10	1	#N/A	light	33	tube_33 A	141019_0008_30A_S2_v3.wiff	15381
sp|Q99K67|AASS_MOUSE	SIGPLTFVFTGTGNVSK	2	y10	1	#N/A	light	100	tube_100 A	141019_0009_100A_S8_v3.wiff	32048
sp|Q99K67|AASS_MOUSE	SIGPLTFVFTGTGNVSK	2	y10	1	#N/A	light	33	tube_33 B	141019_0010_30B_S5_v3.wiff	15028
sp|Q99K67|AASS_MOUSE	SIGPLTFVFTGTGNVSK	2	y10	1	#N/A	light	100	tube_100 B	141019_0011_100B_S11_v3.wiff	35328
sp|Q99K67|AASS_MOUSE	SIGPLTFVFTGTGNVSK	2	y10	1	#N/A	light	33	tube_33 A	141019_0012_30A_S3_v3.wiff	11265
sp|Q99K67|AASS_MOUSE	SIGPLTFVFTGTGNVSK	2	y10	1	#N/A	light	100	tube_100 A	141019_0013_100A_S9_v3.wiff	38601
sp|Q99K67|AASS_MOUSE	SIGPLTFVFTGTGNVSK	2	y10	1	#N/A	light	33	tube_33 B	141019_0014_30B_S6_v3.wiff	11464
sp|Q99K67|AASS_MOUSE	SIGPLTFVFTGTGNVSK	2	y10	1	#N/A	light	100	tube_100 B	141019_0015_100B_S12_v3.wiff	36770
sp|Q99K67|AASS_MOUSE	SIGPLTFVFTGTGNVSK	2	y9	1	#N/A	light	33	tube_33 A	141019_0004_30A_S1_v3.wiff	20037
sp|Q99K67|AASS_MOUSE	SIGPLTFVFTGTGNVSK	2	y9	1	#N/A	light	100	tube_100 A	141019_0005_100A_S7_v3.wiff	58025
sp|Q99K67|AASS_MOUSE	SIGPLTFVFTGTGNVSK	2	y9	1	#N/A	light	33	tube_33 B	141019_0006_30B_S4_v3.wiff	19452
sp|Q99K67|AASS_MOUSE	SIGPLTFVFTGTGNVSK	2	y9	1	#N/A	light	100	tube_100 B	141019_0007_100B_S10_v3.wiff	56796
sp|Q99K67|AASS_MOUSE	SIGPLTFVFTGTGNVSK	2	y9	1	#N/A	light	33	tube_33 A	141019_0008_30A_S2_v3.wiff	19204
sp|Q99K67|AASS_MOUSE	SIGPLTFVFTGTGNVSK	2	y9	1	#N/A	light	100	tube_100 A	141019_0009_100A_S8_v3.wiff	59902
sp|Q99K67|AASS_MOUSE	SIGPLTFVFTGTGNVSK	2	y9	1	#N/A	light	33	tube_33 B	141019_0010_30B_S5_v3.wiff	18842
sp|Q99K67|AASS_MOUSE	SIGPLTFVFTGTGNVSK	2	y9	1	#N/A	light	100	tube_100 B	141019_0011_100B_S11_v3.wiff	50834
sp|Q99K67|AASS_MOUSE	SIGPLTFVFTGTGNVSK	2	y9	1	#N/A	light	33	tube_33 A	141019_0012_30A_S3_v3.wiff	21683
sp|Q99K67|AASS_MOUSE	SIGPLTFVFTGTGNVSK	2	y9	1	#N/A	light	100	tube_100 A	141019_0013_100A_S9_v3.wiff	58056
sp|Q99K67|AASS_MOUSE	SIGPLTFVFTGTGNVSK	2	y9	1	#N/A	light	33	tube_33 B	141019_0014_30B_S6_v3.wiff	22870
sp|Q99K67|AASS_MOUSE	SIGPLTFVFTGTGNVSK	2	y9	1	#N/A	light	100	tube_100 B	141019_0015_100B_S12_v3.wiff	54628
sp|Q99K67|AASS_MOUSE	SIGPLTFVFTGTGNVSK	2	y8	1	#N/A	light	33	tube_33 A	141019_0004_30A_S1_v3.wiff	11474
sp|Q99K67|AASS_MOUSE	SIGPLTFVFTGTGNVSK	2	y8	1	#N/A	light	100	tube_100 A	141019_0005_100A_S7_v3.wiff	36664
sp|Q99K67|AASS_MOUSE	SIGPLTFVFTGTGNVSK	2	y8	1	#N/A	light	33	tube_33 B	141019_0006_30B_S4_v3.wiff	11960
sp|Q99K67|AASS_MOUSE	SIGPLTFVFTGTGNVSK	2	y8	1	#N/A	light	100	tube_100 B	141019_0007_100B_S10_v3.wiff	39997
sp|Q99K67|AASS_MOUSE	SIGPLTFVFTGTGNVSK	2	y8	1	#N/A	light	33	tube_33 A	141019_0008_30A_S2_v3.wiff	14313
sp|Q99K67|AASS_MOUSE	SIGPLTFVFTGTGNVSK	2	y8	1	#N/A	light	100	tube_100 A	141019_0009_100A_S8_v3.wiff	32159
sp|Q99K67|AASS_MOUSE	SIGPLTFVFTGTGNVSK	2	y8	1	#N/A	light	33	tube_33 B	141019_0010_30B_S5_v3.wiff	8624
sp|Q99K67|AASS_MOUSE	SIGPLTFVFTGTGNVSK	2	y8	1	#N/A	light	100	tube_100 B	141019_0011_100B_S11_v3.wiff	32299
sp|Q99K67|AASS_MOUSE	SIGPLTFVFTGTGNVSK	2	y8	1	#N/A	light	33	tube_33 A	141019_0012_30A_S3_v3.wiff	11639
sp|Q99K67|AASS_MOUSE	SIGPLTFVFTGTGNVSK	2	y8	1	#N/A	light	100	tube_100 A	141019_0013_100A_S9_v3.wiff	41201
sp|Q99K67|AASS_MOUSE	SIGPLTFVFTGTGNVSK	2	y8	1	#N/A	light	33	tube_33 B	141019_0014_30B_S6_v3.wiff	10944
sp|Q99K67|AASS_MOUSE	SIGPLTFVFTGTGNVSK	2	y8	1	#N/A	light	100	tube_100 B	141019_0015_100B_S12_v3.wiff	35745
sp|Q99K67|AASS_MOUSE	SIGPLTFVFTGTGNVSK	2	y7	1	#N/A	light	33	tube_33 A	141019_0004_30A_S1_v3.wiff	8189
sp|Q99K67|AASS_MOUSE	SIGPLTFVFTGTGNVSK	2	y7	1	#N/A	light	100	tube_100 A	141019_0005_100A_S7_v3.wiff	21467
sp|Q99K67|AASS_MOUSE	SIGPLTFVFTGTGNVSK	2	y7	1	#N/A	light	33	tube_33 B	141019_0006_30B_S4_v3.wiff	9280
sp|Q99K67|AASS_MOUSE	SIGPLTFVFTGTGNVSK	2	y7	1	#N/A	light	100	tube_100 B	141019_0007_100B_S10_v3.wiff	18438
sp|Q99K67|AASS_MOUSE	SIGPLTFVFTGTGNVSK	2	y7	1	#N/A	light	33	tube_33 A	141019_0008_30A_S2_v3.wiff	5448
sp|Q99K67|AASS_MOUSE	SIGPLTFVFTGTGNVSK	2	y7	1	#N/A	light	100	tube_100 A	141019_0009_100A_S8_v3.wiff	20165
sp|Q99K67|AASS_MOUSE	SIGPLTFVFTGTGNVSK	2	y7	1	#N/A	light	33	tube_33 B	141019_0010_30B_S5_v3.wiff	8006
sp|Q99K67|AASS_MOUSE	SIGPLTFVFTGTGNVSK	2	y7	1	#N/A	light	100	tube_100 B	141019_0011_100B_S11_v3.wiff	18544
sp|Q99K67|AASS_MOUSE	SIGPLTFVFTGTGNVSK	2	y7	1	#N/A	light	33	tube_33 A	141019_0012_30A_S3_v3.wiff	10174
sp|Q99K67|AASS_MOUSE	SIGPLTFVFTGTGNVSK	2	y7	1	#N/A	light	100	tube_100 A	141019_0013_100A_S9_v3.wiff	23301
sp|Q99K67|AASS_MOUSE	SIGPLTFVFTGTGNVSK	2	y7	1	#N/A	light	33	tube_33 B	141019_0014_30B_S6_v3.wiff	6718
sp|Q99K67|AASS_MOUSE	SIGPLTFVFTGTGNVSK	2	y7	1	#N/A	light	100	tube_100 B	141019_0015_100B_S12_v3.wiff	22645
sp|Q99K67|AASS_MOUSE	SIGPLTFVFTGTGNVSK	2	y6	1	#N/A	light	33	tube_33 A	141019_0004_30A_S1_v3.wiff	1050
sp|Q99K67|AASS_MOUSE	SIGPLTFVFTGTGNVSK	2	y6	1	#N/A	light	100	tube_100 A	141019_0005_100A_S7_v3.wiff	8415
sp|Q99K67|AASS_MOUSE	SIGPLTFVFTGTGNVSK	2	y6	1	#N/A	light	33	tube_33 B	141019_0006_30B_S4_v3.wiff	1375
sp|Q99K67|AASS_MOUSE	SIGPLTFVFTGTGNVSK	2	y6	1	#N/A	light	100	tube_100 B	141019_0007_100B_S10_v3.wiff	8584
sp|Q99K67|AASS_MOUSE	SIGPLTFVFTGTGNVSK	2	y6	1	#N/A	light	33	tube_33 A	141019_0008_30A_S2_v3.wiff	3328
sp|Q99K67|AASS_MOUSE	SIGPLTFVFTGTGNVSK	2	y6	1	#N/A	light	100	tube_100 A	141019_0009_100A_S8_v3.wiff	7059
sp|Q99K67|AASS_MOUSE	SIGPLTFVFTGTGNVSK	2	y6	1	#N/A	light	33	tube_33 B	141019_0010_30B_S5_v3.wiff	3504
sp|Q99K67|AASS_MOUSE	SIGPLTFVFTGTGNVSK	2	y6	1	#N/A	light	100	tube_100 B	141019_0011_100B_S11_v3.wiff	6841
sp|Q99K67|AASS_MOUSE	SIGPLTFVFTGTGNVSK	2	y6	1	#N/A	light	33	tube_33 A	141019_0012_30A_S3_v3.wiff	3925
sp|Q99K67|AASS_MOUSE	SIGPLTFVFTGTGNVSK	2	y6	1	#N/A	light	100	tube_100 A	141019_0013_100A_S9_v3.wiff	5169
sp|Q99K67|AASS_MOUSE	SIGPLTFVFTGTGNVSK	2	y6	1	#N/A	light	33	tube_33 B	141019_0014_30B_S6_v3.wiff	3364
sp|Q99K67|AASS_MOUSE	SIGPLTFVFTGTGNVSK	2	y6	1	#N/A	light	100	tube_100 B	141019_0015_100B_S12_v3.wiff	3132
sp|Q99K67|AASS_MOUSE	SIGPLTFVFTGTGNVSK	2	y5	1	#N/A	light	33	tube_33 A	141019_0004_30A_S1_v3.wiff	4806
sp|Q99K67|AASS_MOUSE	SIGPLTFVFTGTGNVSK	2	y5	1	#N/A	light	100	tube_100 A	141019_0005_100A_S7_v3.wiff	11946
sp|Q99K67|AASS_MOUSE	SIGPLTFVFTGTGNVSK	2	y5	1	#N/A	light	33	tube_33 B	141019_0006_30B_S4_v3.wiff	4814
sp|Q99K67|AASS_MOUSE	SIGPLTFVFTGTGNVSK	2	y5	1	#N/A	light	100	tube_100 B	141019_0007_100B_S10_v3.wiff	14234
sp|Q99K67|AASS_MOUSE	SIGPLTFVFTGTGNVSK	2	y5	1	#N/A	light	33	tube_33 A	141019_0008_30A_S2_v3.wiff	4802
sp|Q99K67|AASS_MOUSE	SIGPLTFVFTGTGNVSK	2	y5	1	#N/A	light	100	tube_100 A	141019_0009_100A_S8_v3.wiff	15445
sp|Q99K67|AASS_MOUSE	SIGPLTFVFTGTGNVSK	2	y5	1	#N/A	light	33	tube_33 B	141019_0010_30B_S5_v3.wiff	2737
sp|Q99K67|AASS_MOUSE	SIGPLTFVFTGTGNVSK	2	y5	1	#N/A	light	100	tube_100 B	141019_0011_100B_S11_v3.wiff	11441
sp|Q99K67|AASS_MOUSE	SIGPLTFVFTGTGNVSK	2	y5	1	#N/A	light	33	tube_33 A	141019_0012_30A_S3_v3.wiff	4142
sp|Q99K67|AASS_MOUSE	SIGPLTFVFTGTGNVSK	2	y5	1	#N/A	light	100	tube_100 A	141019_0013_100A_S9_v3.wiff	15232
sp|Q99K67|AASS_MOUSE	SIGPLTFVFTGTGNVSK	2	y5	1	#N/A	light	33	tube_33 B	141019_0014_30B_S6_v3.wiff	4286
sp|Q99K67|AASS_MOUSE	SIGPLTFVFTGTGNVSK	2	y5	1	#N/A	light	100	tube_100 B	141019_0015_100B_S12_v3.wiff	11527
sp|Q99K67|AASS_MOUSE	GAQEVFNELPCEYVEPHELR	3	precursor	3	2	light	33	tube_33 A	141019_0004_30A_S1_v3.wiff	66988
sp|Q99K67|AASS_MOUSE	GAQEVFNELPCEYVEPHELR	3	precursor	3	2	light	100	tube_100 A	141019_0005_100A_S7_v3.wiff	225646
sp|Q99K67|AASS_MOUSE	GAQEVFNELPCEYVEPHELR	3	precursor	3	2	light	33	tube_33 B	141019_0006_30B_S4_v3.wiff	93933
sp|Q99K67|AASS_MOUSE	GAQEVFNELPCEYVEPHELR	3	precursor	3	2	light	100	tube_100 B	141019_0007_100B_S10_v3.wiff	251636
sp|Q99K67|AASS_MOUSE	GAQEVFNELPCEYVEPHELR	3	precursor	3	2	light	33	tube_33 A	141019_0008_30A_S2_v3.wiff	85775
sp|Q99K67|AASS_MOUSE	GAQEVFNELPCEYVEPHELR	3	precursor	3	2	light	100	tube_100 A	141019_0009_100A_S8_v3.wiff	192473
sp|Q99K67|AASS_MOUSE	GAQEVFNELPCEYVEPHELR	3	precursor	3	2	light	33	tube_33 B	141019_0010_30B_S5_v3.wiff	115273
sp|Q99K67|AASS_MOUSE	GAQEVFNELPCEYVEPHELR	3	precursor	3	2	light	100	tube_100 B	141019_0011_100B_S11_v3.wiff	207399
sp|Q99K67|AASS_MOUSE	GAQEVFNELPCEYVEPHELR	3	precursor	3	2	light	33	tube_33 A	141019_0012_30A_S3_v3.wiff	73547
sp|Q99K67|AASS_MOUSE	GAQEVFNELPCEYVEPHELR	3	precursor	3	2	light	100	tube_100 A	141019_0013_100A_S9_v3.wiff	237388
sp|Q99K67|AASS_MOUSE	GAQEVFNELPCEYVEPHELR	3	precursor	3	2	light	33	tube_33 B	141019_0014_30B_S6_v3.wiff	92414
sp|Q99K67|AASS_MOUSE	GAQEVFNELPCEYVEPHELR	3	precursor	3	2	light	100	tube_100 B	141019_0015_100B_S12_v3.wiff	244780
sp|Q99K67|AASS_MOUSE	GAQEVFNELPCEYVEPHELR	3	precursor [M+1]	3	1	light	33	tube_33 A	141019_0004_30A_S1_v3.wiff	93578
sp|Q99K67|AASS_MOUSE	GAQEVFNELPCEYVEPHELR	3	precursor [M+1]	3	1	light	100	tube_100 A	141019_0005_100A_S7_v3.wiff	314548
sp|Q99K67|AASS_MOUSE	GAQEVFNELPCEYVEPHELR	3	precursor [M+1]	3	1	light	33	tube_33 B	141019_0006_30B_S4_v3.wiff	153902
sp|Q99K67|AASS_MOUSE	GAQEVFNELPCEYVEPHELR	3	precursor [M+1]	3	1	light	100	tube_100 B	141019_0007_100B_S10_v3.wiff	290654
sp|Q99K67|AASS_MOUSE	GAQEVFNELPCEYVEPHELR	3	precursor [M+1]	3	1	light	33	tube_33 A	141019_0008_30A_S2_v3.wiff	109635
sp|Q99K67|AASS_MOUSE	GAQEVFNELPCEYVEPHELR	3	precursor [M+1]	3	1	light	100	tube_100 A	141019_0009_100A_S8_v3.wiff	250171
sp|Q99K67|AASS_MOUSE	GAQEVFNELPCEYVEPHELR	3	precursor [M+1]	3	1	light	33	tube_33 B	141019_0010_30B_S5_v3.wiff	128600
sp|Q99K67|AASS_MOUSE	GAQEVFNELPCEYVEPHELR	3	precursor [M+1]	3	1	light	100	tube_100 B	141019_0011_100B_S11_v3.wiff	278823
sp|Q99K67|AASS_MOUSE	GAQEVFNELPCEYVEPHELR	3	precursor [M+1]	3	1	light	33	tube_33 A	141019_0012_30A_S3_v3.wiff	99035
sp|Q99K67|AASS_MOUSE	GAQEVFNELPCEYVEPHELR	3	precursor [M+1]	3	1	light	100	tube_100 A	141019_0013_100A_S9_v3.wiff	300823
sp|Q99K67|AASS_MOUSE	GAQEVFNELPCEYVEPHELR	3	precursor [M+1]	3	1	light	33	tube_33 B	141019_0014_30B_S6_v3.wiff	120079
sp|Q99K67|AASS_MOUSE	GAQEVFNELPCEYVEPHELR	3	precursor [M+1]	3	1	light	100	tube_100 B	141019_0015_100B_S12_v3.wiff	271582
sp|Q99K67|AASS_MOUSE	GAQEVFNELPCEYVEPHELR	3	precursor [M+2]	3	3	light	33	tube_33 A	141019_0004_30A_S1_v3.wiff	62309
sp|Q99K67|AASS_MOUSE	GAQEVFNELPCEYVEPHELR	3	precursor [M+2]	3	3	light	100	tube_100 A	141019_0005_100A_S7_v3.wiff	226209
sp|Q99K67|AASS_MOUSE	GAQEVFNELPCEYVEPHELR	3	precursor [M+2]	3	3	light	33	tube_33 B	141019_0006_30B_S4_v3.wiff	62739
sp|Q99K67|AASS_MOUSE	GAQEVFNELPCEYVEPHELR	3	precursor [M+2]	3	3	light	100	tube_100 B	141019_0007_100B_S10_v3.wiff	192906
sp|Q99K67|AASS_MOUSE	GAQEVFNELPCEYVEPHELR	3	precursor [M+2]	3	3	light	33	tube_33 A	141019_0008_30A_S2_v3.wiff	77439
sp|Q99K67|AASS_MOUSE	GAQEVFNELPCEYVEPHELR	3	precursor [M+2]	3	3	light	100	tube_100 A	141019_0009_100A_S8_v3.wiff	188994
sp|Q99K67|AASS_MOUSE	GAQEVFNELPCEYVEPHELR	3	precursor [M+2]	3	3	light	33	tube_33 B	141019_0010_30B_S5_v3.wiff	120530
sp|Q99K67|AASS_MOUSE	GAQEVFNELPCEYVEPHELR	3	precursor [M+2]	3	3	light	100	tube_100 B	141019_0011_100B_S11_v3.wiff	214407
sp|Q99K67|AASS_MOUSE	GAQEVFNELPCEYVEPHELR	3	precursor [M+2]	3	3	light	33	tube_33 A	141019_0012_30A_S3_v3.wiff	61654
sp|Q99K67|AASS_MOUSE	GAQEVFNELPCEYVEPHELR	3	precursor [M+2]	3	3	light	100	tube_100 A	141019_0013_100A_S9_v3.wiff	256149
sp|Q99K67|AASS_MOUSE	GAQEVFNELPCEYVEPHELR	3	precursor [M+2]	3	3	light	33	tube_33 B	141019_0014_30B_S6_v3.wiff	81749
sp|Q99K67|AASS_MOUSE	GAQEVFNELPCEYVEPHELR	3	precursor [M+2]	3	3	light	100	tube_100 B	141019_0015_100B_S12_v3.wiff	161950
sp|Q99K67|AASS_MOUSE	GAQEVFNELPCEYVEPHELR	3	y11	1	#N/A	light	33	tube_33 A	141019_0004_30A_S1_v3.wiff	40077
sp|Q99K67|AASS_MOUSE	GAQEVFNELPCEYVEPHELR	3	y11	1	#N/A	light	100	tube_100 A	141019_0005_100A_S7_v3.wiff	101176
sp|Q99K67|AASS_MOUSE	GAQEVFNELPCEYVEPHELR	3	y11	1	#N/A	light	33	tube_33 B	141019_0006_30B_S4_v3.wiff	38324
sp|Q99K67|AASS_MOUSE	GAQEVFNELPCEYVEPHELR	3	y11	1	#N/A	light	100	tube_100 B	141019_0007_100B_S10_v3.wiff	99944
sp|Q99K67|AASS_MOUSE	GAQEVFNELPCEYVEPHELR	3	y11	1	#N/A	light	33	tube_33 A	141019_0008_30A_S2_v3.wiff	41641
sp|Q99K67|AASS_MOUSE	GAQEVFNELPCEYVEPHELR	3	y11	1	#N/A	light	100	tube_100 A	141019_0009_100A_S8_v3.wiff	106022
sp|Q99K67|AASS_MOUSE	GAQEVFNELPCEYVEPHELR	3	y11	1	#N/A	light	33	tube_33 B	141019_0010_30B_S5_v3.wiff	32715
sp|Q99K67|AASS_MOUSE	GAQEVFNELPCEYVEPHELR	3	y11	1	#N/A	light	100	tube_100 B	141019_0011_100B_S11_v3.wiff	105757
sp|Q99K67|AASS_MOUSE	GAQEVFNELPCEYVEPHELR	3	y11	1	#N/A	light	33	tube_33 A	141019_0012_30A_S3_v3.wiff	36870
sp|Q99K67|AASS_MOUSE	GAQEVFNELPCEYVEPHELR	3	y11	1	#N/A	light	100	tube_100 A	141019_0013_100A_S9_v3.wiff	103195
sp|Q99K67|AASS_MOUSE	GAQEVFNELPCEYVEPHELR	3	y11	1	#N/A	light	33	tube_33 B	141019_0014_30B_S6_v3.wiff	34700
sp|Q99K67|AASS_MOUSE	GAQEVFNELPCEYVEPHELR	3	y11	1	#N/A	light	100	tube_100 B	141019_0015_100B_S12_v3.wiff	103541
sp|Q99K67|AASS_MOUSE	GAQEVFNELPCEYVEPHELR	3	y9	1	#N/A	light	33	tube_33 A	141019_0004_30A_S1_v3.wiff	7599
sp|Q99K67|AASS_MOUSE	GAQEVFNELPCEYVEPHELR	3	y9	1	#N/A	light	100	tube_100 A	141019_0005_100A_S7_v3.wiff	19042
sp|Q99K67|AASS_MOUSE	GAQEVFNELPCEYVEPHELR	3	y9	1	#N/A	light	33	tube_33 B	141019_0006_30B_S4_v3.wiff	7274
sp|Q99K67|AASS_MOUSE	GAQEVFNELPCEYVEPHELR	3	y9	1	#N/A	light	100	tube_100 B	141019_0007_100B_S10_v3.wiff	19815
sp|Q99K67|AASS_MOUSE	GAQEVFNELPCEYVEPHELR	3	y9	1	#N/A	light	33	tube_33 A	141019_0008_30A_S2_v3.wiff	8734
sp|Q99K67|AASS_MOUSE	GAQEVFNELPCEYVEPHELR	3	y9	1	#N/A	light	100	tube_100 A	141019_0009_100A_S8_v3.wiff	18135
sp|Q99K67|AASS_MOUSE	GAQEVFNELPCEYVEPHELR	3	y9	1	#N/A	light	33	tube_33 B	141019_0010_30B_S5_v3.wiff	9399
sp|Q99K67|AASS_MOUSE	GAQEVFNELPCEYVEPHELR	3	y9	1	#N/A	light	100	tube_100 B	141019_0011_100B_S11_v3.wiff	21817
sp|Q99K67|AASS_MOUSE	GAQEVFNELPCEYVEPHELR	3	y9	1	#N/A	light	33	tube_33 A	141019_0012_30A_S3_v3.wiff	6470
sp|Q99K67|AASS_MOUSE	GAQEVFNELPCEYVEPHELR	3	y9	1	#N/A	light	100	tube_100 A	141019_0013_100A_S9_v3.wiff	21124
sp|Q99K67|AASS_MOUSE	GAQEVFNELPCEYVEPHELR	3	y9	1	#N/A	light	33	tube_33 B	141019_0014_30B_S6_v3.wiff	8029
sp|Q99K67|AASS_MOUSE	GAQEVFNELPCEYVEPHELR	3	y9	1	#N/A	light	100	tube_100 B	141019_0015_100B_S12_v3.wiff	20332
sp|Q99K67|AASS_MOUSE	GAQEVFNELPCEYVEPHELR	3	y7	1	#N/A	light	33	tube_33 A	141019_0004_30A_S1_v3.wiff	9493
sp|Q99K67|AASS_MOUSE	GAQEVFNELPCEYVEPHELR	3	y7	1	#N/A	light	100	tube_100 A	141019_0005_100A_S7_v3.wiff	27250
sp|Q99K67|AASS_MOUSE	GAQEVFNELPCEYVEPHELR	3	y7	1	#N/A	light	33	tube_33 B	141019_0006_30B_S4_v3.wiff	10604
sp|Q99K67|AASS_MOUSE	GAQEVFNELPCEYVEPHELR	3	y7	1	#N/A	light	100	tube_100 B	141019_0007_100B_S10_v3.wiff	23986
sp|Q99K67|AASS_MOUSE	GAQEVFNELPCEYVEPHELR	3	y7	1	#N/A	light	33	tube_33 A	141019_0008_30A_S2_v3.wiff	10795
sp|Q99K67|AASS_MOUSE	GAQEVFNELPCEYVEPHELR	3	y7	1	#N/A	light	100	tube_100 A	141019_0009_100A_S8_v3.wiff	25818
sp|Q99K67|AASS_MOUSE	GAQEVFNELPCEYVEPHELR	3	y7	1	#N/A	light	33	tube_33 B	141019_0010_30B_S5_v3.wiff	10185
sp|Q99K67|AASS_MOUSE	GAQEVFNELPCEYVEPHELR	3	y7	1	#N/A	light	100	tube_100 B	141019_0011_100B_S11_v3.wiff	26928
sp|Q99K67|AASS_MOUSE	GAQEVFNELPCEYVEPHELR	3	y7	1	#N/A	light	33	tube_33 A	141019_0012_30A_S3_v3.wiff	9186
sp|Q99K67|AASS_MOUSE	GAQEVFNELPCEYVEPHELR	3	y7	1	#N/A	light	100	tube_100 A	141019_0013_100A_S9_v3.wiff	27946
sp|Q99K67|AASS_MOUSE	GAQEVFNELPCEYVEPHELR	3	y7	1	#N/A	light	33	tube_33 B	141019_0014_30B_S6_v3.wiff	11108
sp|Q99K67|AASS_MOUSE	GAQEVFNELPCEYVEPHELR	3	y7	1	#N/A	light	100	tube_100 B	141019_0015_100B_S12_v3.wiff	27355
sp|Q99K67|AASS_MOUSE	GAQEVFNELPCEYVEPHELR	3	y6	1	#N/A	light	33	tube_33 A	141019_0004_30A_S1_v3.wiff	13481
sp|Q99K67|AASS_MOUSE	GAQEVFNELPCEYVEPHELR	3	y6	1	#N/A	light	100	tube_100 A	141019_0005_100A_S7_v3.wiff	32717
sp|Q99K67|AASS_MOUSE	GAQEVFNELPCEYVEPHELR	3	y6	1	#N/A	light	33	tube_33 B	141019_0006_30B_S4_v3.wiff	12364
sp|Q99K67|AASS_MOUSE	GAQEVFNELPCEYVEPHELR	3	y6	1	#N/A	light	100	tube_100 B	141019_0007_100B_S10_v3.wiff	38921
sp|Q99K67|AASS_MOUSE	GAQEVFNELPCEYVEPHELR	3	y6	1	#N/A	light	33	tube_33 A	141019_0008_30A_S2_v3.wiff	10831
sp|Q99K67|AASS_MOUSE	GAQEVFNELPCEYVEPHELR	3	y6	1	#N/A	light	100	tube_100 A	141019_0009_100A_S8_v3.wiff	36930
sp|Q99K67|AASS_MOUSE	GAQEVFNELPCEYVEPHELR	3	y6	1	#N/A	light	33	tube_33 B	141019_0010_30B_S5_v3.wiff	12721
sp|Q99K67|AASS_MOUSE	GAQEVFNELPCEYVEPHELR	3	y6	1	#N/A	light	100	tube_100 B	141019_0011_100B_S11_v3.wiff	33056
sp|Q99K67|AASS_MOUSE	GAQEVFNELPCEYVEPHELR	3	y6	1	#N/A	light	33	tube_33 A	141019_0012_30A_S3_v3.wiff	13898
sp|Q99K67|AASS_MOUSE	GAQEVFNELPCEYVEPHELR	3	y6	1	#N/A	light	100	tube_100 A	141019_0013_100A_S9_v3.wiff	35178
sp|Q99K67|AASS_MOUSE	GAQEVFNELPCEYVEPHELR	3	y6	1	#N/A	light	33	tube_33 B	141019_0014_30B_S6_v3.wiff	14278
sp|Q99K67|AASS_MOUSE	GAQEVFNELPCEYVEPHELR	3	y6	1	#N/A	light	100	tube_100 B	141019_0015_100B_S12_v3.wiff	34057
sp|Q99K67|AASS_MOUSE	GAQEVFNELPCEYVEPHELR	3	y5	1	#N/A	light	33	tube_33 A	141019_0004_30A_S1_v3.wiff	34534
sp|Q99K67|AASS_MOUSE	GAQEVFNELPCEYVEPHELR	3	y5	1	#N/A	light	100	tube_100 A	141019_0005_100A_S7_v3.wiff	83322
sp|Q99K67|AASS_MOUSE	GAQEVFNELPCEYVEPHELR	3	y5	1	#N/A	light	33	tube_33 B	141019_0006_30B_S4_v3.wiff	29353
sp|Q99K67|AASS_MOUSE	GAQEVFNELPCEYVEPHELR	3	y5	1	#N/A	light	100	tube_100 B	141019_0007_100B_S10_v3.wiff	81925
sp|Q99K67|AASS_MOUSE	GAQEVFNELPCEYVEPHELR	3	y5	1	#N/A	light	33	tube_33 A	141019_0008_30A_S2_v3.wiff	34032
sp|Q99K67|AASS_MOUSE	GAQEVFNELPCEYVEPHELR	3	y5	1	#N/A	light	100	tube_100 A	141019_0009_100A_S8_v3.wiff	81552
sp|Q99K67|AASS_MOUSE	GAQEVFNELPCEYVEPHELR	3	y5	1	#N/A	light	33	tube_33 B	141019_0010_30B_S5_v3.wiff	27709
sp|Q99K67|AASS_MOUSE	GAQEVFNELPCEYVEPHELR	3	y5	1	#N/A	light	100	tube_100 B	141019_0011_100B_S11_v3.wiff	81332
sp|Q99K67|AASS_MOUSE	GAQEVFNELPCEYVEPHELR	3	y5	1	#N/A	light	33	tube_33 A	141019_0012_30A_S3_v3.wiff	30369
sp|Q99K67|AASS_MOUSE	GAQEVFNELPCEYVEPHELR	3	y5	1	#N/A	light	100	tube_100 A	141019_0013_100A_S9_v3.wiff	82202
sp|Q99K67|AASS_MOUSE	GAQEVFNELPCEYVEPHELR	3	y5	1	#N/A	light	33	tube_33 B	141019_0014_30B_S6_v3.wiff	29144
sp|Q99K67|AASS_MOUSE	GAQEVFNELPCEYVEPHELR	3	y5	1	#N/A	light	100	tube_100 B	141019_0015_100B_S12_v3.wiff	89117
sp|Q99K67|AASS_MOUSE	GAQEVFNELPCEYVEPHELR	3	y11	2	#N/A	light	33	tube_33 A	141019_0004_30A_S1_v3.wiff	11070
sp|Q99K67|AASS_MOUSE	GAQEVFNELPCEYVEPHELR	3	y11	2	#N/A	light	100	tube_100 A	141019_0005_100A_S7_v3.wiff	26892
sp|Q99K67|AASS_MOUSE	GAQEVFNELPCEYVEPHELR	3	y11	2	#N/A	light	33	tube_33 B	141019_0006_30B_S4_v3.wiff	10149
sp|Q99K67|AASS_MOUSE	GAQEVFNELPCEYVEPHELR	3	y11	2	#N/A	light	100	tube_100 B	141019_0007_100B_S10_v3.wiff	28466
sp|Q99K67|AASS_MOUSE	GAQEVFNELPCEYVEPHELR	3	y11	2	#N/A	light	33	tube_33 A	141019_0008_30A_S2_v3.wiff	11319
sp|Q99K67|AASS_MOUSE	GAQEVFNELPCEYVEPHELR	3	y11	2	#N/A	light	100	tube_100 A	141019_0009_100A_S8_v3.wiff	30672
sp|Q99K67|AASS_MOUSE	GAQEVFNELPCEYVEPHELR	3	y11	2	#N/A	light	33	tube_33 B	141019_0010_30B_S5_v3.wiff	8709
sp|Q99K67|AASS_MOUSE	GAQEVFNELPCEYVEPHELR	3	y11	2	#N/A	light	100	tube_100 B	141019_0011_100B_S11_v3.wiff	27663
sp|Q99K67|AASS_MOUSE	GAQEVFNELPCEYVEPHELR	3	y11	2	#N/A	light	33	tube_33 A	141019_0012_30A_S3_v3.wiff	10393
sp|Q99K67|AASS_MOUSE	GAQEVFNELPCEYVEPHELR	3	y11	2	#N/A	light	100	tube_100 A	141019_0013_100A_S9_v3.wiff	28231
sp|Q99K67|AASS_MOUSE	GAQEVFNELPCEYVEPHELR	3	y11	2	#N/A	light	33	tube_33 B	141019_0014_30B_S6_v3.wiff	8787
sp|Q99K67|AASS_MOUSE	GAQEVFNELPCEYVEPHELR	3	y11	2	#N/A	light	100	tube_100 B	141019_0015_100B_S12_v3.wiff	26440
sp|Q99K67|AASS_MOUSE	GAQEVFNELPCEYVEPHELR	3	y6	2	#N/A	light	33	tube_33 A	141019_0004_30A_S1_v3.wiff	152
sp|Q99K67|AASS_MOUSE	GAQEVFNELPCEYVEPHELR	3	y6	2	#N/A	light	100	tube_100 A	141019_0005_100A_S7_v3.wiff	649
sp|Q99K67|AASS_MOUSE	GAQEVFNELPCEYVEPHELR	3	y6	2	#N/A	light	33	tube_33 B	141019_0006_30B_S4_v3.wiff	177
sp|Q99K67|AASS_MOUSE	GAQEVFNELPCEYVEPHELR	3	y6	2	#N/A	light	100	tube_100 B	141019_0007_100B_S10_v3.wiff	362
sp|Q99K67|AASS_MOUSE	GAQEVFNELPCEYVEPHELR	3	y6	2	#N/A	light	33	tube_33 A	141019_0008_30A_S2_v3.wiff	207
sp|Q99K67|AASS_MOUSE	GAQEVFNELPCEYVEPHELR	3	y6	2	#N/A	light	100	tube_100 A	141019_0009_100A_S8_v3.wiff	705
sp|Q99K67|AASS_MOUSE	GAQEVFNELPCEYVEPHELR	3	y6	2	#N/A	light	33	tube_33 B	141019_0010_30B_S5_v3.wiff	59
sp|Q99K67|AASS_MOUSE	GAQEVFNELPCEYVEPHELR	3	y6	2	#N/A	light	100	tube_100 B	141019_0011_100B_S11_v3.wiff	504
sp|Q99K67|AASS_MOUSE	GAQEVFNELPCEYVEPHELR	3	y6	2	#N/A	light	33	tube_33 A	141019_0012_30A_S3_v3.wiff	181
sp|Q99K67|AASS_MOUSE	GAQEVFNELPCEYVEPHELR	3	y6	2	#N/A	light	100	tube_100 A	141019_0013_100A_S9_v3.wiff	264
sp|Q99K67|AASS_MOUSE	GAQEVFNELPCEYVEPHELR	3	y6	2	#N/A	light	33	tube_33 B	141019_0014_30B_S6_v3.wiff	177
sp|Q99K67|AASS_MOUSE	GAQEVFNELPCEYVEPHELR	3	y6	2	#N/A	light	100	tube_100 B	141019_0015_100B_S12_v3.wiff	880
sp|Q99K67|AASS_MOUSE	GAQEVFNELPCEYVEPHELR	3	b3	1	#N/A	light	33	tube_33 A	141019_0004_30A_S1_v3.wiff	7123
sp|Q99K67|AASS_MOUSE	GAQEVFNELPCEYVEPHELR	3	b3	1	#N/A	light	100	tube_100 A	141019_0005_100A_S7_v3.wiff	20404
sp|Q99K67|AASS_MOUSE	GAQEVFNELPCEYVEPHELR	3	b3	1	#N/A	light	33	tube_33 B	141019_0006_30B_S4_v3.wiff	7453
sp|Q99K67|AASS_MOUSE	GAQEVFNELPCEYVEPHELR	3	b3	1	#N/A	light	100	tube_100 B	141019_0007_100B_S10_v3.wiff	20069
sp|Q99K67|AASS_MOUSE	GAQEVFNELPCEYVEPHELR	3	b3	1	#N/A	light	33	tube_33 A	141019_0008_30A_S2_v3.wiff	7963
sp|Q99K67|AASS_MOUSE	GAQEVFNELPCEYVEPHELR	3	b3	1	#N/A	light	100	tube_100 A	141019_0009_100A_S8_v3.wiff	19685
sp|Q99K67|AASS_MOUSE	GAQEVFNELPCEYVEPHELR	3	b3	1	#N/A	light	33	tube_33 B	141019_0010_30B_S5_v3.wiff	7957
sp|Q99K67|AASS_MOUSE	GAQEVFNELPCEYVEPHELR	3	b3	1	#N/A	light	100	tube_100 B	141019_0011_100B_S11_v3.wiff	17363
sp|Q99K67|AASS_MOUSE	GAQEVFNELPCEYVEPHELR	3	b3	1	#N/A	light	33	tube_33 A	141019_0012_30A_S3_v3.wiff	7277
sp|Q99K67|AASS_MOUSE	GAQEVFNELPCEYVEPHELR	3	b3	1	#N/A	light	100	tube_100 A	141019_0013_100A_S9_v3.wiff	20043
sp|Q99K67|AASS_MOUSE	GAQEVFNELPCEYVEPHELR	3	b3	1	#N/A	light	33	tube_33 B	141019_0014_30B_S6_v3.wiff	6609
sp|Q99K67|AASS_MOUSE	GAQEVFNELPCEYVEPHELR	3	b3	1	#N/A	light	100	tube_100 B	141019_0015_100B_S12_v3.wiff	17902
sp|Q99K67|AASS_MOUSE	QDAQSLLVPVK	2	precursor	2	1	light	33	tube_33 A	141019_0004_30A_S1_v3.wiff	139379
sp|Q99K67|AASS_MOUSE	QDAQSLLVPVK	2	precursor	2	1	light	100	tube_100 A	141019_0005_100A_S7_v3.wiff	377728
sp|Q99K67|AASS_MOUSE	QDAQSLLVPVK	2	precursor	2	1	light	33	tube_33 B	141019_0006_30B_S4_v3.wiff	112036
sp|Q99K67|AASS_MOUSE	QDAQSLLVPVK	2	precursor	2	1	light	100	tube_100 B	141019_0007_100B_S10_v3.wiff	322327
sp|Q99K67|AASS_MOUSE	QDAQSLLVPVK	2	precursor	2	1	light	33	tube_33 A	141019_0008_30A_S2_v3.wiff	116920
sp|Q99K67|AASS_MOUSE	QDAQSLLVPVK	2	precursor	2	1	light	100	tube_100 A	141019_0009_100A_S8_v3.wiff	355314
sp|Q99K67|AASS_MOUSE	QDAQSLLVPVK	2	precursor	2	1	light	33	tube_33 B	141019_0010_30B_S5_v3.wiff	119762
sp|Q99K67|AASS_MOUSE	QDAQSLLVPVK	2	precursor	2	1	light	100	tube_100 B	141019_0011_100B_S11_v3.wiff	338047
sp|Q99K67|AASS_MOUSE	QDAQSLLVPVK	2	precursor	2	1	light	33	tube_33 A	141019_0012_30A_S3_v3.wiff	120309
sp|Q99K67|AASS_MOUSE	QDAQSLLVPVK	2	precursor	2	1	light	100	tube_100 A	141019_0013_100A_S9_v3.wiff	364946
sp|Q99K67|AASS_MOUSE	QDAQSLLVPVK	2	precursor	2	1	light	33	tube_33 B	141019_0014_30B_S6_v3.wiff	122447
sp|Q99K67|AASS_MOUSE	QDAQSLLVPVK	2	precursor	2	1	light	100	tube_100 B	141019_0015_100B_S12_v3.wiff	356144
sp|Q99K67|AASS_MOUSE	QDAQSLLVPVK	2	precursor [M+1]	2	2	light	33	tube_33 A	141019_0004_30A_S1_v3.wiff	81453
sp|Q99K67|AASS_MOUSE	QDAQSLLVPVK	2	precursor [M+1]	2	2	light	100	tube_100 A	141019_0005_100A_S7_v3.wiff	163755
sp|Q99K67|AASS_MOUSE	QDAQSLLVPVK	2	precursor [M+1]	2	2	light	33	tube_33 B	141019_0006_30B_S4_v3.wiff	68179
sp|Q99K67|AASS_MOUSE	QDAQSLLVPVK	2	precursor [M+1]	2	2	light	100	tube_100 B	141019_0007_100B_S10_v3.wiff	169867
sp|Q99K67|AASS_MOUSE	QDAQSLLVPVK	2	precursor [M+1]	2	2	light	33	tube_33 A	141019_0008_30A_S2_v3.wiff	64453
sp|Q99K67|AASS_MOUSE	QDAQSLLVPVK	2	precursor [M+1]	2	2	light	100	tube_100 A	141019_0009_100A_S8_v3.wiff	202331
sp|Q99K67|AASS_MOUSE	QDAQSLLVPVK	2	precursor [M+1]	2	2	light	33	tube_33 B	141019_0010_30B_S5_v3.wiff	67894
sp|Q99K67|AASS_MOUSE	QDAQSLLVPVK	2	precursor [M+1]	2	2	light	100	tube_100 B	141019_0011_100B_S11_v3.wiff	163278
sp|Q99K67|AASS_MOUSE	QDAQSLLVPVK	2	precursor [M+1]	2	2	light	33	tube_33 A	141019_0012_30A_S3_v3.wiff	61149
sp|Q99K67|AASS_MOUSE	QDAQSLLVPVK	2	precursor [M+1]	2	2	light	100	tube_100 A	141019_0013_100A_S9_v3.wiff	173367
sp|Q99K67|AASS_MOUSE	QDAQSLLVPVK	2	precursor [M+1]	2	2	light	33	tube_33 B	141019_0014_30B_S6_v3.wiff	77658
sp|Q99K67|AASS_MOUSE	QDAQSLLVPVK	2	precursor [M+1]	2	2	light	100	tube_100 B	141019_0015_100B_S12_v3.wiff	193624
sp|Q99K67|AASS_MOUSE	QDAQSLLVPVK	2	precursor [M+2]	2	3	light	33	tube_33 A	141019_0004_30A_S1_v3.wiff	52534
sp|Q99K67|AASS_MOUSE	QDAQSLLVPVK	2	precursor [M+2]	2	3	light	100	tube_100 A	141019_0005_100A_S7_v3.wiff	128948
sp|Q99K67|AASS_MOUSE	QDAQSLLVPVK	2	precursor [M+2]	2	3	light	33	tube_33 B	141019_0006_30B_S4_v3.wiff	40209
sp|Q99K67|AASS_MOUSE	QDAQSLLVPVK	2	precursor [M+2]	2	3	light	100	tube_100 B	141019_0007_100B_S10_v3.wiff	105064
sp|Q99K67|AASS_MOUSE	QDAQSLLVPVK	2	precursor [M+2]	2	3	light	33	tube_33 A	141019_0008_30A_S2_v3.wiff	38459
sp|Q99K67|AASS_MOUSE	QDAQSLLVPVK	2	precursor [M+2]	2	3	light	100	tube_100 A	141019_0009_100A_S8_v3.wiff	128780
sp|Q99K67|AASS_MOUSE	QDAQSLLVPVK	2	precursor [M+2]	2	3	light	33	tube_33 B	141019_0010_30B_S5_v3.wiff	28382
sp|Q99K67|AASS_MOUSE	QDAQSLLVPVK	2	precursor [M+2]	2	3	light	100	tube_100 B	141019_0011_100B_S11_v3.wiff	193643
sp|Q99K67|AASS_MOUSE	QDAQSLLVPVK	2	precursor [M+2]	2	3	light	33	tube_33 A	141019_0012_30A_S3_v3.wiff	27204
sp|Q99K67|AASS_MOUSE	QDAQSLLVPVK	2	precursor [M+2]	2	3	light	100	tube_100 A	141019_0013_100A_S9_v3.wiff	156008
sp|Q99K67|AASS_MOUSE	QDAQSLLVPVK	2	precursor [M+2]	2	3	light	33	tube_33 B	141019_0014_30B_S6_v3.wiff	42088
sp|Q99K67|AASS_MOUSE	QDAQSLLVPVK	2	precursor [M+2]	2	3	light	100	tube_100 B	141019_0015_100B_S12_v3.wiff	163618
sp|Q99K67|AASS_MOUSE	QDAQSLLVPVK	2	y9	1	#N/A	light	33	tube_33 A	141019_0004_30A_S1_v3.wiff	5567
sp|Q99K67|AASS_MOUSE	QDAQSLLVPVK	2	y9	1	#N/A	light	100	tube_100 A	141019_0005_100A_S7_v3.wiff	17555
sp|Q99K67|AASS_MOUSE	QDAQSLLVPVK	2	y9	1	#N/A	light	33	tube_33 B	141019_0006_30B_S4_v3.wiff	4441
sp|Q99K67|AASS_MOUSE	QDAQSLLVPVK	2	y9	1	#N/A	light	100	tube_100 B	141019_0007_100B_S10_v3.wiff	15918
sp|Q99K67|AASS_MOUSE	QDAQSLLVPVK	2	y9	1	#N/A	light	33	tube_33 A	141019_0008_30A_S2_v3.wiff	4808
sp|Q99K67|AASS_MOUSE	QDAQSLLVPVK	2	y9	1	#N/A	light	100	tube_100 A	141019_0009_100A_S8_v3.wiff	12586
sp|Q99K67|AASS_MOUSE	QDAQSLLVPVK	2	y9	1	#N/A	light	33	tube_33 B	141019_0010_30B_S5_v3.wiff	4952
sp|Q99K67|AASS_MOUSE	QDAQSLLVPVK	2	y9	1	#N/A	light	100	tube_100 B	141019_0011_100B_S11_v3.wiff	14460
sp|Q99K67|AASS_MOUSE	QDAQSLLVPVK	2	y9	1	#N/A	light	33	tube_33 A	141019_0012_30A_S3_v3.wiff	3465
sp|Q99K67|AASS_MOUSE	QDAQSLLVPVK	2	y9	1	#N/A	light	100	tube_100 A	141019_0013_100A_S9_v3.wiff	17124
sp|Q99K67|AASS_MOUSE	QDAQSLLVPVK	2	y9	1	#N/A	light	33	tube_33 B	141019_0014_30B_S6_v3.wiff	4651
sp|Q99K67|AASS_MOUSE	QDAQSLLVPVK	2	y9	1	#N/A	light	100	tube_100 B	141019_0015_100B_S12_v3.wiff	13300
sp|Q99K67|AASS_MOUSE	QDAQSLLVPVK	2	y8	1	#N/A	light	33	tube_33 A	141019_0004_30A_S1_v3.wiff	3953
sp|Q99K67|AASS_MOUSE	QDAQSLLVPVK	2	y8	1	#N/A	light	100	tube_100 A	141019_0005_100A_S7_v3.wiff	8567
sp|Q99K67|AASS_MOUSE	QDAQSLLVPVK	2	y8	1	#N/A	light	33	tube_33 B	141019_0006_30B_S4_v3.wiff	3103
sp|Q99K67|AASS_MOUSE	QDAQSLLVPVK	2	y8	1	#N/A	light	100	tube_100 B	141019_0007_100B_S10_v3.wiff	10271
sp|Q99K67|AASS_MOUSE	QDAQSLLVPVK	2	y8	1	#N/A	light	33	tube_33 A	141019_0008_30A_S2_v3.wiff	2558
sp|Q99K67|AASS_MOUSE	QDAQSLLVPVK	2	y8	1	#N/A	light	100	tube_100 A	141019_0009_100A_S8_v3.wiff	13158
sp|Q99K67|AASS_MOUSE	QDAQSLLVPVK	2	y8	1	#N/A	light	33	tube_33 B	141019_0010_30B_S5_v3.wiff	4580
sp|Q99K67|AASS_MOUSE	QDAQSLLVPVK	2	y8	1	#N/A	light	100	tube_100 B	141019_0011_100B_S11_v3.wiff	12271
sp|Q99K67|AASS_MOUSE	QDAQSLLVPVK	2	y8	1	#N/A	light	33	tube_33 A	141019_0012_30A_S3_v3.wiff	4415
sp|Q99K67|AASS_MOUSE	QDAQSLLVPVK	2	y8	1	#N/A	light	100	tube_100 A	141019_0013_100A_S9_v3.wiff	10082
sp|Q99K67|AASS_MOUSE	QDAQSLLVPVK	2	y8	1	#N/A	light	33	tube_33 B	141019_0014_30B_S6_v3.wiff	3642
sp|Q99K67|AASS_MOUSE	QDAQSLLVPVK	2	y8	1	#N/A	light	100	tube_100 B	141019_0015_100B_S12_v3.wiff	9313
sp|Q99K67|AASS_MOUSE	QDAQSLLVPVK	2	y7	1	#N/A	light	33	tube_33 A	141019_0004_30A_S1_v3.wiff	8423
sp|Q99K67|AASS_MOUSE	QDAQSLLVPVK	2	y7	1	#N/A	light	100	tube_100 A	141019_0005_100A_S7_v3.wiff	21624
sp|Q99K67|AASS_MOUSE	QDAQSLLVPVK	2	y7	1	#N/A	light	33	tube_33 B	141019_0006_30B_S4_v3.wiff	7512
sp|Q99K67|AASS_MOUSE	QDAQSLLVPVK	2	y7	1	#N/A	light	100	tube_100 B	141019_0007_100B_S10_v3.wiff	24812
sp|Q99K67|AASS_MOUSE	QDAQSLLVPVK	2	y7	1	#N/A	light	33	tube_33 A	141019_0008_30A_S2_v3.wiff	8933
sp|Q99K67|AASS_MOUSE	QDAQSLLVPVK	2	y7	1	#N/A	light	100	tube_100 A	141019_0009_100A_S8_v3.wiff	26943
sp|Q99K67|AASS_MOUSE	QDAQSLLVPVK	2	y7	1	#N/A	light	33	tube_33 B	141019_0010_30B_S5_v3.wiff	7738
sp|Q99K67|AASS_MOUSE	QDAQSLLVPVK	2	y7	1	#N/A	light	100	tube_100 B	141019_0011_100B_S11_v3.wiff	20873
sp|Q99K67|AASS_MOUSE	QDAQSLLVPVK	2	y7	1	#N/A	light	33	tube_33 A	141019_0012_30A_S3_v3.wiff	10169
sp|Q99K67|AASS_MOUSE	QDAQSLLVPVK	2	y7	1	#N/A	light	100	tube_100 A	141019_0013_100A_S9_v3.wiff	25220
sp|Q99K67|AASS_MOUSE	QDAQSLLVPVK	2	y7	1	#N/A	light	33	tube_33 B	141019_0014_30B_S6_v3.wiff	4722
sp|Q99K67|AASS_MOUSE	QDAQSLLVPVK	2	y7	1	#N/A	light	100	tube_100 B	141019_0015_100B_S12_v3.wiff	22215
sp|Q99K67|AASS_MOUSE	QDAQSLLVPVK	2	y6	1	#N/A	light	33	tube_33 A	141019_0004_30A_S1_v3.wiff	3844
sp|Q99K67|AASS_MOUSE	QDAQSLLVPVK	2	y6	1	#N/A	light	100	tube_100 A	141019_0005_100A_S7_v3.wiff	9511
sp|Q99K67|AASS_MOUSE	QDAQSLLVPVK	2	y6	1	#N/A	light	33	tube_33 B	141019_0006_30B_S4_v3.wiff	4896
sp|Q99K67|AASS_MOUSE	QDAQSLLVPVK	2	y6	1	#N/A	light	100	tube_100 B	141019_0007_100B_S10_v3.wiff	11551
sp|Q99K67|AASS_MOUSE	QDAQSLLVPVK	2	y6	1	#N/A	light	33	tube_33 A	141019_0008_30A_S2_v3.wiff	3089
sp|Q99K67|AASS_MOUSE	QDAQSLLVPVK	2	y6	1	#N/A	light	100	tube_100 A	141019_0009_100A_S8_v3.wiff	9112
sp|Q99K67|AASS_MOUSE	QDAQSLLVPVK	2	y6	1	#N/A	light	33	tube_33 B	141019_0010_30B_S5_v3.wiff	4028
sp|Q99K67|AASS_MOUSE	QDAQSLLVPVK	2	y6	1	#N/A	light	100	tube_100 B	141019_0011_100B_S11_v3.wiff	9961
sp|Q99K67|AASS_MOUSE	QDAQSLLVPVK	2	y6	1	#N/A	light	33	tube_33 A	141019_0012_30A_S3_v3.wiff	3873
sp|Q99K67|AASS_MOUSE	QDAQSLLVPVK	2	y6	1	#N/A	light	100	tube_100 A	141019_0013_100A_S9_v3.wiff	12062
sp|Q99K67|AASS_MOUSE	QDAQSLLVPVK	2	y6	1	#N/A	light	33	tube_33 B	141019_0014_30B_S6_v3.wiff	3235
sp|Q99K67|AASS_MOUSE	QDAQSLLVPVK	2	y6	1	#N/A	light	100	tube_100 B	141019_0015_100B_S12_v3.wiff	10450
sp|Q99K67|AASS_MOUSE	QDAQSLLVPVK	2	y5	1	#N/A	light	33	tube_33 A	141019_0004_30A_S1_v3.wiff	4609
sp|Q99K67|AASS_MOUSE	QDAQSLLVPVK	2	y5	1	#N/A	light	100	tube_100 A	141019_0005_100A_S7_v3.wiff	15060
sp|Q99K67|AASS_MOUSE	QDAQSLLVPVK	2	y5	1	#N/A	light	33	tube_33 B	141019_0006_30B_S4_v3.wiff	4665
sp|Q99K67|AASS_MOUSE	QDAQSLLVPVK	2	y5	1	#N/A	light	100	tube_100 B	141019_0007_100B_S10_v3.wiff	13744
sp|Q99K67|AASS_MOUSE	QDAQSLLVPVK	2	y5	1	#N/A	light	33	tube_33 A	141019_0008_30A_S2_v3.wiff	4700
sp|Q99K67|AASS_MOUSE	QDAQSLLVPVK	2	y5	1	#N/A	light	100	tube_100 A	141019_0009_100A_S8_v3.wiff	12997
sp|Q99K67|AASS_MOUSE	QDAQSLLVPVK	2	y5	1	#N/A	light	33	tube_33 B	141019_0010_30B_S5_v3.wiff	4926
sp|Q99K67|AASS_MOUSE	QDAQSLLVPVK	2	y5	1	#N/A	light	100	tube_100 B	141019_0011_100B_S11_v3.wiff	13086
sp|Q99K67|AASS_MOUSE	QDAQSLLVPVK	2	y5	1	#N/A	light	33	tube_33 A	141019_0012_30A_S3_v3.wiff	4395
sp|Q99K67|AASS_MOUSE	QDAQSLLVPVK	2	y5	1	#N/A	light	100	tube_100 A	141019_0013_100A_S9_v3.wiff	11633
sp|Q99K67|AASS_MOUSE	QDAQSLLVPVK	2	y5	1	#N/A	light	33	tube_33 B	141019_0014_30B_S6_v3.wiff	3869
sp|Q99K67|AASS_MOUSE	QDAQSLLVPVK	2	y5	1	#N/A	light	100	tube_100 B	141019_0015_100B_S12_v3.wiff	11705
sp|Q99K67|AASS_MOUSE	QDAQSLLVPVK	2	y4	1	#N/A	light	33	tube_33 A	141019_0004_30A_S1_v3.wiff	8559
sp|Q99K67|AASS_MOUSE	QDAQSLLVPVK	2	y4	1	#N/A	light	100	tube_100 A	141019_0005_100A_S7_v3.wiff	26432
sp|Q99K67|AASS_MOUSE	QDAQSLLVPVK	2	y4	1	#N/A	light	33	tube_33 B	141019_0006_30B_S4_v3.wiff	9858
sp|Q99K67|AASS_MOUSE	QDAQSLLVPVK	2	y4	1	#N/A	light	100	tube_100 B	141019_0007_100B_S10_v3.wiff	17459
sp|Q99K67|AASS_MOUSE	QDAQSLLVPVK	2	y4	1	#N/A	light	33	tube_33 A	141019_0008_30A_S2_v3.wiff	8892
sp|Q99K67|AASS_MOUSE	QDAQSLLVPVK	2	y4	1	#N/A	light	100	tube_100 A	141019_0009_100A_S8_v3.wiff	26621
sp|Q99K67|AASS_MOUSE	QDAQSLLVPVK	2	y4	1	#N/A	light	33	tube_33 B	141019_0010_30B_S5_v3.wiff	7053
sp|Q99K67|AASS_MOUSE	QDAQSLLVPVK	2	y4	1	#N/A	light	100	tube_100 B	141019_0011_100B_S11_v3.wiff	26106
sp|Q99K67|AASS_MOUSE	QDAQSLLVPVK	2	y4	1	#N/A	light	33	tube_33 A	141019_0012_30A_S3_v3.wiff	6997
sp|Q99K67|AASS_MOUSE	QDAQSLLVPVK	2	y4	1	#N/A	light	100	tube_100 A	141019_0013_100A_S9_v3.wiff	25698
sp|Q99K67|AASS_MOUSE	QDAQSLLVPVK	2	y4	1	#N/A	light	33	tube_33 B	141019_0014_30B_S6_v3.wiff	9184
sp|Q99K67|AASS_MOUSE	QDAQSLLVPVK	2	y4	1	#N/A	light	100	tube_100 B	141019_0015_100B_S12_v3.wiff	28249
sp|Q99K67|AASS_MOUSE	QDAQSLLVPVK	2	y3	1	#N/A	light	33	tube_33 A	141019_0004_30A_S1_v3.wiff	29595
sp|Q99K67|AASS_MOUSE	QDAQSLLVPVK	2	y3	1	#N/A	light	100	tube_100 A	141019_0005_100A_S7_v3.wiff	80631
sp|Q99K67|AASS_MOUSE	QDAQSLLVPVK	2	y3	1	#N/A	light	33	tube_33 B	141019_0006_30B_S4_v3.wiff	29903
sp|Q99K67|AASS_MOUSE	QDAQSLLVPVK	2	y3	1	#N/A	light	100	tube_100 B	141019_0007_100B_S10_v3.wiff	79036
sp|Q99K67|AASS_MOUSE	QDAQSLLVPVK	2	y3	1	#N/A	light	33	tube_33 A	141019_0008_30A_S2_v3.wiff	28225
sp|Q99K67|AASS_MOUSE	QDAQSLLVPVK	2	y3	1	#N/A	light	100	tube_100 A	141019_0009_100A_S8_v3.wiff	84461
sp|Q99K67|AASS_MOUSE	QDAQSLLVPVK	2	y3	1	#N/A	light	33	tube_33 B	141019_0010_30B_S5_v3.wiff	28542
sp|Q99K67|AASS_MOUSE	QDAQSLLVPVK	2	y3	1	#N/A	light	100	tube_100 B	141019_0011_100B_S11_v3.wiff	82505
sp|Q99K67|AASS_MOUSE	QDAQSLLVPVK	2	y3	1	#N/A	light	33	tube_33 A	141019_0012_30A_S3_v3.wiff	29068
sp|Q99K67|AASS_MOUSE	QDAQSLLVPVK	2	y3	1	#N/A	light	100	tube_100 A	141019_0013_100A_S9_v3.wiff	84536
sp|Q99K67|AASS_MOUSE	QDAQSLLVPVK	2	y3	1	#N/A	light	33	tube_33 B	141019_0014_30B_S6_v3.wiff	30132
sp|Q99K67|AASS_MOUSE	QDAQSLLVPVK	2	y3	1	#N/A	light	100	tube_100 B	141019_0015_100B_S12_v3.wiff	81637
sp|Q99K67|AASS_MOUSE	QDAQSLLVPVK	2	b3	1	#N/A	light	33	tube_33 A	141019_0004_30A_S1_v3.wiff	3243
sp|Q99K67|AASS_MOUSE	QDAQSLLVPVK	2	b3	1	#N/A	light	100	tube_100 A	141019_0005_100A_S7_v3.wiff	8650
sp|Q99K67|AASS_MOUSE	QDAQSLLVPVK	2	b3	1	#N/A	light	33	tube_33 B	141019_0006_30B_S4_v3.wiff	3122
sp|Q99K67|AASS_MOUSE	QDAQSLLVPVK	2	b3	1	#N/A	light	100	tube_100 B	141019_0007_100B_S10_v3.wiff	8593
sp|Q99K67|AASS_MOUSE	QDAQSLLVPVK	2	b3	1	#N/A	light	33	tube_33 A	141019_0008_30A_S2_v3.wiff	4445
sp|Q99K67|AASS_MOUSE	QDAQSLLVPVK	2	b3	1	#N/A	light	100	tube_100 A	141019_0009_100A_S8_v3.wiff	10203
sp|Q99K67|AASS_MOUSE	QDAQSLLVPVK	2	b3	1	#N/A	light	33	tube_33 B	141019_0010_30B_S5_v3.wiff	2815
sp|Q99K67|AASS_MOUSE	QDAQSLLVPVK	2	b3	1	#N/A	light	100	tube_100 B	141019_0011_100B_S11_v3.wiff	7914
sp|Q99K67|AASS_MOUSE	QDAQSLLVPVK	2	b3	1	#N/A	light	33	tube_33 A	141019_0012_30A_S3_v3.wiff	4056
sp|Q99K67|AASS_MOUSE	QDAQSLLVPVK	2	b3	1	#N/A	light	100	tube_100 A	141019_0013_100A_S9_v3.wiff	12969
sp|Q99K67|AASS_MOUSE	QDAQSLLVPVK	2	b3	1	#N/A	light	33	tube_33 B	141019_0014_30B_S6_v3.wiff	4041
sp|Q99K67|AASS_MOUSE	QDAQSLLVPVK	2	b3	1	#N/A	light	100	tube_100 B	141019_0015_100B_S12_v3.wiff	14666
sp|Q99K67|AASS_MOUSE	SSVVPVEGCPELPHK	3	precursor	3	1	light	33	tube_33 A	141019_0004_30A_S1_v3.wiff	154657
sp|Q99K67|AASS_MOUSE	SSVVPVEGCPELPHK	3	precursor	3	1	light	100	tube_100 A	141019_0005_100A_S7_v3.wiff	446549
sp|Q99K67|AASS_MOUSE	SSVVPVEGCPELPHK	3	precursor	3	1	light	33	tube_33 B	141019_0006_30B_S4_v3.wiff	143785
sp|Q99K67|AASS_MOUSE	SSVVPVEGCPELPHK	3	precursor	3	1	light	100	tube_100 B	141019_0007_100B_S10_v3.wiff	413377
sp|Q99K67|AASS_MOUSE	SSVVPVEGCPELPHK	3	precursor	3	1	light	33	tube_33 A	141019_0008_30A_S2_v3.wiff	131133
sp|Q99K67|AASS_MOUSE	SSVVPVEGCPELPHK	3	precursor	3	1	light	100	tube_100 A	141019_0009_100A_S8_v3.wiff	471819
sp|Q99K67|AASS_MOUSE	SSVVPVEGCPELPHK	3	precursor	3	1	light	33	tube_33 B	141019_0010_30B_S5_v3.wiff	140463
sp|Q99K67|AASS_MOUSE	SSVVPVEGCPELPHK	3	precursor	3	1	light	100	tube_100 B	141019_0011_100B_S11_v3.wiff	444503
sp|Q99K67|AASS_MOUSE	SSVVPVEGCPELPHK	3	precursor	3	1	light	33	tube_33 A	141019_0012_30A_S3_v3.wiff	159943
sp|Q99K67|AASS_MOUSE	SSVVPVEGCPELPHK	3	precursor	3	1	light	100	tube_100 A	141019_0013_100A_S9_v3.wiff	473209
sp|Q99K67|AASS_MOUSE	SSVVPVEGCPELPHK	3	precursor	3	1	light	33	tube_33 B	141019_0014_30B_S6_v3.wiff	134638
sp|Q99K67|AASS_MOUSE	SSVVPVEGCPELPHK	3	precursor	3	1	light	100	tube_100 B	141019_0015_100B_S12_v3.wiff	433178
sp|Q99K67|AASS_MOUSE	SSVVPVEGCPELPHK	3	precursor [M+1]	3	2	light	33	tube_33 A	141019_0004_30A_S1_v3.wiff	126708
sp|Q99K67|AASS_MOUSE	SSVVPVEGCPELPHK	3	precursor [M+1]	3	2	light	100	tube_100 A	141019_0005_100A_S7_v3.wiff	388403
sp|Q99K67|AASS_MOUSE	SSVVPVEGCPELPHK	3	precursor [M+1]	3	2	light	33	tube_33 B	141019_0006_30B_S4_v3.wiff	130426
sp|Q99K67|AASS_MOUSE	SSVVPVEGCPELPHK	3	precursor [M+1]	3	2	light	100	tube_100 B	141019_0007_100B_S10_v3.wiff	335756
sp|Q99K67|AASS_MOUSE	SSVVPVEGCPELPHK	3	precursor [M+1]	3	2	light	33	tube_33 A	141019_0008_30A_S2_v3.wiff	114427
sp|Q99K67|AASS_MOUSE	SSVVPVEGCPELPHK	3	precursor [M+1]	3	2	light	100	tube_100 A	141019_0009_100A_S8_v3.wiff	404420
sp|Q99K67|AASS_MOUSE	SSVVPVEGCPELPHK	3	precursor [M+1]	3	2	light	33	tube_33 B	141019_0010_30B_S5_v3.wiff	122070
sp|Q99K67|AASS_MOUSE	SSVVPVEGCPELPHK	3	precursor [M+1]	3	2	light	100	tube_100 B	141019_0011_100B_S11_v3.wiff	367740
sp|Q99K67|AASS_MOUSE	SSVVPVEGCPELPHK	3	precursor [M+1]	3	2	light	33	tube_33 A	141019_0012_30A_S3_v3.wiff	137024
sp|Q99K67|AASS_MOUSE	SSVVPVEGCPELPHK	3	precursor [M+1]	3	2	light	100	tube_100 A	141019_0013_100A_S9_v3.wiff	401043
sp|Q99K67|AASS_MOUSE	SSVVPVEGCPELPHK	3	precursor [M+1]	3	2	light	33	tube_33 B	141019_0014_30B_S6_v3.wiff	118068
sp|Q99K67|AASS_MOUSE	SSVVPVEGCPELPHK	3	precursor [M+1]	3	2	light	100	tube_100 B	141019_0015_100B_S12_v3.wiff	382538
sp|Q99K67|AASS_MOUSE	SSVVPVEGCPELPHK	3	precursor [M+2]	3	3	light	33	tube_33 A	141019_0004_30A_S1_v3.wiff	89356
sp|Q99K67|AASS_MOUSE	SSVVPVEGCPELPHK	3	precursor [M+2]	3	3	light	100	tube_100 A	141019_0005_100A_S7_v3.wiff	207886
sp|Q99K67|AASS_MOUSE	SSVVPVEGCPELPHK	3	precursor [M+2]	3	3	light	33	tube_33 B	141019_0006_30B_S4_v3.wiff	72906
sp|Q99K67|AASS_MOUSE	SSVVPVEGCPELPHK	3	precursor [M+2]	3	3	light	100	tube_100 B	141019_0007_100B_S10_v3.wiff	205262
sp|Q99K67|AASS_MOUSE	SSVVPVEGCPELPHK	3	precursor [M+2]	3	3	light	33	tube_33 A	141019_0008_30A_S2_v3.wiff	60660
sp|Q99K67|AASS_MOUSE	SSVVPVEGCPELPHK	3	precursor [M+2]	3	3	light	100	tube_100 A	141019_0009_100A_S8_v3.wiff	223031
sp|Q99K67|AASS_MOUSE	SSVVPVEGCPELPHK	3	precursor [M+2]	3	3	light	33	tube_33 B	141019_0010_30B_S5_v3.wiff	68669
sp|Q99K67|AASS_MOUSE	SSVVPVEGCPELPHK	3	precursor [M+2]	3	3	light	100	tube_100 B	141019_0011_100B_S11_v3.wiff	214535
sp|Q99K67|AASS_MOUSE	SSVVPVEGCPELPHK	3	precursor [M+2]	3	3	light	33	tube_33 A	141019_0012_30A_S3_v3.wiff	69584
sp|Q99K67|AASS_MOUSE	SSVVPVEGCPELPHK	3	precursor [M+2]	3	3	light	100	tube_100 A	141019_0013_100A_S9_v3.wiff	225456
sp|Q99K67|AASS_MOUSE	SSVVPVEGCPELPHK	3	precursor [M+2]	3	3	light	33	tube_33 B	141019_0014_30B_S6_v3.wiff	61304
sp|Q99K67|AASS_MOUSE	SSVVPVEGCPELPHK	3	precursor [M+2]	3	3	light	100	tube_100 B	141019_0015_100B_S12_v3.wiff	198324
sp|Q99K67|AASS_MOUSE	SSVVPVEGCPELPHK	3	y10	1	#N/A	light	33	tube_33 A	141019_0004_30A_S1_v3.wiff	5693
sp|Q99K67|AASS_MOUSE	SSVVPVEGCPELPHK	3	y10	1	#N/A	light	100	tube_100 A	141019_0005_100A_S7_v3.wiff	15871
sp|Q99K67|AASS_MOUSE	SSVVPVEGCPELPHK	3	y10	1	#N/A	light	33	tube_33 B	141019_0006_30B_S4_v3.wiff	4987
sp|Q99K67|AASS_MOUSE	SSVVPVEGCPELPHK	3	y10	1	#N/A	light	100	tube_100 B	141019_0007_100B_S10_v3.wiff	12830
sp|Q99K67|AASS_MOUSE	SSVVPVEGCPELPHK	3	y10	1	#N/A	light	33	tube_33 A	141019_0008_30A_S2_v3.wiff	4802
sp|Q99K67|AASS_MOUSE	SSVVPVEGCPELPHK	3	y10	1	#N/A	light	100	tube_100 A	141019_0009_100A_S8_v3.wiff	15701
sp|Q99K67|AASS_MOUSE	SSVVPVEGCPELPHK	3	y10	1	#N/A	light	33	tube_33 B	141019_0010_30B_S5_v3.wiff	4913
sp|Q99K67|AASS_MOUSE	SSVVPVEGCPELPHK	3	y10	1	#N/A	light	100	tube_100 B	141019_0011_100B_S11_v3.wiff	16767
sp|Q99K67|AASS_MOUSE	SSVVPVEGCPELPHK	3	y10	1	#N/A	light	33	tube_33 A	141019_0012_30A_S3_v3.wiff	5415
sp|Q99K67|AASS_MOUSE	SSVVPVEGCPELPHK	3	y10	1	#N/A	light	100	tube_100 A	141019_0013_100A_S9_v3.wiff	16195
sp|Q99K67|AASS_MOUSE	SSVVPVEGCPELPHK	3	y10	1	#N/A	light	33	tube_33 B	141019_0014_30B_S6_v3.wiff	4044
sp|Q99K67|AASS_MOUSE	SSVVPVEGCPELPHK	3	y10	1	#N/A	light	100	tube_100 B	141019_0015_100B_S12_v3.wiff	15367
sp|Q99K67|AASS_MOUSE	SSVVPVEGCPELPHK	3	y9	1	#N/A	light	33	tube_33 A	141019_0004_30A_S1_v3.wiff	18288
sp|Q99K67|AASS_MOUSE	SSVVPVEGCPELPHK	3	y9	1	#N/A	light	100	tube_100 A	141019_0005_100A_S7_v3.wiff	57737
sp|Q99K67|AASS_MOUSE	SSVVPVEGCPELPHK	3	y9	1	#N/A	light	33	tube_33 B	141019_0006_30B_S4_v3.wiff	19285
sp|Q99K67|AASS_MOUSE	SSVVPVEGCPELPHK	3	y9	1	#N/A	light	100	tube_100 B	141019_0007_100B_S10_v3.wiff	55212
sp|Q99K67|AASS_MOUSE	SSVVPVEGCPELPHK	3	y9	1	#N/A	light	33	tube_33 A	141019_0008_30A_S2_v3.wiff	16785
sp|Q99K67|AASS_MOUSE	SSVVPVEGCPELPHK	3	y9	1	#N/A	light	100	tube_100 A	141019_0009_100A_S8_v3.wiff	60903
sp|Q99K67|AASS_MOUSE	SSVVPVEGCPELPHK	3	y9	1	#N/A	light	33	tube_33 B	141019_0010_30B_S5_v3.wiff	18933
sp|Q99K67|AASS_MOUSE	SSVVPVEGCPELPHK	3	y9	1	#N/A	light	100	tube_100 B	141019_0011_100B_S11_v3.wiff	56266
sp|Q99K67|AASS_MOUSE	SSVVPVEGCPELPHK	3	y9	1	#N/A	light	33	tube_33 A	141019_0012_30A_S3_v3.wiff	18212
sp|Q99K67|AASS_MOUSE	SSVVPVEGCPELPHK	3	y9	1	#N/A	light	100	tube_100 A	141019_0013_100A_S9_v3.wiff	62535
sp|Q99K67|AASS_MOUSE	SSVVPVEGCPELPHK	3	y9	1	#N/A	light	33	tube_33 B	141019_0014_30B_S6_v3.wiff	17724
sp|Q99K67|AASS_MOUSE	SSVVPVEGCPELPHK	3	y9	1	#N/A	light	100	tube_100 B	141019_0015_100B_S12_v3.wiff	55040
sp|Q99K67|AASS_MOUSE	SSVVPVEGCPELPHK	3	y8	1	#N/A	light	33	tube_33 A	141019_0004_30A_S1_v3.wiff	13194
sp|Q99K67|AASS_MOUSE	SSVVPVEGCPELPHK	3	y8	1	#N/A	light	100	tube_100 A	141019_0005_100A_S7_v3.wiff	36750
sp|Q99K67|AASS_MOUSE	SSVVPVEGCPELPHK	3	y8	1	#N/A	light	33	tube_33 B	141019_0006_30B_S4_v3.wiff	13047
sp|Q99K67|AASS_MOUSE	SSVVPVEGCPELPHK	3	y8	1	#N/A	light	100	tube_100 B	141019_0007_100B_S10_v3.wiff	35173
sp|Q99K67|AASS_MOUSE	SSVVPVEGCPELPHK	3	y8	1	#N/A	light	33	tube_33 A	141019_0008_30A_S2_v3.wiff	14061
sp|Q99K67|AASS_MOUSE	SSVVPVEGCPELPHK	3	y8	1	#N/A	light	100	tube_100 A	141019_0009_100A_S8_v3.wiff	40547
sp|Q99K67|AASS_MOUSE	SSVVPVEGCPELPHK	3	y8	1	#N/A	light	33	tube_33 B	141019_0010_30B_S5_v3.wiff	15183
sp|Q99K67|AASS_MOUSE	SSVVPVEGCPELPHK	3	y8	1	#N/A	light	100	tube_100 B	141019_0011_100B_S11_v3.wiff	39362
sp|Q99K67|AASS_MOUSE	SSVVPVEGCPELPHK	3	y8	1	#N/A	light	33	tube_33 A	141019_0012_30A_S3_v3.wiff	14199
sp|Q99K67|AASS_MOUSE	SSVVPVEGCPELPHK	3	y8	1	#N/A	light	100	tube_100 A	141019_0013_100A_S9_v3.wiff	40041
sp|Q99K67|AASS_MOUSE	SSVVPVEGCPELPHK	3	y8	1	#N/A	light	33	tube_33 B	141019_0014_30B_S6_v3.wiff	11977
sp|Q99K67|AASS_MOUSE	SSVVPVEGCPELPHK	3	y8	1	#N/A	light	100	tube_100 B	141019_0015_100B_S12_v3.wiff	37641
sp|Q99K67|AASS_MOUSE	SSVVPVEGCPELPHK	3	y6	1	#N/A	light	33	tube_33 A	141019_0004_30A_S1_v3.wiff	24846
sp|Q99K67|AASS_MOUSE	SSVVPVEGCPELPHK	3	y6	1	#N/A	light	100	tube_100 A	141019_0005_100A_S7_v3.wiff	69994
sp|Q99K67|AASS_MOUSE	SSVVPVEGCPELPHK	3	y6	1	#N/A	light	33	tube_33 B	141019_0006_30B_S4_v3.wiff	25926
sp|Q99K67|AASS_MOUSE	SSVVPVEGCPELPHK	3	y6	1	#N/A	light	100	tube_100 B	141019_0007_100B_S10_v3.wiff	74999
sp|Q99K67|AASS_MOUSE	SSVVPVEGCPELPHK	3	y6	1	#N/A	light	33	tube_33 A	141019_0008_30A_S2_v3.wiff	26858
sp|Q99K67|AASS_MOUSE	SSVVPVEGCPELPHK	3	y6	1	#N/A	light	100	tube_100 A	141019_0009_100A_S8_v3.wiff	71595
sp|Q99K67|AASS_MOUSE	SSVVPVEGCPELPHK	3	y6	1	#N/A	light	33	tube_33 B	141019_0010_30B_S5_v3.wiff	26749
sp|Q99K67|AASS_MOUSE	SSVVPVEGCPELPHK	3	y6	1	#N/A	light	100	tube_100 B	141019_0011_100B_S11_v3.wiff	68841
sp|Q99K67|AASS_MOUSE	SSVVPVEGCPELPHK	3	y6	1	#N/A	light	33	tube_33 A	141019_0012_30A_S3_v3.wiff	29011
sp|Q99K67|AASS_MOUSE	SSVVPVEGCPELPHK	3	y6	1	#N/A	light	100	tube_100 A	141019_0013_100A_S9_v3.wiff	85228
sp|Q99K67|AASS_MOUSE	SSVVPVEGCPELPHK	3	y6	1	#N/A	light	33	tube_33 B	141019_0014_30B_S6_v3.wiff	25551
sp|Q99K67|AASS_MOUSE	SSVVPVEGCPELPHK	3	y6	1	#N/A	light	100	tube_100 B	141019_0015_100B_S12_v3.wiff	85538
sp|Q99K67|AASS_MOUSE	SSVVPVEGCPELPHK	3	y3	1	#N/A	light	33	tube_33 A	141019_0004_30A_S1_v3.wiff	25581
sp|Q99K67|AASS_MOUSE	SSVVPVEGCPELPHK	3	y3	1	#N/A	light	100	tube_100 A	141019_0005_100A_S7_v3.wiff	75578
sp|Q99K67|AASS_MOUSE	SSVVPVEGCPELPHK	3	y3	1	#N/A	light	33	tube_33 B	141019_0006_30B_S4_v3.wiff	24992
sp|Q99K67|AASS_MOUSE	SSVVPVEGCPELPHK	3	y3	1	#N/A	light	100	tube_100 B	141019_0007_100B_S10_v3.wiff	68556
sp|Q99K67|AASS_MOUSE	SSVVPVEGCPELPHK	3	y3	1	#N/A	light	33	tube_33 A	141019_0008_30A_S2_v3.wiff	21559
sp|Q99K67|AASS_MOUSE	SSVVPVEGCPELPHK	3	y3	1	#N/A	light	100	tube_100 A	141019_0009_100A_S8_v3.wiff	72986
sp|Q99K67|AASS_MOUSE	SSVVPVEGCPELPHK	3	y3	1	#N/A	light	33	tube_33 B	141019_0010_30B_S5_v3.wiff	26080
sp|Q99K67|AASS_MOUSE	SSVVPVEGCPELPHK	3	y3	1	#N/A	light	100	tube_100 B	141019_0011_100B_S11_v3.wiff	73135
sp|Q99K67|AASS_MOUSE	SSVVPVEGCPELPHK	3	y3	1	#N/A	light	33	tube_33 A	141019_0012_30A_S3_v3.wiff	26216
sp|Q99K67|AASS_MOUSE	SSVVPVEGCPELPHK	3	y3	1	#N/A	light	100	tube_100 A	141019_0013_100A_S9_v3.wiff	77077
sp|Q99K67|AASS_MOUSE	SSVVPVEGCPELPHK	3	y3	1	#N/A	light	33	tube_33 B	141019_0014_30B_S6_v3.wiff	23282
sp|Q99K67|AASS_MOUSE	SSVVPVEGCPELPHK	3	y3	1	#N/A	light	100	tube_100 B	141019_0015_100B_S12_v3.wiff	76511
sp|Q99K67|AASS_MOUSE	SSVVPVEGCPELPHK	3	y12	2	#N/A	light	33	tube_33 A	141019_0004_30A_S1_v3.wiff	11243
sp|Q99K67|AASS_MOUSE	SSVVPVEGCPELPHK	3	y12	2	#N/A	light	100	tube_100 A	141019_0005_100A_S7_v3.wiff	31630
sp|Q99K67|AASS_MOUSE	SSVVPVEGCPELPHK	3	y12	2	#N/A	light	33	tube_33 B	141019_0006_30B_S4_v3.wiff	11605
sp|Q99K67|AASS_MOUSE	SSVVPVEGCPELPHK	3	y12	2	#N/A	light	100	tube_100 B	141019_0007_100B_S10_v3.wiff	32494
sp|Q99K67|AASS_MOUSE	SSVVPVEGCPELPHK	3	y12	2	#N/A	light	33	tube_33 A	141019_0008_30A_S2_v3.wiff	12549
sp|Q99K67|AASS_MOUSE	SSVVPVEGCPELPHK	3	y12	2	#N/A	light	100	tube_100 A	141019_0009_100A_S8_v3.wiff	34991
sp|Q99K67|AASS_MOUSE	SSVVPVEGCPELPHK	3	y12	2	#N/A	light	33	tube_33 B	141019_0010_30B_S5_v3.wiff	12591
sp|Q99K67|AASS_MOUSE	SSVVPVEGCPELPHK	3	y12	2	#N/A	light	100	tube_100 B	141019_0011_100B_S11_v3.wiff	29471
sp|Q99K67|AASS_MOUSE	SSVVPVEGCPELPHK	3	y12	2	#N/A	light	33	tube_33 A	141019_0012_30A_S3_v3.wiff	13207
sp|Q99K67|AASS_MOUSE	SSVVPVEGCPELPHK	3	y12	2	#N/A	light	100	tube_100 A	141019_0013_100A_S9_v3.wiff	36489
sp|Q99K67|AASS_MOUSE	SSVVPVEGCPELPHK	3	y12	2	#N/A	light	33	tube_33 B	141019_0014_30B_S6_v3.wiff	12013
sp|Q99K67|AASS_MOUSE	SSVVPVEGCPELPHK	3	y12	2	#N/A	light	100	tube_100 B	141019_0015_100B_S12_v3.wiff	31998
sp|Q99K67|AASS_MOUSE	SSVVPVEGCPELPHK	3	y11	2	#N/A	light	33	tube_33 A	141019_0004_30A_S1_v3.wiff	53502
sp|Q99K67|AASS_MOUSE	SSVVPVEGCPELPHK	3	y11	2	#N/A	light	100	tube_100 A	141019_0005_100A_S7_v3.wiff	145701
sp|Q99K67|AASS_MOUSE	SSVVPVEGCPELPHK	3	y11	2	#N/A	light	33	tube_33 B	141019_0006_30B_S4_v3.wiff	53269
sp|Q99K67|AASS_MOUSE	SSVVPVEGCPELPHK	3	y11	2	#N/A	light	100	tube_100 B	141019_0007_100B_S10_v3.wiff	129101
sp|Q99K67|AASS_MOUSE	SSVVPVEGCPELPHK	3	y11	2	#N/A	light	33	tube_33 A	141019_0008_30A_S2_v3.wiff	47727
sp|Q99K67|AASS_MOUSE	SSVVPVEGCPELPHK	3	y11	2	#N/A	light	100	tube_100 A	141019_0009_100A_S8_v3.wiff	159466
sp|Q99K67|AASS_MOUSE	SSVVPVEGCPELPHK	3	y11	2	#N/A	light	33	tube_33 B	141019_0010_30B_S5_v3.wiff	47824
sp|Q99K67|AASS_MOUSE	SSVVPVEGCPELPHK	3	y11	2	#N/A	light	100	tube_100 B	141019_0011_100B_S11_v3.wiff	143979
sp|Q99K67|AASS_MOUSE	SSVVPVEGCPELPHK	3	y11	2	#N/A	light	33	tube_33 A	141019_0012_30A_S3_v3.wiff	53527
sp|Q99K67|AASS_MOUSE	SSVVPVEGCPELPHK	3	y11	2	#N/A	light	100	tube_100 A	141019_0013_100A_S9_v3.wiff	143977
sp|Q99K67|AASS_MOUSE	SSVVPVEGCPELPHK	3	y11	2	#N/A	light	33	tube_33 B	141019_0014_30B_S6_v3.wiff	45329
sp|Q99K67|AASS_MOUSE	SSVVPVEGCPELPHK	3	y11	2	#N/A	light	100	tube_100 B	141019_0015_100B_S12_v3.wiff	142814
sp|Q99K67|AASS_MOUSE	SSVVPVEGCPELPHK	3	b3	1	#N/A	light	33	tube_33 A	141019_0004_30A_S1_v3.wiff	32330
sp|Q99K67|AASS_MOUSE	SSVVPVEGCPELPHK	3	b3	1	#N/A	light	100	tube_100 A	141019_0005_100A_S7_v3.wiff	91007
sp|Q99K67|AASS_MOUSE	SSVVPVEGCPELPHK	3	b3	1	#N/A	light	33	tube_33 B	141019_0006_30B_S4_v3.wiff	30193
sp|Q99K67|AASS_MOUSE	SSVVPVEGCPELPHK	3	b3	1	#N/A	light	100	tube_100 B	141019_0007_100B_S10_v3.wiff	80819
sp|Q99K67|AASS_MOUSE	SSVVPVEGCPELPHK	3	b3	1	#N/A	light	33	tube_33 A	141019_0008_30A_S2_v3.wiff	21925
sp|Q99K67|AASS_MOUSE	SSVVPVEGCPELPHK	3	b3	1	#N/A	light	100	tube_100 A	141019_0009_100A_S8_v3.wiff	86871
sp|Q99K67|AASS_MOUSE	SSVVPVEGCPELPHK	3	b3	1	#N/A	light	33	tube_33 B	141019_0010_30B_S5_v3.wiff	29097
sp|Q99K67|AASS_MOUSE	SSVVPVEGCPELPHK	3	b3	1	#N/A	light	100	tube_100 B	141019_0011_100B_S11_v3.wiff	84892
sp|Q99K67|AASS_MOUSE	SSVVPVEGCPELPHK	3	b3	1	#N/A	light	33	tube_33 A	141019_0012_30A_S3_v3.wiff	33124
sp|Q99K67|AASS_MOUSE	SSVVPVEGCPELPHK	3	b3	1	#N/A	light	100	tube_100 A	141019_0013_100A_S9_v3.wiff	98077
sp|Q99K67|AASS_MOUSE	SSVVPVEGCPELPHK	3	b3	1	#N/A	light	33	tube_33 B	141019_0014_30B_S6_v3.wiff	28905
sp|Q99K67|AASS_MOUSE	SSVVPVEGCPELPHK	3	b3	1	#N/A	light	100	tube_100 B	141019_0015_100B_S12_v3.wiff	91132
sp|Q99K67|AASS_MOUSE	VLVLGSGYVSGPVLEYLSR	3	precursor	3	2	light	33	tube_33 A	141019_0004_30A_S1_v3.wiff	53519
sp|Q99K67|AASS_MOUSE	VLVLGSGYVSGPVLEYLSR	3	precursor	3	2	light	100	tube_100 A	141019_0005_100A_S7_v3.wiff	189605
sp|Q99K67|AASS_MOUSE	VLVLGSGYVSGPVLEYLSR	3	precursor	3	2	light	33	tube_33 B	141019_0006_30B_S4_v3.wiff	55907
sp|Q99K67|AASS_MOUSE	VLVLGSGYVSGPVLEYLSR	3	precursor	3	2	light	100	tube_100 B	141019_0007_100B_S10_v3.wiff	210393
sp|Q99K67|AASS_MOUSE	VLVLGSGYVSGPVLEYLSR	3	precursor	3	2	light	33	tube_33 A	141019_0008_30A_S2_v3.wiff	60566
sp|Q99K67|AASS_MOUSE	VLVLGSGYVSGPVLEYLSR	3	precursor	3	2	light	100	tube_100 A	141019_0009_100A_S8_v3.wiff	177056
sp|Q99K67|AASS_MOUSE	VLVLGSGYVSGPVLEYLSR	3	precursor	3	2	light	33	tube_33 B	141019_0010_30B_S5_v3.wiff	57370
sp|Q99K67|AASS_MOUSE	VLVLGSGYVSGPVLEYLSR	3	precursor	3	2	light	100	tube_100 B	141019_0011_100B_S11_v3.wiff	187923
sp|Q99K67|AASS_MOUSE	VLVLGSGYVSGPVLEYLSR	3	precursor	3	2	light	33	tube_33 A	141019_0012_30A_S3_v3.wiff	54373
sp|Q99K67|AASS_MOUSE	VLVLGSGYVSGPVLEYLSR	3	precursor	3	2	light	100	tube_100 A	141019_0013_100A_S9_v3.wiff	180051
sp|Q99K67|AASS_MOUSE	VLVLGSGYVSGPVLEYLSR	3	precursor	3	2	light	33	tube_33 B	141019_0014_30B_S6_v3.wiff	53478
sp|Q99K67|AASS_MOUSE	VLVLGSGYVSGPVLEYLSR	3	precursor	3	2	light	100	tube_100 B	141019_0015_100B_S12_v3.wiff	166047
sp|Q99K67|AASS_MOUSE	VLVLGSGYVSGPVLEYLSR	3	precursor [M+1]	3	1	light	33	tube_33 A	141019_0004_30A_S1_v3.wiff	71693
sp|Q99K67|AASS_MOUSE	VLVLGSGYVSGPVLEYLSR	3	precursor [M+1]	3	1	light	100	tube_100 A	141019_0005_100A_S7_v3.wiff	244953
sp|Q99K67|AASS_MOUSE	VLVLGSGYVSGPVLEYLSR	3	precursor [M+1]	3	1	light	33	tube_33 B	141019_0006_30B_S4_v3.wiff	59958
sp|Q99K67|AASS_MOUSE	VLVLGSGYVSGPVLEYLSR	3	precursor [M+1]	3	1	light	100	tube_100 B	141019_0007_100B_S10_v3.wiff	188627
sp|Q99K67|AASS_MOUSE	VLVLGSGYVSGPVLEYLSR	3	precursor [M+1]	3	1	light	33	tube_33 A	141019_0008_30A_S2_v3.wiff	63069
sp|Q99K67|AASS_MOUSE	VLVLGSGYVSGPVLEYLSR	3	precursor [M+1]	3	1	light	100	tube_100 A	141019_0009_100A_S8_v3.wiff	194871
sp|Q99K67|AASS_MOUSE	VLVLGSGYVSGPVLEYLSR	3	precursor [M+1]	3	1	light	33	tube_33 B	141019_0010_30B_S5_v3.wiff	63963
sp|Q99K67|AASS_MOUSE	VLVLGSGYVSGPVLEYLSR	3	precursor [M+1]	3	1	light	100	tube_100 B	141019_0011_100B_S11_v3.wiff	169398
sp|Q99K67|AASS_MOUSE	VLVLGSGYVSGPVLEYLSR	3	precursor [M+1]	3	1	light	33	tube_33 A	141019_0012_30A_S3_v3.wiff	66176
sp|Q99K67|AASS_MOUSE	VLVLGSGYVSGPVLEYLSR	3	precursor [M+1]	3	1	light	100	tube_100 A	141019_0013_100A_S9_v3.wiff	194996
sp|Q99K67|AASS_MOUSE	VLVLGSGYVSGPVLEYLSR	3	precursor [M+1]	3	1	light	33	tube_33 B	141019_0014_30B_S6_v3.wiff	56894
sp|Q99K67|AASS_MOUSE	VLVLGSGYVSGPVLEYLSR	3	precursor [M+1]	3	1	light	100	tube_100 B	141019_0015_100B_S12_v3.wiff	194345
sp|Q99K67|AASS_MOUSE	VLVLGSGYVSGPVLEYLSR	3	precursor [M+2]	3	3	light	33	tube_33 A	141019_0004_30A_S1_v3.wiff	37841
sp|Q99K67|AASS_MOUSE	VLVLGSGYVSGPVLEYLSR	3	precursor [M+2]	3	3	light	100	tube_100 A	141019_0005_100A_S7_v3.wiff	106046
sp|Q99K67|AASS_MOUSE	VLVLGSGYVSGPVLEYLSR	3	precursor [M+2]	3	3	light	33	tube_33 B	141019_0006_30B_S4_v3.wiff	38500
sp|Q99K67|AASS_MOUSE	VLVLGSGYVSGPVLEYLSR	3	precursor [M+2]	3	3	light	100	tube_100 B	141019_0007_100B_S10_v3.wiff	110889
sp|Q99K67|AASS_MOUSE	VLVLGSGYVSGPVLEYLSR	3	precursor [M+2]	3	3	light	33	tube_33 A	141019_0008_30A_S2_v3.wiff	40817
sp|Q99K67|AASS_MOUSE	VLVLGSGYVSGPVLEYLSR	3	precursor [M+2]	3	3	light	100	tube_100 A	141019_0009_100A_S8_v3.wiff	115122
sp|Q99K67|AASS_MOUSE	VLVLGSGYVSGPVLEYLSR	3	precursor [M+2]	3	3	light	33	tube_33 B	141019_0010_30B_S5_v3.wiff	30103
sp|Q99K67|AASS_MOUSE	VLVLGSGYVSGPVLEYLSR	3	precursor [M+2]	3	3	light	100	tube_100 B	141019_0011_100B_S11_v3.wiff	105836
sp|Q99K67|AASS_MOUSE	VLVLGSGYVSGPVLEYLSR	3	precursor [M+2]	3	3	light	33	tube_33 A	141019_0012_30A_S3_v3.wiff	42718
sp|Q99K67|AASS_MOUSE	VLVLGSGYVSGPVLEYLSR	3	precursor [M+2]	3	3	light	100	tube_100 A	141019_0013_100A_S9_v3.wiff	134765
sp|Q99K67|AASS_MOUSE	VLVLGSGYVSGPVLEYLSR	3	precursor [M+2]	3	3	light	33	tube_33 B	141019_0014_30B_S6_v3.wiff	38605
sp|Q99K67|AASS_MOUSE	VLVLGSGYVSGPVLEYLSR	3	precursor [M+2]	3	3	light	100	tube_100 B	141019_0015_100B_S12_v3.wiff	97365
sp|Q99K67|AASS_MOUSE	VLVLGSGYVSGPVLEYLSR	3	y11	1	#N/A	light	33	tube_33 A	141019_0004_30A_S1_v3.wiff	2016
sp|Q99K67|AASS_MOUSE	VLVLGSGYVSGPVLEYLSR	3	y11	1	#N/A	light	100	tube_100 A	141019_0005_100A_S7_v3.wiff	6316
sp|Q99K67|AASS_MOUSE	VLVLGSGYVSGPVLEYLSR	3	y11	1	#N/A	light	33	tube_33 B	141019_0006_30B_S4_v3.wiff	2930
sp|Q99K67|AASS_MOUSE	VLVLGSGYVSGPVLEYLSR	3	y11	1	#N/A	light	100	tube_100 B	141019_0007_100B_S10_v3.wiff	3584
sp|Q99K67|AASS_MOUSE	VLVLGSGYVSGPVLEYLSR	3	y11	1	#N/A	light	33	tube_33 A	141019_0008_30A_S2_v3.wiff	1462
sp|Q99K67|AASS_MOUSE	VLVLGSGYVSGPVLEYLSR	3	y11	1	#N/A	light	100	tube_100 A	141019_0009_100A_S8_v3.wiff	9691
sp|Q99K67|AASS_MOUSE	VLVLGSGYVSGPVLEYLSR	3	y11	1	#N/A	light	33	tube_33 B	141019_0010_30B_S5_v3.wiff	3109
sp|Q99K67|AASS_MOUSE	VLVLGSGYVSGPVLEYLSR	3	y11	1	#N/A	light	100	tube_100 B	141019_0011_100B_S11_v3.wiff	7769
sp|Q99K67|AASS_MOUSE	VLVLGSGYVSGPVLEYLSR	3	y11	1	#N/A	light	33	tube_33 A	141019_0012_30A_S3_v3.wiff	3955
sp|Q99K67|AASS_MOUSE	VLVLGSGYVSGPVLEYLSR	3	y11	1	#N/A	light	100	tube_100 A	141019_0013_100A_S9_v3.wiff	11515
sp|Q99K67|AASS_MOUSE	VLVLGSGYVSGPVLEYLSR	3	y11	1	#N/A	light	33	tube_33 B	141019_0014_30B_S6_v3.wiff	2832
sp|Q99K67|AASS_MOUSE	VLVLGSGYVSGPVLEYLSR	3	y11	1	#N/A	light	100	tube_100 B	141019_0015_100B_S12_v3.wiff	8655
sp|Q99K67|AASS_MOUSE	VLVLGSGYVSGPVLEYLSR	3	y10	1	#N/A	light	33	tube_33 A	141019_0004_30A_S1_v3.wiff	10000
sp|Q99K67|AASS_MOUSE	VLVLGSGYVSGPVLEYLSR	3	y10	1	#N/A	light	100	tube_100 A	141019_0005_100A_S7_v3.wiff	36291
sp|Q99K67|AASS_MOUSE	VLVLGSGYVSGPVLEYLSR	3	y10	1	#N/A	light	33	tube_33 B	141019_0006_30B_S4_v3.wiff	8480
sp|Q99K67|AASS_MOUSE	VLVLGSGYVSGPVLEYLSR	3	y10	1	#N/A	light	100	tube_100 B	141019_0007_100B_S10_v3.wiff	34927
sp|Q99K67|AASS_MOUSE	VLVLGSGYVSGPVLEYLSR	3	y10	1	#N/A	light	33	tube_33 A	141019_0008_30A_S2_v3.wiff	11237
sp|Q99K67|AASS_MOUSE	VLVLGSGYVSGPVLEYLSR	3	y10	1	#N/A	light	100	tube_100 A	141019_0009_100A_S8_v3.wiff	33044
sp|Q99K67|AASS_MOUSE	VLVLGSGYVSGPVLEYLSR	3	y10	1	#N/A	light	33	tube_33 B	141019_0010_30B_S5_v3.wiff	9538
sp|Q99K67|AASS_MOUSE	VLVLGSGYVSGPVLEYLSR	3	y10	1	#N/A	light	100	tube_100 B	141019_0011_100B_S11_v3.wiff	32989
sp|Q99K67|AASS_MOUSE	VLVLGSGYVSGPVLEYLSR	3	y10	1	#N/A	light	33	tube_33 A	141019_0012_30A_S3_v3.wiff	11990
sp|Q99K67|AASS_MOUSE	VLVLGSGYVSGPVLEYLSR	3	y10	1	#N/A	light	100	tube_100 A	141019_0013_100A_S9_v3.wiff	32698
sp|Q99K67|AASS_MOUSE	VLVLGSGYVSGPVLEYLSR	3	y10	1	#N/A	light	33	tube_33 B	141019_0014_30B_S6_v3.wiff	8919
sp|Q99K67|AASS_MOUSE	VLVLGSGYVSGPVLEYLSR	3	y10	1	#N/A	light	100	tube_100 B	141019_0015_100B_S12_v3.wiff	28376
sp|Q99K67|AASS_MOUSE	VLVLGSGYVSGPVLEYLSR	3	y9	1	#N/A	light	33	tube_33 A	141019_0004_30A_S1_v3.wiff	7757
sp|Q99K67|AASS_MOUSE	VLVLGSGYVSGPVLEYLSR	3	y9	1	#N/A	light	100	tube_100 A	141019_0005_100A_S7_v3.wiff	23126
sp|Q99K67|AASS_MOUSE	VLVLGSGYVSGPVLEYLSR	3	y9	1	#N/A	light	33	tube_33 B	141019_0006_30B_S4_v3.wiff	7401
sp|Q99K67|AASS_MOUSE	VLVLGSGYVSGPVLEYLSR	3	y9	1	#N/A	light	100	tube_100 B	141019_0007_100B_S10_v3.wiff	24572
sp|Q99K67|AASS_MOUSE	VLVLGSGYVSGPVLEYLSR	3	y9	1	#N/A	light	33	tube_33 A	141019_0008_30A_S2_v3.wiff	8614
sp|Q99K67|AASS_MOUSE	VLVLGSGYVSGPVLEYLSR	3	y9	1	#N/A	light	100	tube_100 A	141019_0009_100A_S8_v3.wiff	19587
sp|Q99K67|AASS_MOUSE	VLVLGSGYVSGPVLEYLSR	3	y9	1	#N/A	light	33	tube_33 B	141019_0010_30B_S5_v3.wiff	7098
sp|Q99K67|AASS_MOUSE	VLVLGSGYVSGPVLEYLSR	3	y9	1	#N/A	light	100	tube_100 B	141019_0011_100B_S11_v3.wiff	23938
sp|Q99K67|AASS_MOUSE	VLVLGSGYVSGPVLEYLSR	3	y9	1	#N/A	light	33	tube_33 A	141019_0012_30A_S3_v3.wiff	6314
sp|Q99K67|AASS_MOUSE	VLVLGSGYVSGPVLEYLSR	3	y9	1	#N/A	light	100	tube_100 A	141019_0013_100A_S9_v3.wiff	25494
sp|Q99K67|AASS_MOUSE	VLVLGSGYVSGPVLEYLSR	3	y9	1	#N/A	light	33	tube_33 B	141019_0014_30B_S6_v3.wiff	8001
sp|Q99K67|AASS_MOUSE	VLVLGSGYVSGPVLEYLSR	3	y9	1	#N/A	light	100	tube_100 B	141019_0015_100B_S12_v3.wiff	21664
sp|Q99K67|AASS_MOUSE	VLVLGSGYVSGPVLEYLSR	3	y8	1	#N/A	light	33	tube_33 A	141019_0004_30A_S1_v3.wiff	5957
sp|Q99K67|AASS_MOUSE	VLVLGSGYVSGPVLEYLSR	3	y8	1	#N/A	light	100	tube_100 A	141019_0005_100A_S7_v3.wiff	21825
sp|Q99K67|AASS_MOUSE	VLVLGSGYVSGPVLEYLSR	3	y8	1	#N/A	light	33	tube_33 B	141019_0006_30B_S4_v3.wiff	5777
sp|Q99K67|AASS_MOUSE	VLVLGSGYVSGPVLEYLSR	3	y8	1	#N/A	light	100	tube_100 B	141019_0007_100B_S10_v3.wiff	22946
sp|Q99K67|AASS_MOUSE	VLVLGSGYVSGPVLEYLSR	3	y8	1	#N/A	light	33	tube_33 A	141019_0008_30A_S2_v3.wiff	7202
sp|Q99K67|AASS_MOUSE	VLVLGSGYVSGPVLEYLSR	3	y8	1	#N/A	light	100	tube_100 A	141019_0009_100A_S8_v3.wiff	22423
sp|Q99K67|AASS_MOUSE	VLVLGSGYVSGPVLEYLSR	3	y8	1	#N/A	light	33	tube_33 B	141019_0010_30B_S5_v3.wiff	6997
sp|Q99K67|AASS_MOUSE	VLVLGSGYVSGPVLEYLSR	3	y8	1	#N/A	light	100	tube_100 B	141019_0011_100B_S11_v3.wiff	25721
sp|Q99K67|AASS_MOUSE	VLVLGSGYVSGPVLEYLSR	3	y8	1	#N/A	light	33	tube_33 A	141019_0012_30A_S3_v3.wiff	5394
sp|Q99K67|AASS_MOUSE	VLVLGSGYVSGPVLEYLSR	3	y8	1	#N/A	light	100	tube_100 A	141019_0013_100A_S9_v3.wiff	23182
sp|Q99K67|AASS_MOUSE	VLVLGSGYVSGPVLEYLSR	3	y8	1	#N/A	light	33	tube_33 B	141019_0014_30B_S6_v3.wiff	5658
sp|Q99K67|AASS_MOUSE	VLVLGSGYVSGPVLEYLSR	3	y8	1	#N/A	light	100	tube_100 B	141019_0015_100B_S12_v3.wiff	24909
sp|Q99K67|AASS_MOUSE	VLVLGSGYVSGPVLEYLSR	3	y6	1	#N/A	light	33	tube_33 A	141019_0004_30A_S1_v3.wiff	18108
sp|Q99K67|AASS_MOUSE	VLVLGSGYVSGPVLEYLSR	3	y6	1	#N/A	light	100	tube_100 A	141019_0005_100A_S7_v3.wiff	47189
sp|Q99K67|AASS_MOUSE	VLVLGSGYVSGPVLEYLSR	3	y6	1	#N/A	light	33	tube_33 B	141019_0006_30B_S4_v3.wiff	11832
sp|Q99K67|AASS_MOUSE	VLVLGSGYVSGPVLEYLSR	3	y6	1	#N/A	light	100	tube_100 B	141019_0007_100B_S10_v3.wiff	49119
sp|Q99K67|AASS_MOUSE	VLVLGSGYVSGPVLEYLSR	3	y6	1	#N/A	light	33	tube_33 A	141019_0008_30A_S2_v3.wiff	13700
sp|Q99K67|AASS_MOUSE	VLVLGSGYVSGPVLEYLSR	3	y6	1	#N/A	light	100	tube_100 A	141019_0009_100A_S8_v3.wiff	44370
sp|Q99K67|AASS_MOUSE	VLVLGSGYVSGPVLEYLSR	3	y6	1	#N/A	light	33	tube_33 B	141019_0010_30B_S5_v3.wiff	16263
sp|Q99K67|AASS_MOUSE	VLVLGSGYVSGPVLEYLSR	3	y6	1	#N/A	light	100	tube_100 B	141019_0011_100B_S11_v3.wiff	40993
sp|Q99K67|AASS_MOUSE	VLVLGSGYVSGPVLEYLSR	3	y6	1	#N/A	light	33	tube_33 A	141019_0012_30A_S3_v3.wiff	14387
sp|Q99K67|AASS_MOUSE	VLVLGSGYVSGPVLEYLSR	3	y6	1	#N/A	light	100	tube_100 A	141019_0013_100A_S9_v3.wiff	37502
sp|Q99K67|AASS_MOUSE	VLVLGSGYVSGPVLEYLSR	3	y6	1	#N/A	light	33	tube_33 B	141019_0014_30B_S6_v3.wiff	13758
sp|Q99K67|AASS_MOUSE	VLVLGSGYVSGPVLEYLSR	3	y6	1	#N/A	light	100	tube_100 B	141019_0015_100B_S12_v3.wiff	48692
sp|Q99K67|AASS_MOUSE	VLVLGSGYVSGPVLEYLSR	3	y4	1	#N/A	light	33	tube_33 A	141019_0004_30A_S1_v3.wiff	6075
sp|Q99K67|AASS_MOUSE	VLVLGSGYVSGPVLEYLSR	3	y4	1	#N/A	light	100	tube_100 A	141019_0005_100A_S7_v3.wiff	24365
sp|Q99K67|AASS_MOUSE	VLVLGSGYVSGPVLEYLSR	3	y4	1	#N/A	light	33	tube_33 B	141019_0006_30B_S4_v3.wiff	8926
sp|Q99K67|AASS_MOUSE	VLVLGSGYVSGPVLEYLSR	3	y4	1	#N/A	light	100	tube_100 B	141019_0007_100B_S10_v3.wiff	18086
sp|Q99K67|AASS_MOUSE	VLVLGSGYVSGPVLEYLSR	3	y4	1	#N/A	light	33	tube_33 A	141019_0008_30A_S2_v3.wiff	7754
sp|Q99K67|AASS_MOUSE	VLVLGSGYVSGPVLEYLSR	3	y4	1	#N/A	light	100	tube_100 A	141019_0009_100A_S8_v3.wiff	22896
sp|Q99K67|AASS_MOUSE	VLVLGSGYVSGPVLEYLSR	3	y4	1	#N/A	light	33	tube_33 B	141019_0010_30B_S5_v3.wiff	7310
sp|Q99K67|AASS_MOUSE	VLVLGSGYVSGPVLEYLSR	3	y4	1	#N/A	light	100	tube_100 B	141019_0011_100B_S11_v3.wiff	19906
sp|Q99K67|AASS_MOUSE	VLVLGSGYVSGPVLEYLSR	3	y4	1	#N/A	light	33	tube_33 A	141019_0012_30A_S3_v3.wiff	7900
sp|Q99K67|AASS_MOUSE	VLVLGSGYVSGPVLEYLSR	3	y4	1	#N/A	light	100	tube_100 A	141019_0013_100A_S9_v3.wiff	18758
sp|Q99K67|AASS_MOUSE	VLVLGSGYVSGPVLEYLSR	3	y4	1	#N/A	light	33	tube_33 B	141019_0014_30B_S6_v3.wiff	5999
sp|Q99K67|AASS_MOUSE	VLVLGSGYVSGPVLEYLSR	3	y4	1	#N/A	light	100	tube_100 B	141019_0015_100B_S12_v3.wiff	22445
sp|Q99K67|AASS_MOUSE	VLVLGSGYVSGPVLEYLSR	3	y8	2	#N/A	light	33	tube_33 A	141019_0004_30A_S1_v3.wiff	2472
sp|Q99K67|AASS_MOUSE	VLVLGSGYVSGPVLEYLSR	3	y8	2	#N/A	light	100	tube_100 A	141019_0005_100A_S7_v3.wiff	9853
sp|Q99K67|AASS_MOUSE	VLVLGSGYVSGPVLEYLSR	3	y8	2	#N/A	light	33	tube_33 B	141019_0006_30B_S4_v3.wiff	2468
sp|Q99K67|AASS_MOUSE	VLVLGSGYVSGPVLEYLSR	3	y8	2	#N/A	light	100	tube_100 B	141019_0007_100B_S10_v3.wiff	5521
sp|Q99K67|AASS_MOUSE	VLVLGSGYVSGPVLEYLSR	3	y8	2	#N/A	light	33	tube_33 A	141019_0008_30A_S2_v3.wiff	2470
sp|Q99K67|AASS_MOUSE	VLVLGSGYVSGPVLEYLSR	3	y8	2	#N/A	light	100	tube_100 A	141019_0009_100A_S8_v3.wiff	7068
sp|Q99K67|AASS_MOUSE	VLVLGSGYVSGPVLEYLSR	3	y8	2	#N/A	light	33	tube_33 B	141019_0010_30B_S5_v3.wiff	2162
sp|Q99K67|AASS_MOUSE	VLVLGSGYVSGPVLEYLSR	3	y8	2	#N/A	light	100	tube_100 B	141019_0011_100B_S11_v3.wiff	6822
sp|Q99K67|AASS_MOUSE	VLVLGSGYVSGPVLEYLSR	3	y8	2	#N/A	light	33	tube_33 A	141019_0012_30A_S3_v3.wiff	1290
sp|Q99K67|AASS_MOUSE	VLVLGSGYVSGPVLEYLSR	3	y8	2	#N/A	light	100	tube_100 A	141019_0013_100A_S9_v3.wiff	6435
sp|Q99K67|AASS_MOUSE	VLVLGSGYVSGPVLEYLSR	3	y8	2	#N/A	light	33	tube_33 B	141019_0014_30B_S6_v3.wiff	2063
sp|Q99K67|AASS_MOUSE	VLVLGSGYVSGPVLEYLSR	3	y8	2	#N/A	light	100	tube_100 B	141019_0015_100B_S12_v3.wiff	5381
sp|Q99K67|AASS_MOUSE	VLVLGSGYVSGPVLEYLSR	3	y4	2	#N/A	light	33	tube_33 A	141019_0004_30A_S1_v3.wiff	176
sp|Q99K67|AASS_MOUSE	VLVLGSGYVSGPVLEYLSR	3	y4	2	#N/A	light	100	tube_100 A	141019_0005_100A_S7_v3.wiff	177
sp|Q99K67|AASS_MOUSE	VLVLGSGYVSGPVLEYLSR	3	y4	2	#N/A	light	33	tube_33 B	141019_0006_30B_S4_v3.wiff	118
sp|Q99K67|AASS_MOUSE	VLVLGSGYVSGPVLEYLSR	3	y4	2	#N/A	light	100	tube_100 B	141019_0007_100B_S10_v3.wiff	46
sp|Q99K67|AASS_MOUSE	VLVLGSGYVSGPVLEYLSR	3	y4	2	#N/A	light	33	tube_33 A	141019_0008_30A_S2_v3.wiff	59
sp|Q99K67|AASS_MOUSE	VLVLGSGYVSGPVLEYLSR	3	y4	2	#N/A	light	100	tube_100 A	141019_0009_100A_S8_v3.wiff	206
sp|Q99K67|AASS_MOUSE	VLVLGSGYVSGPVLEYLSR	3	y4	2	#N/A	light	33	tube_33 B	141019_0010_30B_S5_v3.wiff	29
sp|Q99K67|AASS_MOUSE	VLVLGSGYVSGPVLEYLSR	3	y4	2	#N/A	light	100	tube_100 B	141019_0011_100B_S11_v3.wiff	266
sp|Q99K67|AASS_MOUSE	VLVLGSGYVSGPVLEYLSR	3	y4	2	#N/A	light	33	tube_33 A	141019_0012_30A_S3_v3.wiff	118
sp|Q99K67|AASS_MOUSE	VLVLGSGYVSGPVLEYLSR	3	y4	2	#N/A	light	100	tube_100 A	141019_0013_100A_S9_v3.wiff	116
sp|Q99K67|AASS_MOUSE	VLVLGSGYVSGPVLEYLSR	3	y4	2	#N/A	light	33	tube_33 B	141019_0014_30B_S6_v3.wiff	176
sp|Q99K67|AASS_MOUSE	VLVLGSGYVSGPVLEYLSR	3	y4	2	#N/A	light	100	tube_100 B	141019_0015_100B_S12_v3.wiff	309
sp|Q99K67|AASS_MOUSE	LQSLVESQDLVISLLPYVLHPVVAK	3	precursor	3	3	light	33	tube_33 A	141019_0004_30A_S1_v3.wiff	39862
sp|Q99K67|AASS_MOUSE	LQSLVESQDLVISLLPYVLHPVVAK	3	precursor	3	3	light	100	tube_100 A	141019_0005_100A_S7_v3.wiff	180133
sp|Q99K67|AASS_MOUSE	LQSLVESQDLVISLLPYVLHPVVAK	3	precursor	3	3	light	33	tube_33 B	141019_0006_30B_S4_v3.wiff	41599
sp|Q99K67|AASS_MOUSE	LQSLVESQDLVISLLPYVLHPVVAK	3	precursor	3	3	light	100	tube_100 B	141019_0007_100B_S10_v3.wiff	176579
sp|Q99K67|AASS_MOUSE	LQSLVESQDLVISLLPYVLHPVVAK	3	precursor	3	3	light	33	tube_33 A	141019_0008_30A_S2_v3.wiff	52693
sp|Q99K67|AASS_MOUSE	LQSLVESQDLVISLLPYVLHPVVAK	3	precursor	3	3	light	100	tube_100 A	141019_0009_100A_S8_v3.wiff	197264
sp|Q99K67|AASS_MOUSE	LQSLVESQDLVISLLPYVLHPVVAK	3	precursor	3	3	light	33	tube_33 B	141019_0010_30B_S5_v3.wiff	44435
sp|Q99K67|AASS_MOUSE	LQSLVESQDLVISLLPYVLHPVVAK	3	precursor	3	3	light	100	tube_100 B	141019_0011_100B_S11_v3.wiff	180851
sp|Q99K67|AASS_MOUSE	LQSLVESQDLVISLLPYVLHPVVAK	3	precursor	3	3	light	33	tube_33 A	141019_0012_30A_S3_v3.wiff	39034
sp|Q99K67|AASS_MOUSE	LQSLVESQDLVISLLPYVLHPVVAK	3	precursor	3	3	light	100	tube_100 A	141019_0013_100A_S9_v3.wiff	180682
sp|Q99K67|AASS_MOUSE	LQSLVESQDLVISLLPYVLHPVVAK	3	precursor	3	3	light	33	tube_33 B	141019_0014_30B_S6_v3.wiff	45217
sp|Q99K67|AASS_MOUSE	LQSLVESQDLVISLLPYVLHPVVAK	3	precursor	3	3	light	100	tube_100 B	141019_0015_100B_S12_v3.wiff	188684
sp|Q99K67|AASS_MOUSE	LQSLVESQDLVISLLPYVLHPVVAK	3	precursor [M+1]	3	1	light	33	tube_33 A	141019_0004_30A_S1_v3.wiff	57696
sp|Q99K67|AASS_MOUSE	LQSLVESQDLVISLLPYVLHPVVAK	3	precursor [M+1]	3	1	light	100	tube_100 A	141019_0005_100A_S7_v3.wiff	292551
sp|Q99K67|AASS_MOUSE	LQSLVESQDLVISLLPYVLHPVVAK	3	precursor [M+1]	3	1	light	33	tube_33 B	141019_0006_30B_S4_v3.wiff	63071
sp|Q99K67|AASS_MOUSE	LQSLVESQDLVISLLPYVLHPVVAK	3	precursor [M+1]	3	1	light	100	tube_100 B	141019_0007_100B_S10_v3.wiff	301517
sp|Q99K67|AASS_MOUSE	LQSLVESQDLVISLLPYVLHPVVAK	3	precursor [M+1]	3	1	light	33	tube_33 A	141019_0008_30A_S2_v3.wiff	77913
sp|Q99K67|AASS_MOUSE	LQSLVESQDLVISLLPYVLHPVVAK	3	precursor [M+1]	3	1	light	100	tube_100 A	141019_0009_100A_S8_v3.wiff	303860
sp|Q99K67|AASS_MOUSE	LQSLVESQDLVISLLPYVLHPVVAK	3	precursor [M+1]	3	1	light	33	tube_33 B	141019_0010_30B_S5_v3.wiff	70039
sp|Q99K67|AASS_MOUSE	LQSLVESQDLVISLLPYVLHPVVAK	3	precursor [M+1]	3	1	light	100	tube_100 B	141019_0011_100B_S11_v3.wiff	278201
sp|Q99K67|AASS_MOUSE	LQSLVESQDLVISLLPYVLHPVVAK	3	precursor [M+1]	3	1	light	33	tube_33 A	141019_0012_30A_S3_v3.wiff	72421
sp|Q99K67|AASS_MOUSE	LQSLVESQDLVISLLPYVLHPVVAK	3	precursor [M+1]	3	1	light	100	tube_100 A	141019_0013_100A_S9_v3.wiff	282354
sp|Q99K67|AASS_MOUSE	LQSLVESQDLVISLLPYVLHPVVAK	3	precursor [M+1]	3	1	light	33	tube_33 B	141019_0014_30B_S6_v3.wiff	74847
sp|Q99K67|AASS_MOUSE	LQSLVESQDLVISLLPYVLHPVVAK	3	precursor [M+1]	3	1	light	100	tube_100 B	141019_0015_100B_S12_v3.wiff	290206
sp|Q99K67|AASS_MOUSE	LQSLVESQDLVISLLPYVLHPVVAK	3	precursor [M+2]	3	2	light	33	tube_33 A	141019_0004_30A_S1_v3.wiff	52317
sp|Q99K67|AASS_MOUSE	LQSLVESQDLVISLLPYVLHPVVAK	3	precursor [M+2]	3	2	light	100	tube_100 A	141019_0005_100A_S7_v3.wiff	249963
sp|Q99K67|AASS_MOUSE	LQSLVESQDLVISLLPYVLHPVVAK	3	precursor [M+2]	3	2	light	33	tube_33 B	141019_0006_30B_S4_v3.wiff	59447
sp|Q99K67|AASS_MOUSE	LQSLVESQDLVISLLPYVLHPVVAK	3	precursor [M+2]	3	2	light	100	tube_100 B	141019_0007_100B_S10_v3.wiff	236381
sp|Q99K67|AASS_MOUSE	LQSLVESQDLVISLLPYVLHPVVAK	3	precursor [M+2]	3	2	light	33	tube_33 A	141019_0008_30A_S2_v3.wiff	67694
sp|Q99K67|AASS_MOUSE	LQSLVESQDLVISLLPYVLHPVVAK	3	precursor [M+2]	3	2	light	100	tube_100 A	141019_0009_100A_S8_v3.wiff	248756
sp|Q99K67|AASS_MOUSE	LQSLVESQDLVISLLPYVLHPVVAK	3	precursor [M+2]	3	2	light	33	tube_33 B	141019_0010_30B_S5_v3.wiff	68736
sp|Q99K67|AASS_MOUSE	LQSLVESQDLVISLLPYVLHPVVAK	3	precursor [M+2]	3	2	light	100	tube_100 B	141019_0011_100B_S11_v3.wiff	243223
sp|Q99K67|AASS_MOUSE	LQSLVESQDLVISLLPYVLHPVVAK	3	precursor [M+2]	3	2	light	33	tube_33 A	141019_0012_30A_S3_v3.wiff	64668
sp|Q99K67|AASS_MOUSE	LQSLVESQDLVISLLPYVLHPVVAK	3	precursor [M+2]	3	2	light	100	tube_100 A	141019_0013_100A_S9_v3.wiff	249413
sp|Q99K67|AASS_MOUSE	LQSLVESQDLVISLLPYVLHPVVAK	3	precursor [M+2]	3	2	light	33	tube_33 B	141019_0014_30B_S6_v3.wiff	64951
sp|Q99K67|AASS_MOUSE	LQSLVESQDLVISLLPYVLHPVVAK	3	precursor [M+2]	3	2	light	100	tube_100 B	141019_0015_100B_S12_v3.wiff	266287
sp|Q99K67|AASS_MOUSE	LQSLVESQDLVISLLPYVLHPVVAK	3	y13	1	#N/A	light	33	tube_33 A	141019_0004_30A_S1_v3.wiff	4432
sp|Q99K67|AASS_MOUSE	LQSLVESQDLVISLLPYVLHPVVAK	3	y13	1	#N/A	light	100	tube_100 A	141019_0005_100A_S7_v3.wiff	16752
sp|Q99K67|AASS_MOUSE	LQSLVESQDLVISLLPYVLHPVVAK	3	y13	1	#N/A	light	33	tube_33 B	141019_0006_30B_S4_v3.wiff	5604
sp|Q99K67|AASS_MOUSE	LQSLVESQDLVISLLPYVLHPVVAK	3	y13	1	#N/A	light	100	tube_100 B	141019_0007_100B_S10_v3.wiff	17991
sp|Q99K67|AASS_MOUSE	LQSLVESQDLVISLLPYVLHPVVAK	3	y13	1	#N/A	light	33	tube_33 A	141019_0008_30A_S2_v3.wiff	4877
sp|Q99K67|AASS_MOUSE	LQSLVESQDLVISLLPYVLHPVVAK	3	y13	1	#N/A	light	100	tube_100 A	141019_0009_100A_S8_v3.wiff	18600
sp|Q99K67|AASS_MOUSE	LQSLVESQDLVISLLPYVLHPVVAK	3	y13	1	#N/A	light	33	tube_33 B	141019_0010_30B_S5_v3.wiff	5525
sp|Q99K67|AASS_MOUSE	LQSLVESQDLVISLLPYVLHPVVAK	3	y13	1	#N/A	light	100	tube_100 B	141019_0011_100B_S11_v3.wiff	15958
sp|Q99K67|AASS_MOUSE	LQSLVESQDLVISLLPYVLHPVVAK	3	y13	1	#N/A	light	33	tube_33 A	141019_0012_30A_S3_v3.wiff	4317
sp|Q99K67|AASS_MOUSE	LQSLVESQDLVISLLPYVLHPVVAK	3	y13	1	#N/A	light	100	tube_100 A	141019_0013_100A_S9_v3.wiff	14653
sp|Q99K67|AASS_MOUSE	LQSLVESQDLVISLLPYVLHPVVAK	3	y13	1	#N/A	light	33	tube_33 B	141019_0014_30B_S6_v3.wiff	6227
sp|Q99K67|AASS_MOUSE	LQSLVESQDLVISLLPYVLHPVVAK	3	y13	1	#N/A	light	100	tube_100 B	141019_0015_100B_S12_v3.wiff	16691
sp|Q99K67|AASS_MOUSE	LQSLVESQDLVISLLPYVLHPVVAK	3	y11	1	#N/A	light	33	tube_33 A	141019_0004_30A_S1_v3.wiff	4035
sp|Q99K67|AASS_MOUSE	LQSLVESQDLVISLLPYVLHPVVAK	3	y11	1	#N/A	light	100	tube_100 A	141019_0005_100A_S7_v3.wiff	20710
sp|Q99K67|AASS_MOUSE	LQSLVESQDLVISLLPYVLHPVVAK	3	y11	1	#N/A	light	33	tube_33 B	141019_0006_30B_S4_v3.wiff	4496
sp|Q99K67|AASS_MOUSE	LQSLVESQDLVISLLPYVLHPVVAK	3	y11	1	#N/A	light	100	tube_100 B	141019_0007_100B_S10_v3.wiff	20366
sp|Q99K67|AASS_MOUSE	LQSLVESQDLVISLLPYVLHPVVAK	3	y11	1	#N/A	light	33	tube_33 A	141019_0008_30A_S2_v3.wiff	4919
sp|Q99K67|AASS_MOUSE	LQSLVESQDLVISLLPYVLHPVVAK	3	y11	1	#N/A	light	100	tube_100 A	141019_0009_100A_S8_v3.wiff	23505
sp|Q99K67|AASS_MOUSE	LQSLVESQDLVISLLPYVLHPVVAK	3	y11	1	#N/A	light	33	tube_33 B	141019_0010_30B_S5_v3.wiff	5753
sp|Q99K67|AASS_MOUSE	LQSLVESQDLVISLLPYVLHPVVAK	3	y11	1	#N/A	light	100	tube_100 B	141019_0011_100B_S11_v3.wiff	21182
sp|Q99K67|AASS_MOUSE	LQSLVESQDLVISLLPYVLHPVVAK	3	y11	1	#N/A	light	33	tube_33 A	141019_0012_30A_S3_v3.wiff	5603
sp|Q99K67|AASS_MOUSE	LQSLVESQDLVISLLPYVLHPVVAK	3	y11	1	#N/A	light	100	tube_100 A	141019_0013_100A_S9_v3.wiff	21688
sp|Q99K67|AASS_MOUSE	LQSLVESQDLVISLLPYVLHPVVAK	3	y11	1	#N/A	light	33	tube_33 B	141019_0014_30B_S6_v3.wiff	5797
sp|Q99K67|AASS_MOUSE	LQSLVESQDLVISLLPYVLHPVVAK	3	y11	1	#N/A	light	100	tube_100 B	141019_0015_100B_S12_v3.wiff	19475
sp|Q99K67|AASS_MOUSE	LQSLVESQDLVISLLPYVLHPVVAK	3	y10	1	#N/A	light	33	tube_33 A	141019_0004_30A_S1_v3.wiff	24936
sp|Q99K67|AASS_MOUSE	LQSLVESQDLVISLLPYVLHPVVAK	3	y10	1	#N/A	light	100	tube_100 A	141019_0005_100A_S7_v3.wiff	93805
sp|Q99K67|AASS_MOUSE	LQSLVESQDLVISLLPYVLHPVVAK	3	y10	1	#N/A	light	33	tube_33 B	141019_0006_30B_S4_v3.wiff	22585
sp|Q99K67|AASS_MOUSE	LQSLVESQDLVISLLPYVLHPVVAK	3	y10	1	#N/A	light	100	tube_100 B	141019_0007_100B_S10_v3.wiff	97725
sp|Q99K67|AASS_MOUSE	LQSLVESQDLVISLLPYVLHPVVAK	3	y10	1	#N/A	light	33	tube_33 A	141019_0008_30A_S2_v3.wiff	26757
sp|Q99K67|AASS_MOUSE	LQSLVESQDLVISLLPYVLHPVVAK	3	y10	1	#N/A	light	100	tube_100 A	141019_0009_100A_S8_v3.wiff	88118
sp|Q99K67|AASS_MOUSE	LQSLVESQDLVISLLPYVLHPVVAK	3	y10	1	#N/A	light	33	tube_33 B	141019_0010_30B_S5_v3.wiff	26980
sp|Q99K67|AASS_MOUSE	LQSLVESQDLVISLLPYVLHPVVAK	3	y10	1	#N/A	light	100	tube_100 B	141019_0011_100B_S11_v3.wiff	89103
sp|Q99K67|AASS_MOUSE	LQSLVESQDLVISLLPYVLHPVVAK	3	y10	1	#N/A	light	33	tube_33 A	141019_0012_30A_S3_v3.wiff	26555
sp|Q99K67|AASS_MOUSE	LQSLVESQDLVISLLPYVLHPVVAK	3	y10	1	#N/A	light	100	tube_100 A	141019_0013_100A_S9_v3.wiff	92607
sp|Q99K67|AASS_MOUSE	LQSLVESQDLVISLLPYVLHPVVAK	3	y10	1	#N/A	light	33	tube_33 B	141019_0014_30B_S6_v3.wiff	28345
sp|Q99K67|AASS_MOUSE	LQSLVESQDLVISLLPYVLHPVVAK	3	y10	1	#N/A	light	100	tube_100 B	141019_0015_100B_S12_v3.wiff	89604
sp|Q99K67|AASS_MOUSE	LQSLVESQDLVISLLPYVLHPVVAK	3	y8	1	#N/A	light	33	tube_33 A	141019_0004_30A_S1_v3.wiff	1661
sp|Q99K67|AASS_MOUSE	LQSLVESQDLVISLLPYVLHPVVAK	3	y8	1	#N/A	light	100	tube_100 A	141019_0005_100A_S7_v3.wiff	5481
sp|Q99K67|AASS_MOUSE	LQSLVESQDLVISLLPYVLHPVVAK	3	y8	1	#N/A	light	33	tube_33 B	141019_0006_30B_S4_v3.wiff	1460
sp|Q99K67|AASS_MOUSE	LQSLVESQDLVISLLPYVLHPVVAK	3	y8	1	#N/A	light	100	tube_100 B	141019_0007_100B_S10_v3.wiff	6350
sp|Q99K67|AASS_MOUSE	LQSLVESQDLVISLLPYVLHPVVAK	3	y8	1	#N/A	light	33	tube_33 A	141019_0008_30A_S2_v3.wiff	1773
sp|Q99K67|AASS_MOUSE	LQSLVESQDLVISLLPYVLHPVVAK	3	y8	1	#N/A	light	100	tube_100 A	141019_0009_100A_S8_v3.wiff	7333
sp|Q99K67|AASS_MOUSE	LQSLVESQDLVISLLPYVLHPVVAK	3	y8	1	#N/A	light	33	tube_33 B	141019_0010_30B_S5_v3.wiff	1699
sp|Q99K67|AASS_MOUSE	LQSLVESQDLVISLLPYVLHPVVAK	3	y8	1	#N/A	light	100	tube_100 B	141019_0011_100B_S11_v3.wiff	6700
sp|Q99K67|AASS_MOUSE	LQSLVESQDLVISLLPYVLHPVVAK	3	y8	1	#N/A	light	33	tube_33 A	141019_0012_30A_S3_v3.wiff	1193
sp|Q99K67|AASS_MOUSE	LQSLVESQDLVISLLPYVLHPVVAK	3	y8	1	#N/A	light	100	tube_100 A	141019_0013_100A_S9_v3.wiff	6472
sp|Q99K67|AASS_MOUSE	LQSLVESQDLVISLLPYVLHPVVAK	3	y8	1	#N/A	light	33	tube_33 B	141019_0014_30B_S6_v3.wiff	1983
sp|Q99K67|AASS_MOUSE	LQSLVESQDLVISLLPYVLHPVVAK	3	y8	1	#N/A	light	100	tube_100 B	141019_0015_100B_S12_v3.wiff	6412
sp|Q99K67|AASS_MOUSE	LQSLVESQDLVISLLPYVLHPVVAK	3	y6	1	#N/A	light	33	tube_33 A	141019_0004_30A_S1_v3.wiff	3569
sp|Q99K67|AASS_MOUSE	LQSLVESQDLVISLLPYVLHPVVAK	3	y6	1	#N/A	light	100	tube_100 A	141019_0005_100A_S7_v3.wiff	21757
sp|Q99K67|AASS_MOUSE	LQSLVESQDLVISLLPYVLHPVVAK	3	y6	1	#N/A	light	33	tube_33 B	141019_0006_30B_S4_v3.wiff	4204
sp|Q99K67|AASS_MOUSE	LQSLVESQDLVISLLPYVLHPVVAK	3	y6	1	#N/A	light	100	tube_100 B	141019_0007_100B_S10_v3.wiff	23523
sp|Q99K67|AASS_MOUSE	LQSLVESQDLVISLLPYVLHPVVAK	3	y6	1	#N/A	light	33	tube_33 A	141019_0008_30A_S2_v3.wiff	5081
sp|Q99K67|AASS_MOUSE	LQSLVESQDLVISLLPYVLHPVVAK	3	y6	1	#N/A	light	100	tube_100 A	141019_0009_100A_S8_v3.wiff	26663
sp|Q99K67|AASS_MOUSE	LQSLVESQDLVISLLPYVLHPVVAK	3	y6	1	#N/A	light	33	tube_33 B	141019_0010_30B_S5_v3.wiff	4776
sp|Q99K67|AASS_MOUSE	LQSLVESQDLVISLLPYVLHPVVAK	3	y6	1	#N/A	light	100	tube_100 B	141019_0011_100B_S11_v3.wiff	23224
sp|Q99K67|AASS_MOUSE	LQSLVESQDLVISLLPYVLHPVVAK	3	y6	1	#N/A	light	33	tube_33 A	141019_0012_30A_S3_v3.wiff	4698
sp|Q99K67|AASS_MOUSE	LQSLVESQDLVISLLPYVLHPVVAK	3	y6	1	#N/A	light	100	tube_100 A	141019_0013_100A_S9_v3.wiff	26088
sp|Q99K67|AASS_MOUSE	LQSLVESQDLVISLLPYVLHPVVAK	3	y6	1	#N/A	light	33	tube_33 B	141019_0014_30B_S6_v3.wiff	4907
sp|Q99K67|AASS_MOUSE	LQSLVESQDLVISLLPYVLHPVVAK	3	y6	1	#N/A	light	100	tube_100 B	141019_0015_100B_S12_v3.wiff	23663
sp|Q99K67|AASS_MOUSE	LQSLVESQDLVISLLPYVLHPVVAK	3	y5	1	#N/A	light	33	tube_33 A	141019_0004_30A_S1_v3.wiff	9723
sp|Q99K67|AASS_MOUSE	LQSLVESQDLVISLLPYVLHPVVAK	3	y5	1	#N/A	light	100	tube_100 A	141019_0005_100A_S7_v3.wiff	51261
sp|Q99K67|AASS_MOUSE	LQSLVESQDLVISLLPYVLHPVVAK	3	y5	1	#N/A	light	33	tube_33 B	141019_0006_30B_S4_v3.wiff	8660
sp|Q99K67|AASS_MOUSE	LQSLVESQDLVISLLPYVLHPVVAK	3	y5	1	#N/A	light	100	tube_100 B	141019_0007_100B_S10_v3.wiff	47912
sp|Q99K67|AASS_MOUSE	LQSLVESQDLVISLLPYVLHPVVAK	3	y5	1	#N/A	light	33	tube_33 A	141019_0008_30A_S2_v3.wiff	10890
sp|Q99K67|AASS_MOUSE	LQSLVESQDLVISLLPYVLHPVVAK	3	y5	1	#N/A	light	100	tube_100 A	141019_0009_100A_S8_v3.wiff	55383
sp|Q99K67|AASS_MOUSE	LQSLVESQDLVISLLPYVLHPVVAK	3	y5	1	#N/A	light	33	tube_33 B	141019_0010_30B_S5_v3.wiff	9718
sp|Q99K67|AASS_MOUSE	LQSLVESQDLVISLLPYVLHPVVAK	3	y5	1	#N/A	light	100	tube_100 B	141019_0011_100B_S11_v3.wiff	47379
sp|Q99K67|AASS_MOUSE	LQSLVESQDLVISLLPYVLHPVVAK	3	y5	1	#N/A	light	33	tube_33 A	141019_0012_30A_S3_v3.wiff	11483
sp|Q99K67|AASS_MOUSE	LQSLVESQDLVISLLPYVLHPVVAK	3	y5	1	#N/A	light	100	tube_100 A	141019_0013_100A_S9_v3.wiff	54203
sp|Q99K67|AASS_MOUSE	LQSLVESQDLVISLLPYVLHPVVAK	3	y5	1	#N/A	light	33	tube_33 B	141019_0014_30B_S6_v3.wiff	10243
sp|Q99K67|AASS_MOUSE	LQSLVESQDLVISLLPYVLHPVVAK	3	y5	1	#N/A	light	100	tube_100 B	141019_0015_100B_S12_v3.wiff	47560
sp|Q99K67|AASS_MOUSE	LQSLVESQDLVISLLPYVLHPVVAK	3	b3	1	#N/A	light	33	tube_33 A	141019_0004_30A_S1_v3.wiff	4610
sp|Q99K67|AASS_MOUSE	LQSLVESQDLVISLLPYVLHPVVAK	3	b3	1	#N/A	light	100	tube_100 A	141019_0005_100A_S7_v3.wiff	19890
sp|Q99K67|AASS_MOUSE	LQSLVESQDLVISLLPYVLHPVVAK	3	b3	1	#N/A	light	33	tube_33 B	141019_0006_30B_S4_v3.wiff	4380
sp|Q99K67|AASS_MOUSE	LQSLVESQDLVISLLPYVLHPVVAK	3	b3	1	#N/A	light	100	tube_100 B	141019_0007_100B_S10_v3.wiff	19867
sp|Q99K67|AASS_MOUSE	LQSLVESQDLVISLLPYVLHPVVAK	3	b3	1	#N/A	light	33	tube_33 A	141019_0008_30A_S2_v3.wiff	5143
sp|Q99K67|AASS_MOUSE	LQSLVESQDLVISLLPYVLHPVVAK	3	b3	1	#N/A	light	100	tube_100 A	141019_0009_100A_S8_v3.wiff	20815
sp|Q99K67|AASS_MOUSE	LQSLVESQDLVISLLPYVLHPVVAK	3	b3	1	#N/A	light	33	tube_33 B	141019_0010_30B_S5_v3.wiff	4554
sp|Q99K67|AASS_MOUSE	LQSLVESQDLVISLLPYVLHPVVAK	3	b3	1	#N/A	light	100	tube_100 B	141019_0011_100B_S11_v3.wiff	20421
sp|Q99K67|AASS_MOUSE	LQSLVESQDLVISLLPYVLHPVVAK	3	b3	1	#N/A	light	33	tube_33 A	141019_0012_30A_S3_v3.wiff	5085
sp|Q99K67|AASS_MOUSE	LQSLVESQDLVISLLPYVLHPVVAK	3	b3	1	#N/A	light	100	tube_100 A	141019_0013_100A_S9_v3.wiff	22880
sp|Q99K67|AASS_MOUSE	LQSLVESQDLVISLLPYVLHPVVAK	3	b3	1	#N/A	light	33	tube_33 B	141019_0014_30B_S6_v3.wiff	5068
sp|Q99K67|AASS_MOUSE	LQSLVESQDLVISLLPYVLHPVVAK	3	b3	1	#N/A	light	100	tube_100 B	141019_0015_100B_S12_v3.wiff	23707
sp|Q99K67|AASS_MOUSE	LQSLVESQDLVISLLPYVLHPVVAK	3	b9	1	#N/A	light	33	tube_33 A	141019_0004_30A_S1_v3.wiff	4288
sp|Q99K67|AASS_MOUSE	LQSLVESQDLVISLLPYVLHPVVAK	3	b9	1	#N/A	light	100	tube_100 A	141019_0005_100A_S7_v3.wiff	18206
sp|Q99K67|AASS_MOUSE	LQSLVESQDLVISLLPYVLHPVVAK	3	b9	1	#N/A	light	33	tube_33 B	141019_0006_30B_S4_v3.wiff	4324
sp|Q99K67|AASS_MOUSE	LQSLVESQDLVISLLPYVLHPVVAK	3	b9	1	#N/A	light	100	tube_100 B	141019_0007_100B_S10_v3.wiff	16414
sp|Q99K67|AASS_MOUSE	LQSLVESQDLVISLLPYVLHPVVAK	3	b9	1	#N/A	light	33	tube_33 A	141019_0008_30A_S2_v3.wiff	4082
sp|Q99K67|AASS_MOUSE	LQSLVESQDLVISLLPYVLHPVVAK	3	b9	1	#N/A	light	100	tube_100 A	141019_0009_100A_S8_v3.wiff	20389
sp|Q99K67|AASS_MOUSE	LQSLVESQDLVISLLPYVLHPVVAK	3	b9	1	#N/A	light	33	tube_33 B	141019_0010_30B_S5_v3.wiff	3638
sp|Q99K67|AASS_MOUSE	LQSLVESQDLVISLLPYVLHPVVAK	3	b9	1	#N/A	light	100	tube_100 B	141019_0011_100B_S11_v3.wiff	20378
sp|Q99K67|AASS_MOUSE	LQSLVESQDLVISLLPYVLHPVVAK	3	b9	1	#N/A	light	33	tube_33 A	141019_0012_30A_S3_v3.wiff	5526
sp|Q99K67|AASS_MOUSE	LQSLVESQDLVISLLPYVLHPVVAK	3	b9	1	#N/A	light	100	tube_100 A	141019_0013_100A_S9_v3.wiff	20997
sp|Q99K67|AASS_MOUSE	LQSLVESQDLVISLLPYVLHPVVAK	3	b9	1	#N/A	light	33	tube_33 B	141019_0014_30B_S6_v3.wiff	4293
sp|Q99K67|AASS_MOUSE	LQSLVESQDLVISLLPYVLHPVVAK	3	b9	1	#N/A	light	100	tube_100 B	141019_0015_100B_S12_v3.wiff	19903
sp|Q99K67|AASS_MOUSE	VNMVTASYITPAMK	2	precursor	2	1	light	33	tube_33 A	141019_0004_30A_S1_v3.wiff	55675
sp|Q99K67|AASS_MOUSE	VNMVTASYITPAMK	2	precursor	2	1	light	100	tube_100 A	141019_0005_100A_S7_v3.wiff	162299
sp|Q99K67|AASS_MOUSE	VNMVTASYITPAMK	2	precursor	2	1	light	33	tube_33 B	141019_0006_30B_S4_v3.wiff	36377
sp|Q99K67|AASS_MOUSE	VNMVTASYITPAMK	2	precursor	2	1	light	100	tube_100 B	141019_0007_100B_S10_v3.wiff	136389
sp|Q99K67|AASS_MOUSE	VNMVTASYITPAMK	2	precursor	2	1	light	33	tube_33 A	141019_0008_30A_S2_v3.wiff	50735
sp|Q99K67|AASS_MOUSE	VNMVTASYITPAMK	2	precursor	2	1	light	100	tube_100 A	141019_0009_100A_S8_v3.wiff	154838
sp|Q99K67|AASS_MOUSE	VNMVTASYITPAMK	2	precursor	2	1	light	33	tube_33 B	141019_0010_30B_S5_v3.wiff	55743
sp|Q99K67|AASS_MOUSE	VNMVTASYITPAMK	2	precursor	2	1	light	100	tube_100 B	141019_0011_100B_S11_v3.wiff	224670
sp|Q99K67|AASS_MOUSE	VNMVTASYITPAMK	2	precursor	2	1	light	33	tube_33 A	141019_0012_30A_S3_v3.wiff	53140
sp|Q99K67|AASS_MOUSE	VNMVTASYITPAMK	2	precursor	2	1	light	100	tube_100 A	141019_0013_100A_S9_v3.wiff	137222
sp|Q99K67|AASS_MOUSE	VNMVTASYITPAMK	2	precursor	2	1	light	33	tube_33 B	141019_0014_30B_S6_v3.wiff	62163
sp|Q99K67|AASS_MOUSE	VNMVTASYITPAMK	2	precursor	2	1	light	100	tube_100 B	141019_0015_100B_S12_v3.wiff	134565
sp|Q99K67|AASS_MOUSE	VNMVTASYITPAMK	2	precursor [M+1]	2	2	light	33	tube_33 A	141019_0004_30A_S1_v3.wiff	26452
sp|Q99K67|AASS_MOUSE	VNMVTASYITPAMK	2	precursor [M+1]	2	2	light	100	tube_100 A	141019_0005_100A_S7_v3.wiff	98321
sp|Q99K67|AASS_MOUSE	VNMVTASYITPAMK	2	precursor [M+1]	2	2	light	33	tube_33 B	141019_0006_30B_S4_v3.wiff	22502
sp|Q99K67|AASS_MOUSE	VNMVTASYITPAMK	2	precursor [M+1]	2	2	light	100	tube_100 B	141019_0007_100B_S10_v3.wiff	78467
sp|Q99K67|AASS_MOUSE	VNMVTASYITPAMK	2	precursor [M+1]	2	2	light	33	tube_33 A	141019_0008_30A_S2_v3.wiff	33530
sp|Q99K67|AASS_MOUSE	VNMVTASYITPAMK	2	precursor [M+1]	2	2	light	100	tube_100 A	141019_0009_100A_S8_v3.wiff	101853
sp|Q99K67|AASS_MOUSE	VNMVTASYITPAMK	2	precursor [M+1]	2	2	light	33	tube_33 B	141019_0010_30B_S5_v3.wiff	34118
sp|Q99K67|AASS_MOUSE	VNMVTASYITPAMK	2	precursor [M+1]	2	2	light	100	tube_100 B	141019_0011_100B_S11_v3.wiff	97131
sp|Q99K67|AASS_MOUSE	VNMVTASYITPAMK	2	precursor [M+1]	2	2	light	33	tube_33 A	141019_0012_30A_S3_v3.wiff	31293
sp|Q99K67|AASS_MOUSE	VNMVTASYITPAMK	2	precursor [M+1]	2	2	light	100	tube_100 A	141019_0013_100A_S9_v3.wiff	78933
sp|Q99K67|AASS_MOUSE	VNMVTASYITPAMK	2	precursor [M+1]	2	2	light	33	tube_33 B	141019_0014_30B_S6_v3.wiff	30294
sp|Q99K67|AASS_MOUSE	VNMVTASYITPAMK	2	precursor [M+1]	2	2	light	100	tube_100 B	141019_0015_100B_S12_v3.wiff	87524
sp|Q99K67|AASS_MOUSE	VNMVTASYITPAMK	2	precursor [M+2]	2	3	light	33	tube_33 A	141019_0004_30A_S1_v3.wiff	10474
sp|Q99K67|AASS_MOUSE	VNMVTASYITPAMK	2	precursor [M+2]	2	3	light	100	tube_100 A	141019_0005_100A_S7_v3.wiff	61709
sp|Q99K67|AASS_MOUSE	VNMVTASYITPAMK	2	precursor [M+2]	2	3	light	33	tube_33 B	141019_0006_30B_S4_v3.wiff	6347
sp|Q99K67|AASS_MOUSE	VNMVTASYITPAMK	2	precursor [M+2]	2	3	light	100	tube_100 B	141019_0007_100B_S10_v3.wiff	34058
sp|Q99K67|AASS_MOUSE	VNMVTASYITPAMK	2	precursor [M+2]	2	3	light	33	tube_33 A	141019_0008_30A_S2_v3.wiff	16890
sp|Q99K67|AASS_MOUSE	VNMVTASYITPAMK	2	precursor [M+2]	2	3	light	100	tube_100 A	141019_0009_100A_S8_v3.wiff	43786
sp|Q99K67|AASS_MOUSE	VNMVTASYITPAMK	2	precursor [M+2]	2	3	light	33	tube_33 B	141019_0010_30B_S5_v3.wiff	23144
sp|Q99K67|AASS_MOUSE	VNMVTASYITPAMK	2	precursor [M+2]	2	3	light	100	tube_100 B	141019_0011_100B_S11_v3.wiff	82573
sp|Q99K67|AASS_MOUSE	VNMVTASYITPAMK	2	precursor [M+2]	2	3	light	33	tube_33 A	141019_0012_30A_S3_v3.wiff	22439
sp|Q99K67|AASS_MOUSE	VNMVTASYITPAMK	2	precursor [M+2]	2	3	light	100	tube_100 A	141019_0013_100A_S9_v3.wiff	63193
sp|Q99K67|AASS_MOUSE	VNMVTASYITPAMK	2	precursor [M+2]	2	3	light	33	tube_33 B	141019_0014_30B_S6_v3.wiff	67708
sp|Q99K67|AASS_MOUSE	VNMVTASYITPAMK	2	precursor [M+2]	2	3	light	100	tube_100 B	141019_0015_100B_S12_v3.wiff	57542
sp|Q99K67|AASS_MOUSE	VNMVTASYITPAMK	2	y11	1	#N/A	light	33	tube_33 A	141019_0004_30A_S1_v3.wiff	3398
sp|Q99K67|AASS_MOUSE	VNMVTASYITPAMK	2	y11	1	#N/A	light	100	tube_100 A	141019_0005_100A_S7_v3.wiff	9883
sp|Q99K67|AASS_MOUSE	VNMVTASYITPAMK	2	y11	1	#N/A	light	33	tube_33 B	141019_0006_30B_S4_v3.wiff	3226
sp|Q99K67|AASS_MOUSE	VNMVTASYITPAMK	2	y11	1	#N/A	light	100	tube_100 B	141019_0007_100B_S10_v3.wiff	9255
sp|Q99K67|AASS_MOUSE	VNMVTASYITPAMK	2	y11	1	#N/A	light	33	tube_33 A	141019_0008_30A_S2_v3.wiff	4702
sp|Q99K67|AASS_MOUSE	VNMVTASYITPAMK	2	y11	1	#N/A	light	100	tube_100 A	141019_0009_100A_S8_v3.wiff	9405
sp|Q99K67|AASS_MOUSE	VNMVTASYITPAMK	2	y11	1	#N/A	light	33	tube_33 B	141019_0010_30B_S5_v3.wiff	3556
sp|Q99K67|AASS_MOUSE	VNMVTASYITPAMK	2	y11	1	#N/A	light	100	tube_100 B	141019_0011_100B_S11_v3.wiff	11804
sp|Q99K67|AASS_MOUSE	VNMVTASYITPAMK	2	y11	1	#N/A	light	33	tube_33 A	141019_0012_30A_S3_v3.wiff	3076
sp|Q99K67|AASS_MOUSE	VNMVTASYITPAMK	2	y11	1	#N/A	light	100	tube_100 A	141019_0013_100A_S9_v3.wiff	10121
sp|Q99K67|AASS_MOUSE	VNMVTASYITPAMK	2	y11	1	#N/A	light	33	tube_33 B	141019_0014_30B_S6_v3.wiff	3472
sp|Q99K67|AASS_MOUSE	VNMVTASYITPAMK	2	y11	1	#N/A	light	100	tube_100 B	141019_0015_100B_S12_v3.wiff	8070
sp|Q99K67|AASS_MOUSE	VNMVTASYITPAMK	2	y10	1	#N/A	light	33	tube_33 A	141019_0004_30A_S1_v3.wiff	9040
sp|Q99K67|AASS_MOUSE	VNMVTASYITPAMK	2	y10	1	#N/A	light	100	tube_100 A	141019_0005_100A_S7_v3.wiff	25619
sp|Q99K67|AASS_MOUSE	VNMVTASYITPAMK	2	y10	1	#N/A	light	33	tube_33 B	141019_0006_30B_S4_v3.wiff	10355
sp|Q99K67|AASS_MOUSE	VNMVTASYITPAMK	2	y10	1	#N/A	light	100	tube_100 B	141019_0007_100B_S10_v3.wiff	29567
sp|Q99K67|AASS_MOUSE	VNMVTASYITPAMK	2	y10	1	#N/A	light	33	tube_33 A	141019_0008_30A_S2_v3.wiff	9017
sp|Q99K67|AASS_MOUSE	VNMVTASYITPAMK	2	y10	1	#N/A	light	100	tube_100 A	141019_0009_100A_S8_v3.wiff	29128
sp|Q99K67|AASS_MOUSE	VNMVTASYITPAMK	2	y10	1	#N/A	light	33	tube_33 B	141019_0010_30B_S5_v3.wiff	8448
sp|Q99K67|AASS_MOUSE	VNMVTASYITPAMK	2	y10	1	#N/A	light	100	tube_100 B	141019_0011_100B_S11_v3.wiff	29096
sp|Q99K67|AASS_MOUSE	VNMVTASYITPAMK	2	y10	1	#N/A	light	33	tube_33 A	141019_0012_30A_S3_v3.wiff	11208
sp|Q99K67|AASS_MOUSE	VNMVTASYITPAMK	2	y10	1	#N/A	light	100	tube_100 A	141019_0013_100A_S9_v3.wiff	27719
sp|Q99K67|AASS_MOUSE	VNMVTASYITPAMK	2	y10	1	#N/A	light	33	tube_33 B	141019_0014_30B_S6_v3.wiff	10375
sp|Q99K67|AASS_MOUSE	VNMVTASYITPAMK	2	y10	1	#N/A	light	100	tube_100 B	141019_0015_100B_S12_v3.wiff	22737
sp|Q99K67|AASS_MOUSE	VNMVTASYITPAMK	2	y9	1	#N/A	light	33	tube_33 A	141019_0004_30A_S1_v3.wiff	3658
sp|Q99K67|AASS_MOUSE	VNMVTASYITPAMK	2	y9	1	#N/A	light	100	tube_100 A	141019_0005_100A_S7_v3.wiff	10988
sp|Q99K67|AASS_MOUSE	VNMVTASYITPAMK	2	y9	1	#N/A	light	33	tube_33 B	141019_0006_30B_S4_v3.wiff	3407
sp|Q99K67|AASS_MOUSE	VNMVTASYITPAMK	2	y9	1	#N/A	light	100	tube_100 B	141019_0007_100B_S10_v3.wiff	10693
sp|Q99K67|AASS_MOUSE	VNMVTASYITPAMK	2	y9	1	#N/A	light	33	tube_33 A	141019_0008_30A_S2_v3.wiff	3286
sp|Q99K67|AASS_MOUSE	VNMVTASYITPAMK	2	y9	1	#N/A	light	100	tube_100 A	141019_0009_100A_S8_v3.wiff	10184
sp|Q99K67|AASS_MOUSE	VNMVTASYITPAMK	2	y9	1	#N/A	light	33	tube_33 B	141019_0010_30B_S5_v3.wiff	3256
sp|Q99K67|AASS_MOUSE	VNMVTASYITPAMK	2	y9	1	#N/A	light	100	tube_100 B	141019_0011_100B_S11_v3.wiff	8864
sp|Q99K67|AASS_MOUSE	VNMVTASYITPAMK	2	y9	1	#N/A	light	33	tube_33 A	141019_0012_30A_S3_v3.wiff	3429
sp|Q99K67|AASS_MOUSE	VNMVTASYITPAMK	2	y9	1	#N/A	light	100	tube_100 A	141019_0013_100A_S9_v3.wiff	12413
sp|Q99K67|AASS_MOUSE	VNMVTASYITPAMK	2	y9	1	#N/A	light	33	tube_33 B	141019_0014_30B_S6_v3.wiff	3626
sp|Q99K67|AASS_MOUSE	VNMVTASYITPAMK	2	y9	1	#N/A	light	100	tube_100 B	141019_0015_100B_S12_v3.wiff	8647
sp|Q99K67|AASS_MOUSE	VNMVTASYITPAMK	2	y8	1	#N/A	light	33	tube_33 A	141019_0004_30A_S1_v3.wiff	3225
sp|Q99K67|AASS_MOUSE	VNMVTASYITPAMK	2	y8	1	#N/A	light	100	tube_100 A	141019_0005_100A_S7_v3.wiff	11182
sp|Q99K67|AASS_MOUSE	VNMVTASYITPAMK	2	y8	1	#N/A	light	33	tube_33 B	141019_0006_30B_S4_v3.wiff	5139
sp|Q99K67|AASS_MOUSE	VNMVTASYITPAMK	2	y8	1	#N/A	light	100	tube_100 B	141019_0007_100B_S10_v3.wiff	12416
sp|Q99K67|AASS_MOUSE	VNMVTASYITPAMK	2	y8	1	#N/A	light	33	tube_33 A	141019_0008_30A_S2_v3.wiff	3371
sp|Q99K67|AASS_MOUSE	VNMVTASYITPAMK	2	y8	1	#N/A	light	100	tube_100 A	141019_0009_100A_S8_v3.wiff	12386
sp|Q99K67|AASS_MOUSE	VNMVTASYITPAMK	2	y8	1	#N/A	light	33	tube_33 B	141019_0010_30B_S5_v3.wiff	4071
sp|Q99K67|AASS_MOUSE	VNMVTASYITPAMK	2	y8	1	#N/A	light	100	tube_100 B	141019_0011_100B_S11_v3.wiff	10045
sp|Q99K67|AASS_MOUSE	VNMVTASYITPAMK	2	y8	1	#N/A	light	33	tube_33 A	141019_0012_30A_S3_v3.wiff	3132
sp|Q99K67|AASS_MOUSE	VNMVTASYITPAMK	2	y8	1	#N/A	light	100	tube_100 A	141019_0013_100A_S9_v3.wiff	10389
sp|Q99K67|AASS_MOUSE	VNMVTASYITPAMK	2	y8	1	#N/A	light	33	tube_33 B	141019_0014_30B_S6_v3.wiff	4063
sp|Q99K67|AASS_MOUSE	VNMVTASYITPAMK	2	y8	1	#N/A	light	100	tube_100 B	141019_0015_100B_S12_v3.wiff	11970
sp|Q99K67|AASS_MOUSE	VNMVTASYITPAMK	2	y6	1	#N/A	light	33	tube_33 A	141019_0004_30A_S1_v3.wiff	3760
sp|Q99K67|AASS_MOUSE	VNMVTASYITPAMK	2	y6	1	#N/A	light	100	tube_100 A	141019_0005_100A_S7_v3.wiff	7254
sp|Q99K67|AASS_MOUSE	VNMVTASYITPAMK	2	y6	1	#N/A	light	33	tube_33 B	141019_0006_30B_S4_v3.wiff	1563
sp|Q99K67|AASS_MOUSE	VNMVTASYITPAMK	2	y6	1	#N/A	light	100	tube_100 B	141019_0007_100B_S10_v3.wiff	7855
sp|Q99K67|AASS_MOUSE	VNMVTASYITPAMK	2	y6	1	#N/A	light	33	tube_33 A	141019_0008_30A_S2_v3.wiff	2977
sp|Q99K67|AASS_MOUSE	VNMVTASYITPAMK	2	y6	1	#N/A	light	100	tube_100 A	141019_0009_100A_S8_v3.wiff	11211
sp|Q99K67|AASS_MOUSE	VNMVTASYITPAMK	2	y6	1	#N/A	light	33	tube_33 B	141019_0010_30B_S5_v3.wiff	3555
sp|Q99K67|AASS_MOUSE	VNMVTASYITPAMK	2	y6	1	#N/A	light	100	tube_100 B	141019_0011_100B_S11_v3.wiff	10435
sp|Q99K67|AASS_MOUSE	VNMVTASYITPAMK	2	y6	1	#N/A	light	33	tube_33 A	141019_0012_30A_S3_v3.wiff	4294
sp|Q99K67|AASS_MOUSE	VNMVTASYITPAMK	2	y6	1	#N/A	light	100	tube_100 A	141019_0013_100A_S9_v3.wiff	8995
sp|Q99K67|AASS_MOUSE	VNMVTASYITPAMK	2	y6	1	#N/A	light	33	tube_33 B	141019_0014_30B_S6_v3.wiff	1644
sp|Q99K67|AASS_MOUSE	VNMVTASYITPAMK	2	y6	1	#N/A	light	100	tube_100 B	141019_0015_100B_S12_v3.wiff	10183
sp|Q99K67|AASS_MOUSE	VNMVTASYITPAMK	2	y5	1	#N/A	light	33	tube_33 A	141019_0004_30A_S1_v3.wiff	2912
sp|Q99K67|AASS_MOUSE	VNMVTASYITPAMK	2	y5	1	#N/A	light	100	tube_100 A	141019_0005_100A_S7_v3.wiff	8987
sp|Q99K67|AASS_MOUSE	VNMVTASYITPAMK	2	y5	1	#N/A	light	33	tube_33 B	141019_0006_30B_S4_v3.wiff	2116
sp|Q99K67|AASS_MOUSE	VNMVTASYITPAMK	2	y5	1	#N/A	light	100	tube_100 B	141019_0007_100B_S10_v3.wiff	10299
sp|Q99K67|AASS_MOUSE	VNMVTASYITPAMK	2	y5	1	#N/A	light	33	tube_33 A	141019_0008_30A_S2_v3.wiff	4464
sp|Q99K67|AASS_MOUSE	VNMVTASYITPAMK	2	y5	1	#N/A	light	100	tube_100 A	141019_0009_100A_S8_v3.wiff	8385
sp|Q99K67|AASS_MOUSE	VNMVTASYITPAMK	2	y5	1	#N/A	light	33	tube_33 B	141019_0010_30B_S5_v3.wiff	3670
sp|Q99K67|AASS_MOUSE	VNMVTASYITPAMK	2	y5	1	#N/A	light	100	tube_100 B	141019_0011_100B_S11_v3.wiff	13134
sp|Q99K67|AASS_MOUSE	VNMVTASYITPAMK	2	y5	1	#N/A	light	33	tube_33 A	141019_0012_30A_S3_v3.wiff	3574
sp|Q99K67|AASS_MOUSE	VNMVTASYITPAMK	2	y5	1	#N/A	light	100	tube_100 A	141019_0013_100A_S9_v3.wiff	11663
sp|Q99K67|AASS_MOUSE	VNMVTASYITPAMK	2	y5	1	#N/A	light	33	tube_33 B	141019_0014_30B_S6_v3.wiff	3982
sp|Q99K67|AASS_MOUSE	VNMVTASYITPAMK	2	y5	1	#N/A	light	100	tube_100 B	141019_0015_100B_S12_v3.wiff	13038
sp|Q99K67|AASS_MOUSE	VNMVTASYITPAMK	2	y4	1	#N/A	light	33	tube_33 A	141019_0004_30A_S1_v3.wiff	8001
sp|Q99K67|AASS_MOUSE	VNMVTASYITPAMK	2	y4	1	#N/A	light	100	tube_100 A	141019_0005_100A_S7_v3.wiff	28116
sp|Q99K67|AASS_MOUSE	VNMVTASYITPAMK	2	y4	1	#N/A	light	33	tube_33 B	141019_0006_30B_S4_v3.wiff	7622
sp|Q99K67|AASS_MOUSE	VNMVTASYITPAMK	2	y4	1	#N/A	light	100	tube_100 B	141019_0007_100B_S10_v3.wiff	28386
sp|Q99K67|AASS_MOUSE	VNMVTASYITPAMK	2	y4	1	#N/A	light	33	tube_33 A	141019_0008_30A_S2_v3.wiff	7006
sp|Q99K67|AASS_MOUSE	VNMVTASYITPAMK	2	y4	1	#N/A	light	100	tube_100 A	141019_0009_100A_S8_v3.wiff	27076
sp|Q99K67|AASS_MOUSE	VNMVTASYITPAMK	2	y4	1	#N/A	light	33	tube_33 B	141019_0010_30B_S5_v3.wiff	9280
sp|Q99K67|AASS_MOUSE	VNMVTASYITPAMK	2	y4	1	#N/A	light	100	tube_100 B	141019_0011_100B_S11_v3.wiff	23930
sp|Q99K67|AASS_MOUSE	VNMVTASYITPAMK	2	y4	1	#N/A	light	33	tube_33 A	141019_0012_30A_S3_v3.wiff	6128
sp|Q99K67|AASS_MOUSE	VNMVTASYITPAMK	2	y4	1	#N/A	light	100	tube_100 A	141019_0013_100A_S9_v3.wiff	25442
sp|Q99K67|AASS_MOUSE	VNMVTASYITPAMK	2	y4	1	#N/A	light	33	tube_33 B	141019_0014_30B_S6_v3.wiff	9576
sp|Q99K67|AASS_MOUSE	VNMVTASYITPAMK	2	y4	1	#N/A	light	100	tube_100 B	141019_0015_100B_S12_v3.wiff	28343
sp|Q99K67|AASS_MOUSE	VNMVTASYITPAMK	2	b3	1	#N/A	light	33	tube_33 A	141019_0004_30A_S1_v3.wiff	7241
sp|Q99K67|AASS_MOUSE	VNMVTASYITPAMK	2	b3	1	#N/A	light	100	tube_100 A	141019_0005_100A_S7_v3.wiff	18662
sp|Q99K67|AASS_MOUSE	VNMVTASYITPAMK	2	b3	1	#N/A	light	33	tube_33 B	141019_0006_30B_S4_v3.wiff	5955
sp|Q99K67|AASS_MOUSE	VNMVTASYITPAMK	2	b3	1	#N/A	light	100	tube_100 B	141019_0007_100B_S10_v3.wiff	18345
sp|Q99K67|AASS_MOUSE	VNMVTASYITPAMK	2	b3	1	#N/A	light	33	tube_33 A	141019_0008_30A_S2_v3.wiff	6614
sp|Q99K67|AASS_MOUSE	VNMVTASYITPAMK	2	b3	1	#N/A	light	100	tube_100 A	141019_0009_100A_S8_v3.wiff	22201
sp|Q99K67|AASS_MOUSE	VNMVTASYITPAMK	2	b3	1	#N/A	light	33	tube_33 B	141019_0010_30B_S5_v3.wiff	5797
sp|Q99K67|AASS_MOUSE	VNMVTASYITPAMK	2	b3	1	#N/A	light	100	tube_100 B	141019_0011_100B_S11_v3.wiff	19724
sp|Q99K67|AASS_MOUSE	VNMVTASYITPAMK	2	b3	1	#N/A	light	33	tube_33 A	141019_0012_30A_S3_v3.wiff	6543
sp|Q99K67|AASS_MOUSE	VNMVTASYITPAMK	2	b3	1	#N/A	light	100	tube_100 A	141019_0013_100A_S9_v3.wiff	20570
sp|Q99K67|AASS_MOUSE	VNMVTASYITPAMK	2	b3	1	#N/A	light	33	tube_33 B	141019_0014_30B_S6_v3.wiff	9295
sp|Q99K67|AASS_MOUSE	VNMVTASYITPAMK	2	b3	1	#N/A	light	100	tube_100 B	141019_0015_100B_S12_v3.wiff	15552
sp|Q99K67|AASS_MOUSE	QLLCDLVGISR	2	precursor	2	1	light	33	tube_33 A	141019_0004_30A_S1_v3.wiff	74451
sp|Q99K67|AASS_MOUSE	QLLCDLVGISR	2	precursor	2	1	light	100	tube_100 A	141019_0005_100A_S7_v3.wiff	186318
sp|Q99K67|AASS_MOUSE	QLLCDLVGISR	2	precursor	2	1	light	33	tube_33 B	141019_0006_30B_S4_v3.wiff	68035
sp|Q99K67|AASS_MOUSE	QLLCDLVGISR	2	precursor	2	1	light	100	tube_100 B	141019_0007_100B_S10_v3.wiff	193003
sp|Q99K67|AASS_MOUSE	QLLCDLVGISR	2	precursor	2	1	light	33	tube_33 A	141019_0008_30A_S2_v3.wiff	74877
sp|Q99K67|AASS_MOUSE	QLLCDLVGISR	2	precursor	2	1	light	100	tube_100 A	141019_0009_100A_S8_v3.wiff	214204
sp|Q99K67|AASS_MOUSE	QLLCDLVGISR	2	precursor	2	1	light	33	tube_33 B	141019_0010_30B_S5_v3.wiff	78369
sp|Q99K67|AASS_MOUSE	QLLCDLVGISR	2	precursor	2	1	light	100	tube_100 B	141019_0011_100B_S11_v3.wiff	219043
sp|Q99K67|AASS_MOUSE	QLLCDLVGISR	2	precursor	2	1	light	33	tube_33 A	141019_0012_30A_S3_v3.wiff	62247
sp|Q99K67|AASS_MOUSE	QLLCDLVGISR	2	precursor	2	1	light	100	tube_100 A	141019_0013_100A_S9_v3.wiff	336590
sp|Q99K67|AASS_MOUSE	QLLCDLVGISR	2	precursor	2	1	light	33	tube_33 B	141019_0014_30B_S6_v3.wiff	93199
sp|Q99K67|AASS_MOUSE	QLLCDLVGISR	2	precursor	2	1	light	100	tube_100 B	141019_0015_100B_S12_v3.wiff	224249
sp|Q99K67|AASS_MOUSE	QLLCDLVGISR	2	precursor [M+1]	2	2	light	33	tube_33 A	141019_0004_30A_S1_v3.wiff	60064
sp|Q99K67|AASS_MOUSE	QLLCDLVGISR	2	precursor [M+1]	2	2	light	100	tube_100 A	141019_0005_100A_S7_v3.wiff	126608
sp|Q99K67|AASS_MOUSE	QLLCDLVGISR	2	precursor [M+1]	2	2	light	33	tube_33 B	141019_0006_30B_S4_v3.wiff	47336
sp|Q99K67|AASS_MOUSE	QLLCDLVGISR	2	precursor [M+1]	2	2	light	100	tube_100 B	141019_0007_100B_S10_v3.wiff	117956
sp|Q99K67|AASS_MOUSE	QLLCDLVGISR	2	precursor [M+1]	2	2	light	33	tube_33 A	141019_0008_30A_S2_v3.wiff	53930
sp|Q99K67|AASS_MOUSE	QLLCDLVGISR	2	precursor [M+1]	2	2	light	100	tube_100 A	141019_0009_100A_S8_v3.wiff	164101
sp|Q99K67|AASS_MOUSE	QLLCDLVGISR	2	precursor [M+1]	2	2	light	33	tube_33 B	141019_0010_30B_S5_v3.wiff	46732
sp|Q99K67|AASS_MOUSE	QLLCDLVGISR	2	precursor [M+1]	2	2	light	100	tube_100 B	141019_0011_100B_S11_v3.wiff	133539
sp|Q99K67|AASS_MOUSE	QLLCDLVGISR	2	precursor [M+1]	2	2	light	33	tube_33 A	141019_0012_30A_S3_v3.wiff	49940
sp|Q99K67|AASS_MOUSE	QLLCDLVGISR	2	precursor [M+1]	2	2	light	100	tube_100 A	141019_0013_100A_S9_v3.wiff	203161
sp|Q99K67|AASS_MOUSE	QLLCDLVGISR	2	precursor [M+1]	2	2	light	33	tube_33 B	141019_0014_30B_S6_v3.wiff	56742
sp|Q99K67|AASS_MOUSE	QLLCDLVGISR	2	precursor [M+1]	2	2	light	100	tube_100 B	141019_0015_100B_S12_v3.wiff	156408
sp|Q99K67|AASS_MOUSE	QLLCDLVGISR	2	precursor [M+2]	2	3	light	33	tube_33 A	141019_0004_30A_S1_v3.wiff	29136
sp|Q99K67|AASS_MOUSE	QLLCDLVGISR	2	precursor [M+2]	2	3	light	100	tube_100 A	141019_0005_100A_S7_v3.wiff	38931
sp|Q99K67|AASS_MOUSE	QLLCDLVGISR	2	precursor [M+2]	2	3	light	33	tube_33 B	141019_0006_30B_S4_v3.wiff	24950
sp|Q99K67|AASS_MOUSE	QLLCDLVGISR	2	precursor [M+2]	2	3	light	100	tube_100 B	141019_0007_100B_S10_v3.wiff	57042
sp|Q99K67|AASS_MOUSE	QLLCDLVGISR	2	precursor [M+2]	2	3	light	33	tube_33 A	141019_0008_30A_S2_v3.wiff	26608
sp|Q99K67|AASS_MOUSE	QLLCDLVGISR	2	precursor [M+2]	2	3	light	100	tube_100 A	141019_0009_100A_S8_v3.wiff	58907
sp|Q99K67|AASS_MOUSE	QLLCDLVGISR	2	precursor [M+2]	2	3	light	33	tube_33 B	141019_0010_30B_S5_v3.wiff	14382
sp|Q99K67|AASS_MOUSE	QLLCDLVGISR	2	precursor [M+2]	2	3	light	100	tube_100 B	141019_0011_100B_S11_v3.wiff	54377
sp|Q99K67|AASS_MOUSE	QLLCDLVGISR	2	precursor [M+2]	2	3	light	33	tube_33 A	141019_0012_30A_S3_v3.wiff	19286
sp|Q99K67|AASS_MOUSE	QLLCDLVGISR	2	precursor [M+2]	2	3	light	100	tube_100 A	141019_0013_100A_S9_v3.wiff	62725
sp|Q99K67|AASS_MOUSE	QLLCDLVGISR	2	precursor [M+2]	2	3	light	33	tube_33 B	141019_0014_30B_S6_v3.wiff	30087
sp|Q99K67|AASS_MOUSE	QLLCDLVGISR	2	precursor [M+2]	2	3	light	100	tube_100 B	141019_0015_100B_S12_v3.wiff	83049
sp|Q99K67|AASS_MOUSE	QLLCDLVGISR	2	y10	1	#N/A	light	33	tube_33 A	141019_0004_30A_S1_v3.wiff	1293
sp|Q99K67|AASS_MOUSE	QLLCDLVGISR	2	y10	1	#N/A	light	100	tube_100 A	141019_0005_100A_S7_v3.wiff	3432
sp|Q99K67|AASS_MOUSE	QLLCDLVGISR	2	y10	1	#N/A	light	33	tube_33 B	141019_0006_30B_S4_v3.wiff	2234
sp|Q99K67|AASS_MOUSE	QLLCDLVGISR	2	y10	1	#N/A	light	100	tube_100 B	141019_0007_100B_S10_v3.wiff	4140
sp|Q99K67|AASS_MOUSE	QLLCDLVGISR	2	y10	1	#N/A	light	33	tube_33 A	141019_0008_30A_S2_v3.wiff	2027
sp|Q99K67|AASS_MOUSE	QLLCDLVGISR	2	y10	1	#N/A	light	100	tube_100 A	141019_0009_100A_S8_v3.wiff	1624
sp|Q99K67|AASS_MOUSE	QLLCDLVGISR	2	y10	1	#N/A	light	33	tube_33 B	141019_0010_30B_S5_v3.wiff	1823
sp|Q99K67|AASS_MOUSE	QLLCDLVGISR	2	y10	1	#N/A	light	100	tube_100 B	141019_0011_100B_S11_v3.wiff	3642
sp|Q99K67|AASS_MOUSE	QLLCDLVGISR	2	y10	1	#N/A	light	33	tube_33 A	141019_0012_30A_S3_v3.wiff	1338
sp|Q99K67|AASS_MOUSE	QLLCDLVGISR	2	y10	1	#N/A	light	100	tube_100 A	141019_0013_100A_S9_v3.wiff	4681
sp|Q99K67|AASS_MOUSE	QLLCDLVGISR	2	y10	1	#N/A	light	33	tube_33 B	141019_0014_30B_S6_v3.wiff	1296
sp|Q99K67|AASS_MOUSE	QLLCDLVGISR	2	y10	1	#N/A	light	100	tube_100 B	141019_0015_100B_S12_v3.wiff	2887
sp|Q99K67|AASS_MOUSE	QLLCDLVGISR	2	y9	1	#N/A	light	33	tube_33 A	141019_0004_30A_S1_v3.wiff	17618
sp|Q99K67|AASS_MOUSE	QLLCDLVGISR	2	y9	1	#N/A	light	100	tube_100 A	141019_0005_100A_S7_v3.wiff	49386
sp|Q99K67|AASS_MOUSE	QLLCDLVGISR	2	y9	1	#N/A	light	33	tube_33 B	141019_0006_30B_S4_v3.wiff	18113
sp|Q99K67|AASS_MOUSE	QLLCDLVGISR	2	y9	1	#N/A	light	100	tube_100 B	141019_0007_100B_S10_v3.wiff	49824
sp|Q99K67|AASS_MOUSE	QLLCDLVGISR	2	y9	1	#N/A	light	33	tube_33 A	141019_0008_30A_S2_v3.wiff	18479
sp|Q99K67|AASS_MOUSE	QLLCDLVGISR	2	y9	1	#N/A	light	100	tube_100 A	141019_0009_100A_S8_v3.wiff	55812
sp|Q99K67|AASS_MOUSE	QLLCDLVGISR	2	y9	1	#N/A	light	33	tube_33 B	141019_0010_30B_S5_v3.wiff	18448
sp|Q99K67|AASS_MOUSE	QLLCDLVGISR	2	y9	1	#N/A	light	100	tube_100 B	141019_0011_100B_S11_v3.wiff	49182
sp|Q99K67|AASS_MOUSE	QLLCDLVGISR	2	y9	1	#N/A	light	33	tube_33 A	141019_0012_30A_S3_v3.wiff	15658
sp|Q99K67|AASS_MOUSE	QLLCDLVGISR	2	y9	1	#N/A	light	100	tube_100 A	141019_0013_100A_S9_v3.wiff	58860
sp|Q99K67|AASS_MOUSE	QLLCDLVGISR	2	y9	1	#N/A	light	33	tube_33 B	141019_0014_30B_S6_v3.wiff	18531
sp|Q99K67|AASS_MOUSE	QLLCDLVGISR	2	y9	1	#N/A	light	100	tube_100 B	141019_0015_100B_S12_v3.wiff	55130
sp|Q99K67|AASS_MOUSE	QLLCDLVGISR	2	y8	1	#N/A	light	33	tube_33 A	141019_0004_30A_S1_v3.wiff	19897
sp|Q99K67|AASS_MOUSE	QLLCDLVGISR	2	y8	1	#N/A	light	100	tube_100 A	141019_0005_100A_S7_v3.wiff	45774
sp|Q99K67|AASS_MOUSE	QLLCDLVGISR	2	y8	1	#N/A	light	33	tube_33 B	141019_0006_30B_S4_v3.wiff	18269
sp|Q99K67|AASS_MOUSE	QLLCDLVGISR	2	y8	1	#N/A	light	100	tube_100 B	141019_0007_100B_S10_v3.wiff	47387
sp|Q99K67|AASS_MOUSE	QLLCDLVGISR	2	y8	1	#N/A	light	33	tube_33 A	141019_0008_30A_S2_v3.wiff	19479
sp|Q99K67|AASS_MOUSE	QLLCDLVGISR	2	y8	1	#N/A	light	100	tube_100 A	141019_0009_100A_S8_v3.wiff	48243
sp|Q99K67|AASS_MOUSE	QLLCDLVGISR	2	y8	1	#N/A	light	33	tube_33 B	141019_0010_30B_S5_v3.wiff	14610
sp|Q99K67|AASS_MOUSE	QLLCDLVGISR	2	y8	1	#N/A	light	100	tube_100 B	141019_0011_100B_S11_v3.wiff	45726
sp|Q99K67|AASS_MOUSE	QLLCDLVGISR	2	y8	1	#N/A	light	33	tube_33 A	141019_0012_30A_S3_v3.wiff	20379
sp|Q99K67|AASS_MOUSE	QLLCDLVGISR	2	y8	1	#N/A	light	100	tube_100 A	141019_0013_100A_S9_v3.wiff	40307
sp|Q99K67|AASS_MOUSE	QLLCDLVGISR	2	y8	1	#N/A	light	33	tube_33 B	141019_0014_30B_S6_v3.wiff	17397
sp|Q99K67|AASS_MOUSE	QLLCDLVGISR	2	y8	1	#N/A	light	100	tube_100 B	141019_0015_100B_S12_v3.wiff	41423
sp|Q99K67|AASS_MOUSE	QLLCDLVGISR	2	y7	1	#N/A	light	33	tube_33 A	141019_0004_30A_S1_v3.wiff	12636
sp|Q99K67|AASS_MOUSE	QLLCDLVGISR	2	y7	1	#N/A	light	100	tube_100 A	141019_0005_100A_S7_v3.wiff	28568
sp|Q99K67|AASS_MOUSE	QLLCDLVGISR	2	y7	1	#N/A	light	33	tube_33 B	141019_0006_30B_S4_v3.wiff	12301
sp|Q99K67|AASS_MOUSE	QLLCDLVGISR	2	y7	1	#N/A	light	100	tube_100 B	141019_0007_100B_S10_v3.wiff	23628
sp|Q99K67|AASS_MOUSE	QLLCDLVGISR	2	y7	1	#N/A	light	33	tube_33 A	141019_0008_30A_S2_v3.wiff	11756
sp|Q99K67|AASS_MOUSE	QLLCDLVGISR	2	y7	1	#N/A	light	100	tube_100 A	141019_0009_100A_S8_v3.wiff	32389
sp|Q99K67|AASS_MOUSE	QLLCDLVGISR	2	y7	1	#N/A	light	33	tube_33 B	141019_0010_30B_S5_v3.wiff	11473
sp|Q99K67|AASS_MOUSE	QLLCDLVGISR	2	y7	1	#N/A	light	100	tube_100 B	141019_0011_100B_S11_v3.wiff	28197
sp|Q99K67|AASS_MOUSE	QLLCDLVGISR	2	y7	1	#N/A	light	33	tube_33 A	141019_0012_30A_S3_v3.wiff	11446
sp|Q99K67|AASS_MOUSE	QLLCDLVGISR	2	y7	1	#N/A	light	100	tube_100 A	141019_0013_100A_S9_v3.wiff	31561
sp|Q99K67|AASS_MOUSE	QLLCDLVGISR	2	y7	1	#N/A	light	33	tube_33 B	141019_0014_30B_S6_v3.wiff	13059
sp|Q99K67|AASS_MOUSE	QLLCDLVGISR	2	y7	1	#N/A	light	100	tube_100 B	141019_0015_100B_S12_v3.wiff	26328
sp|Q99K67|AASS_MOUSE	QLLCDLVGISR	2	y5	1	#N/A	light	33	tube_33 A	141019_0004_30A_S1_v3.wiff	8570
sp|Q99K67|AASS_MOUSE	QLLCDLVGISR	2	y5	1	#N/A	light	100	tube_100 A	141019_0005_100A_S7_v3.wiff	24001
sp|Q99K67|AASS_MOUSE	QLLCDLVGISR	2	y5	1	#N/A	light	33	tube_33 B	141019_0006_30B_S4_v3.wiff	9355
sp|Q99K67|AASS_MOUSE	QLLCDLVGISR	2	y5	1	#N/A	light	100	tube_100 B	141019_0007_100B_S10_v3.wiff	20909
sp|Q99K67|AASS_MOUSE	QLLCDLVGISR	2	y5	1	#N/A	light	33	tube_33 A	141019_0008_30A_S2_v3.wiff	6936
sp|Q99K67|AASS_MOUSE	QLLCDLVGISR	2	y5	1	#N/A	light	100	tube_100 A	141019_0009_100A_S8_v3.wiff	23066
sp|Q99K67|AASS_MOUSE	QLLCDLVGISR	2	y5	1	#N/A	light	33	tube_33 B	141019_0010_30B_S5_v3.wiff	5785
sp|Q99K67|AASS_MOUSE	QLLCDLVGISR	2	y5	1	#N/A	light	100	tube_100 B	141019_0011_100B_S11_v3.wiff	18965
sp|Q99K67|AASS_MOUSE	QLLCDLVGISR	2	y5	1	#N/A	light	33	tube_33 A	141019_0012_30A_S3_v3.wiff	5631
sp|Q99K67|AASS_MOUSE	QLLCDLVGISR	2	y5	1	#N/A	light	100	tube_100 A	141019_0013_100A_S9_v3.wiff	21843
sp|Q99K67|AASS_MOUSE	QLLCDLVGISR	2	y5	1	#N/A	light	33	tube_33 B	141019_0014_30B_S6_v3.wiff	8160
sp|Q99K67|AASS_MOUSE	QLLCDLVGISR	2	y5	1	#N/A	light	100	tube_100 B	141019_0015_100B_S12_v3.wiff	19722
sp|Q99K67|AASS_MOUSE	QLLCDLVGISR	2	y4	1	#N/A	light	33	tube_33 A	141019_0004_30A_S1_v3.wiff	20780
sp|Q99K67|AASS_MOUSE	QLLCDLVGISR	2	y4	1	#N/A	light	100	tube_100 A	141019_0005_100A_S7_v3.wiff	50190
sp|Q99K67|AASS_MOUSE	QLLCDLVGISR	2	y4	1	#N/A	light	33	tube_33 B	141019_0006_30B_S4_v3.wiff	16318
sp|Q99K67|AASS_MOUSE	QLLCDLVGISR	2	y4	1	#N/A	light	100	tube_100 B	141019_0007_100B_S10_v3.wiff	44300
sp|Q99K67|AASS_MOUSE	QLLCDLVGISR	2	y4	1	#N/A	light	33	tube_33 A	141019_0008_30A_S2_v3.wiff	21646
sp|Q99K67|AASS_MOUSE	QLLCDLVGISR	2	y4	1	#N/A	light	100	tube_100 A	141019_0009_100A_S8_v3.wiff	49095
sp|Q99K67|AASS_MOUSE	QLLCDLVGISR	2	y4	1	#N/A	light	33	tube_33 B	141019_0010_30B_S5_v3.wiff	15483
sp|Q99K67|AASS_MOUSE	QLLCDLVGISR	2	y4	1	#N/A	light	100	tube_100 B	141019_0011_100B_S11_v3.wiff	46505
sp|Q99K67|AASS_MOUSE	QLLCDLVGISR	2	y4	1	#N/A	light	33	tube_33 A	141019_0012_30A_S3_v3.wiff	16581
sp|Q99K67|AASS_MOUSE	QLLCDLVGISR	2	y4	1	#N/A	light	100	tube_100 A	141019_0013_100A_S9_v3.wiff	55708
sp|Q99K67|AASS_MOUSE	QLLCDLVGISR	2	y4	1	#N/A	light	33	tube_33 B	141019_0014_30B_S6_v3.wiff	18600
sp|Q99K67|AASS_MOUSE	QLLCDLVGISR	2	y4	1	#N/A	light	100	tube_100 B	141019_0015_100B_S12_v3.wiff	46559
sp|Q99K67|AASS_MOUSE	QLLCDLVGISR	2	b3	1	#N/A	light	33	tube_33 A	141019_0004_30A_S1_v3.wiff	3118
sp|Q99K67|AASS_MOUSE	QLLCDLVGISR	2	b3	1	#N/A	light	100	tube_100 A	141019_0005_100A_S7_v3.wiff	10873
sp|Q99K67|AASS_MOUSE	QLLCDLVGISR	2	b3	1	#N/A	light	33	tube_33 B	141019_0006_30B_S4_v3.wiff	3043
sp|Q99K67|AASS_MOUSE	QLLCDLVGISR	2	b3	1	#N/A	light	100	tube_100 B	141019_0007_100B_S10_v3.wiff	10069
sp|Q99K67|AASS_MOUSE	QLLCDLVGISR	2	b3	1	#N/A	light	33	tube_33 A	141019_0008_30A_S2_v3.wiff	4782
sp|Q99K67|AASS_MOUSE	QLLCDLVGISR	2	b3	1	#N/A	light	100	tube_100 A	141019_0009_100A_S8_v3.wiff	10572
sp|Q99K67|AASS_MOUSE	QLLCDLVGISR	2	b3	1	#N/A	light	33	tube_33 B	141019_0010_30B_S5_v3.wiff	3942
sp|Q99K67|AASS_MOUSE	QLLCDLVGISR	2	b3	1	#N/A	light	100	tube_100 B	141019_0011_100B_S11_v3.wiff	8544
sp|Q99K67|AASS_MOUSE	QLLCDLVGISR	2	b3	1	#N/A	light	33	tube_33 A	141019_0012_30A_S3_v3.wiff	3461
sp|Q99K67|AASS_MOUSE	QLLCDLVGISR	2	b3	1	#N/A	light	100	tube_100 A	141019_0013_100A_S9_v3.wiff	10712
sp|Q99K67|AASS_MOUSE	QLLCDLVGISR	2	b3	1	#N/A	light	33	tube_33 B	141019_0014_30B_S6_v3.wiff	4070
sp|Q99K67|AASS_MOUSE	QLLCDLVGISR	2	b3	1	#N/A	light	100	tube_100 B	141019_0015_100B_S12_v3.wiff	8326
sp|Q99K67|AASS_MOUSE	MLLDGEIEAK	2	precursor	2	1	light	33	tube_33 A	141019_0004_30A_S1_v3.wiff	129239
sp|Q99K67|AASS_MOUSE	MLLDGEIEAK	2	precursor	2	1	light	100	tube_100 A	141019_0005_100A_S7_v3.wiff	425088
sp|Q99K67|AASS_MOUSE	MLLDGEIEAK	2	precursor	2	1	light	33	tube_33 B	141019_0006_30B_S4_v3.wiff	159364
sp|Q99K67|AASS_MOUSE	MLLDGEIEAK	2	precursor	2	1	light	100	tube_100 B	141019_0007_100B_S10_v3.wiff	390370
sp|Q99K67|AASS_MOUSE	MLLDGEIEAK	2	precursor	2	1	light	33	tube_33 A	141019_0008_30A_S2_v3.wiff	128623
sp|Q99K67|AASS_MOUSE	MLLDGEIEAK	2	precursor	2	1	light	100	tube_100 A	141019_0009_100A_S8_v3.wiff	387229
sp|Q99K67|AASS_MOUSE	MLLDGEIEAK	2	precursor	2	1	light	33	tube_33 B	141019_0010_30B_S5_v3.wiff	140489
sp|Q99K67|AASS_MOUSE	MLLDGEIEAK	2	precursor	2	1	light	100	tube_100 B	141019_0011_100B_S11_v3.wiff	343725
sp|Q99K67|AASS_MOUSE	MLLDGEIEAK	2	precursor	2	1	light	33	tube_33 A	141019_0012_30A_S3_v3.wiff	125212
sp|Q99K67|AASS_MOUSE	MLLDGEIEAK	2	precursor	2	1	light	100	tube_100 A	141019_0013_100A_S9_v3.wiff	378929
sp|Q99K67|AASS_MOUSE	MLLDGEIEAK	2	precursor	2	1	light	33	tube_33 B	141019_0014_30B_S6_v3.wiff	124600
sp|Q99K67|AASS_MOUSE	MLLDGEIEAK	2	precursor	2	1	light	100	tube_100 B	141019_0015_100B_S12_v3.wiff	361153
sp|Q99K67|AASS_MOUSE	MLLDGEIEAK	2	precursor [M+1]	2	2	light	33	tube_33 A	141019_0004_30A_S1_v3.wiff	80870
sp|Q99K67|AASS_MOUSE	MLLDGEIEAK	2	precursor [M+1]	2	2	light	100	tube_100 A	141019_0005_100A_S7_v3.wiff	241855
sp|Q99K67|AASS_MOUSE	MLLDGEIEAK	2	precursor [M+1]	2	2	light	33	tube_33 B	141019_0006_30B_S4_v3.wiff	105628
sp|Q99K67|AASS_MOUSE	MLLDGEIEAK	2	precursor [M+1]	2	2	light	100	tube_100 B	141019_0007_100B_S10_v3.wiff	244706
sp|Q99K67|AASS_MOUSE	MLLDGEIEAK	2	precursor [M+1]	2	2	light	33	tube_33 A	141019_0008_30A_S2_v3.wiff	86552
sp|Q99K67|AASS_MOUSE	MLLDGEIEAK	2	precursor [M+1]	2	2	light	100	tube_100 A	141019_0009_100A_S8_v3.wiff	248636
sp|Q99K67|AASS_MOUSE	MLLDGEIEAK	2	precursor [M+1]	2	2	light	33	tube_33 B	141019_0010_30B_S5_v3.wiff	80754
sp|Q99K67|AASS_MOUSE	MLLDGEIEAK	2	precursor [M+1]	2	2	light	100	tube_100 B	141019_0011_100B_S11_v3.wiff	244248
sp|Q99K67|AASS_MOUSE	MLLDGEIEAK	2	precursor [M+1]	2	2	light	33	tube_33 A	141019_0012_30A_S3_v3.wiff	81588
sp|Q99K67|AASS_MOUSE	MLLDGEIEAK	2	precursor [M+1]	2	2	light	100	tube_100 A	141019_0013_100A_S9_v3.wiff	240434
sp|Q99K67|AASS_MOUSE	MLLDGEIEAK	2	precursor [M+1]	2	2	light	33	tube_33 B	141019_0014_30B_S6_v3.wiff	72942
sp|Q99K67|AASS_MOUSE	MLLDGEIEAK	2	precursor [M+1]	2	2	light	100	tube_100 B	141019_0015_100B_S12_v3.wiff	200118
sp|Q99K67|AASS_MOUSE	MLLDGEIEAK	2	precursor [M+2]	2	3	light	33	tube_33 A	141019_0004_30A_S1_v3.wiff	33199
sp|Q99K67|AASS_MOUSE	MLLDGEIEAK	2	precursor [M+2]	2	3	light	100	tube_100 A	141019_0005_100A_S7_v3.wiff	72798
sp|Q99K67|AASS_MOUSE	MLLDGEIEAK	2	precursor [M+2]	2	3	light	33	tube_33 B	141019_0006_30B_S4_v3.wiff	27875
sp|Q99K67|AASS_MOUSE	MLLDGEIEAK	2	precursor [M+2]	2	3	light	100	tube_100 B	141019_0007_100B_S10_v3.wiff	87177
sp|Q99K67|AASS_MOUSE	MLLDGEIEAK	2	precursor [M+2]	2	3	light	33	tube_33 A	141019_0008_30A_S2_v3.wiff	41944
sp|Q99K67|AASS_MOUSE	MLLDGEIEAK	2	precursor [M+2]	2	3	light	100	tube_100 A	141019_0009_100A_S8_v3.wiff	104404
sp|Q99K67|AASS_MOUSE	MLLDGEIEAK	2	precursor [M+2]	2	3	light	33	tube_33 B	141019_0010_30B_S5_v3.wiff	27708
sp|Q99K67|AASS_MOUSE	MLLDGEIEAK	2	precursor [M+2]	2	3	light	100	tube_100 B	141019_0011_100B_S11_v3.wiff	102011
sp|Q99K67|AASS_MOUSE	MLLDGEIEAK	2	precursor [M+2]	2	3	light	33	tube_33 A	141019_0012_30A_S3_v3.wiff	28231
sp|Q99K67|AASS_MOUSE	MLLDGEIEAK	2	precursor [M+2]	2	3	light	100	tube_100 A	141019_0013_100A_S9_v3.wiff	96280
sp|Q99K67|AASS_MOUSE	MLLDGEIEAK	2	precursor [M+2]	2	3	light	33	tube_33 B	141019_0014_30B_S6_v3.wiff	18454
sp|Q99K67|AASS_MOUSE	MLLDGEIEAK	2	precursor [M+2]	2	3	light	100	tube_100 B	141019_0015_100B_S12_v3.wiff	93075
sp|Q99K67|AASS_MOUSE	MLLDGEIEAK	2	y9	1	#N/A	light	33	tube_33 A	141019_0004_30A_S1_v3.wiff	9073
sp|Q99K67|AASS_MOUSE	MLLDGEIEAK	2	y9	1	#N/A	light	100	tube_100 A	141019_0005_100A_S7_v3.wiff	24541
sp|Q99K67|AASS_MOUSE	MLLDGEIEAK	2	y9	1	#N/A	light	33	tube_33 B	141019_0006_30B_S4_v3.wiff	9779
sp|Q99K67|AASS_MOUSE	MLLDGEIEAK	2	y9	1	#N/A	light	100	tube_100 B	141019_0007_100B_S10_v3.wiff	24936
sp|Q99K67|AASS_MOUSE	MLLDGEIEAK	2	y9	1	#N/A	light	33	tube_33 A	141019_0008_30A_S2_v3.wiff	9514
sp|Q99K67|AASS_MOUSE	MLLDGEIEAK	2	y9	1	#N/A	light	100	tube_100 A	141019_0009_100A_S8_v3.wiff	20822
sp|Q99K67|AASS_MOUSE	MLLDGEIEAK	2	y9	1	#N/A	light	33	tube_33 B	141019_0010_30B_S5_v3.wiff	11316
sp|Q99K67|AASS_MOUSE	MLLDGEIEAK	2	y9	1	#N/A	light	100	tube_100 B	141019_0011_100B_S11_v3.wiff	21888
sp|Q99K67|AASS_MOUSE	MLLDGEIEAK	2	y9	1	#N/A	light	33	tube_33 A	141019_0012_30A_S3_v3.wiff	9098
sp|Q99K67|AASS_MOUSE	MLLDGEIEAK	2	y9	1	#N/A	light	100	tube_100 A	141019_0013_100A_S9_v3.wiff	22393
sp|Q99K67|AASS_MOUSE	MLLDGEIEAK	2	y9	1	#N/A	light	33	tube_33 B	141019_0014_30B_S6_v3.wiff	8662
sp|Q99K67|AASS_MOUSE	MLLDGEIEAK	2	y9	1	#N/A	light	100	tube_100 B	141019_0015_100B_S12_v3.wiff	23624
sp|Q99K67|AASS_MOUSE	MLLDGEIEAK	2	y8	1	#N/A	light	33	tube_33 A	141019_0004_30A_S1_v3.wiff	65867
sp|Q99K67|AASS_MOUSE	MLLDGEIEAK	2	y8	1	#N/A	light	100	tube_100 A	141019_0005_100A_S7_v3.wiff	160476
sp|Q99K67|AASS_MOUSE	MLLDGEIEAK	2	y8	1	#N/A	light	33	tube_33 B	141019_0006_30B_S4_v3.wiff	66312
sp|Q99K67|AASS_MOUSE	MLLDGEIEAK	2	y8	1	#N/A	light	100	tube_100 B	141019_0007_100B_S10_v3.wiff	157570
sp|Q99K67|AASS_MOUSE	MLLDGEIEAK	2	y8	1	#N/A	light	33	tube_33 A	141019_0008_30A_S2_v3.wiff	61577
sp|Q99K67|AASS_MOUSE	MLLDGEIEAK	2	y8	1	#N/A	light	100	tube_100 A	141019_0009_100A_S8_v3.wiff	168496
sp|Q99K67|AASS_MOUSE	MLLDGEIEAK	2	y8	1	#N/A	light	33	tube_33 B	141019_0010_30B_S5_v3.wiff	62396
sp|Q99K67|AASS_MOUSE	MLLDGEIEAK	2	y8	1	#N/A	light	100	tube_100 B	141019_0011_100B_S11_v3.wiff	161835
sp|Q99K67|AASS_MOUSE	MLLDGEIEAK	2	y8	1	#N/A	light	33	tube_33 A	141019_0012_30A_S3_v3.wiff	66600
sp|Q99K67|AASS_MOUSE	MLLDGEIEAK	2	y8	1	#N/A	light	100	tube_100 A	141019_0013_100A_S9_v3.wiff	168806
sp|Q99K67|AASS_MOUSE	MLLDGEIEAK	2	y8	1	#N/A	light	33	tube_33 B	141019_0014_30B_S6_v3.wiff	61838
sp|Q99K67|AASS_MOUSE	MLLDGEIEAK	2	y8	1	#N/A	light	100	tube_100 B	141019_0015_100B_S12_v3.wiff	155553
sp|Q99K67|AASS_MOUSE	MLLDGEIEAK	2	y7	1	#N/A	light	33	tube_33 A	141019_0004_30A_S1_v3.wiff	24029
sp|Q99K67|AASS_MOUSE	MLLDGEIEAK	2	y7	1	#N/A	light	100	tube_100 A	141019_0005_100A_S7_v3.wiff	85237
sp|Q99K67|AASS_MOUSE	MLLDGEIEAK	2	y7	1	#N/A	light	33	tube_33 B	141019_0006_30B_S4_v3.wiff	30752
sp|Q99K67|AASS_MOUSE	MLLDGEIEAK	2	y7	1	#N/A	light	100	tube_100 B	141019_0007_100B_S10_v3.wiff	79549
sp|Q99K67|AASS_MOUSE	MLLDGEIEAK	2	y7	1	#N/A	light	33	tube_33 A	141019_0008_30A_S2_v3.wiff	26300
sp|Q99K67|AASS_MOUSE	MLLDGEIEAK	2	y7	1	#N/A	light	100	tube_100 A	141019_0009_100A_S8_v3.wiff	75060
sp|Q99K67|AASS_MOUSE	MLLDGEIEAK	2	y7	1	#N/A	light	33	tube_33 B	141019_0010_30B_S5_v3.wiff	25520
sp|Q99K67|AASS_MOUSE	MLLDGEIEAK	2	y7	1	#N/A	light	100	tube_100 B	141019_0011_100B_S11_v3.wiff	78323
sp|Q99K67|AASS_MOUSE	MLLDGEIEAK	2	y7	1	#N/A	light	33	tube_33 A	141019_0012_30A_S3_v3.wiff	29210
sp|Q99K67|AASS_MOUSE	MLLDGEIEAK	2	y7	1	#N/A	light	100	tube_100 A	141019_0013_100A_S9_v3.wiff	71970
sp|Q99K67|AASS_MOUSE	MLLDGEIEAK	2	y7	1	#N/A	light	33	tube_33 B	141019_0014_30B_S6_v3.wiff	25550
sp|Q99K67|AASS_MOUSE	MLLDGEIEAK	2	y7	1	#N/A	light	100	tube_100 B	141019_0015_100B_S12_v3.wiff	69391
sp|Q99K67|AASS_MOUSE	MLLDGEIEAK	2	y6	1	#N/A	light	33	tube_33 A	141019_0004_30A_S1_v3.wiff	9768
sp|Q99K67|AASS_MOUSE	MLLDGEIEAK	2	y6	1	#N/A	light	100	tube_100 A	141019_0005_100A_S7_v3.wiff	36828
sp|Q99K67|AASS_MOUSE	MLLDGEIEAK	2	y6	1	#N/A	light	33	tube_33 B	141019_0006_30B_S4_v3.wiff	11824
sp|Q99K67|AASS_MOUSE	MLLDGEIEAK	2	y6	1	#N/A	light	100	tube_100 B	141019_0007_100B_S10_v3.wiff	32229
sp|Q99K67|AASS_MOUSE	MLLDGEIEAK	2	y6	1	#N/A	light	33	tube_33 A	141019_0008_30A_S2_v3.wiff	9353
sp|Q99K67|AASS_MOUSE	MLLDGEIEAK	2	y6	1	#N/A	light	100	tube_100 A	141019_0009_100A_S8_v3.wiff	28209
sp|Q99K67|AASS_MOUSE	MLLDGEIEAK	2	y6	1	#N/A	light	33	tube_33 B	141019_0010_30B_S5_v3.wiff	16829
sp|Q99K67|AASS_MOUSE	MLLDGEIEAK	2	y6	1	#N/A	light	100	tube_100 B	141019_0011_100B_S11_v3.wiff	33384
sp|Q99K67|AASS_MOUSE	MLLDGEIEAK	2	y6	1	#N/A	light	33	tube_33 A	141019_0012_30A_S3_v3.wiff	12266
sp|Q99K67|AASS_MOUSE	MLLDGEIEAK	2	y6	1	#N/A	light	100	tube_100 A	141019_0013_100A_S9_v3.wiff	37603
sp|Q99K67|AASS_MOUSE	MLLDGEIEAK	2	y6	1	#N/A	light	33	tube_33 B	141019_0014_30B_S6_v3.wiff	12931
sp|Q99K67|AASS_MOUSE	MLLDGEIEAK	2	y6	1	#N/A	light	100	tube_100 B	141019_0015_100B_S12_v3.wiff	27148
sp|Q99K67|AASS_MOUSE	MLLDGEIEAK	2	y5	1	#N/A	light	33	tube_33 A	141019_0004_30A_S1_v3.wiff	10824
sp|Q99K67|AASS_MOUSE	MLLDGEIEAK	2	y5	1	#N/A	light	100	tube_100 A	141019_0005_100A_S7_v3.wiff	17804
sp|Q99K67|AASS_MOUSE	MLLDGEIEAK	2	y5	1	#N/A	light	33	tube_33 B	141019_0006_30B_S4_v3.wiff	8019
sp|Q99K67|AASS_MOUSE	MLLDGEIEAK	2	y5	1	#N/A	light	100	tube_100 B	141019_0007_100B_S10_v3.wiff	26170
sp|Q99K67|AASS_MOUSE	MLLDGEIEAK	2	y5	1	#N/A	light	33	tube_33 A	141019_0008_30A_S2_v3.wiff	9612
sp|Q99K67|AASS_MOUSE	MLLDGEIEAK	2	y5	1	#N/A	light	100	tube_100 A	141019_0009_100A_S8_v3.wiff	23445
sp|Q99K67|AASS_MOUSE	MLLDGEIEAK	2	y5	1	#N/A	light	33	tube_33 B	141019_0010_30B_S5_v3.wiff	10047
sp|Q99K67|AASS_MOUSE	MLLDGEIEAK	2	y5	1	#N/A	light	100	tube_100 B	141019_0011_100B_S11_v3.wiff	26245
sp|Q99K67|AASS_MOUSE	MLLDGEIEAK	2	y5	1	#N/A	light	33	tube_33 A	141019_0012_30A_S3_v3.wiff	9272
sp|Q99K67|AASS_MOUSE	MLLDGEIEAK	2	y5	1	#N/A	light	100	tube_100 A	141019_0013_100A_S9_v3.wiff	24394
sp|Q99K67|AASS_MOUSE	MLLDGEIEAK	2	y5	1	#N/A	light	33	tube_33 B	141019_0014_30B_S6_v3.wiff	11768
sp|Q99K67|AASS_MOUSE	MLLDGEIEAK	2	y5	1	#N/A	light	100	tube_100 B	141019_0015_100B_S12_v3.wiff	26008
sp|Q99K67|AASS_MOUSE	MLLDGEIEAK	2	y4	1	#N/A	light	33	tube_33 A	141019_0004_30A_S1_v3.wiff	4741
sp|Q99K67|AASS_MOUSE	MLLDGEIEAK	2	y4	1	#N/A	light	100	tube_100 A	141019_0005_100A_S7_v3.wiff	11768
sp|Q99K67|AASS_MOUSE	MLLDGEIEAK	2	y4	1	#N/A	light	33	tube_33 B	141019_0006_30B_S4_v3.wiff	5681
sp|Q99K67|AASS_MOUSE	MLLDGEIEAK	2	y4	1	#N/A	light	100	tube_100 B	141019_0007_100B_S10_v3.wiff	14143
sp|Q99K67|AASS_MOUSE	MLLDGEIEAK	2	y4	1	#N/A	light	33	tube_33 A	141019_0008_30A_S2_v3.wiff	4559
sp|Q99K67|AASS_MOUSE	MLLDGEIEAK	2	y4	1	#N/A	light	100	tube_100 A	141019_0009_100A_S8_v3.wiff	19146
sp|Q99K67|AASS_MOUSE	MLLDGEIEAK	2	y4	1	#N/A	light	33	tube_33 B	141019_0010_30B_S5_v3.wiff	6714
sp|Q99K67|AASS_MOUSE	MLLDGEIEAK	2	y4	1	#N/A	light	100	tube_100 B	141019_0011_100B_S11_v3.wiff	14012
sp|Q99K67|AASS_MOUSE	MLLDGEIEAK	2	y4	1	#N/A	light	33	tube_33 A	141019_0012_30A_S3_v3.wiff	4510
sp|Q99K67|AASS_MOUSE	MLLDGEIEAK	2	y4	1	#N/A	light	100	tube_100 A	141019_0013_100A_S9_v3.wiff	12678
sp|Q99K67|AASS_MOUSE	MLLDGEIEAK	2	y4	1	#N/A	light	33	tube_33 B	141019_0014_30B_S6_v3.wiff	4983
sp|Q99K67|AASS_MOUSE	MLLDGEIEAK	2	y4	1	#N/A	light	100	tube_100 B	141019_0015_100B_S12_v3.wiff	16196
sp|Q99K67|AASS_MOUSE	MLLDGEIEAK	2	y3	1	#N/A	light	33	tube_33 A	141019_0004_30A_S1_v3.wiff	2087
sp|Q99K67|AASS_MOUSE	MLLDGEIEAK	2	y3	1	#N/A	light	100	tube_100 A	141019_0005_100A_S7_v3.wiff	15172
sp|Q99K67|AASS_MOUSE	MLLDGEIEAK	2	y3	1	#N/A	light	33	tube_33 B	141019_0006_30B_S4_v3.wiff	3330
sp|Q99K67|AASS_MOUSE	MLLDGEIEAK	2	y3	1	#N/A	light	100	tube_100 B	141019_0007_100B_S10_v3.wiff	11026
sp|Q99K67|AASS_MOUSE	MLLDGEIEAK	2	y3	1	#N/A	light	33	tube_33 A	141019_0008_30A_S2_v3.wiff	7531
sp|Q99K67|AASS_MOUSE	MLLDGEIEAK	2	y3	1	#N/A	light	100	tube_100 A	141019_0009_100A_S8_v3.wiff	6468
sp|Q99K67|AASS_MOUSE	MLLDGEIEAK	2	y3	1	#N/A	light	33	tube_33 B	141019_0010_30B_S5_v3.wiff	2011
sp|Q99K67|AASS_MOUSE	MLLDGEIEAK	2	y3	1	#N/A	light	100	tube_100 B	141019_0011_100B_S11_v3.wiff	15100
sp|Q99K67|AASS_MOUSE	MLLDGEIEAK	2	y3	1	#N/A	light	33	tube_33 A	141019_0012_30A_S3_v3.wiff	8411
sp|Q99K67|AASS_MOUSE	MLLDGEIEAK	2	y3	1	#N/A	light	100	tube_100 A	141019_0013_100A_S9_v3.wiff	10558
sp|Q99K67|AASS_MOUSE	MLLDGEIEAK	2	y3	1	#N/A	light	33	tube_33 B	141019_0014_30B_S6_v3.wiff	2833
sp|Q99K67|AASS_MOUSE	MLLDGEIEAK	2	y3	1	#N/A	light	100	tube_100 B	141019_0015_100B_S12_v3.wiff	13315
sp|Q99K67|AASS_MOUSE	MLLDGEIEAK	2	b7	2	#N/A	light	33	tube_33 A	141019_0004_30A_S1_v3.wiff	230
sp|Q99K67|AASS_MOUSE	MLLDGEIEAK	2	b7	2	#N/A	light	100	tube_100 A	141019_0005_100A_S7_v3.wiff	773
sp|Q99K67|AASS_MOUSE	MLLDGEIEAK	2	b7	2	#N/A	light	33	tube_33 B	141019_0006_30B_S4_v3.wiff	860
sp|Q99K67|AASS_MOUSE	MLLDGEIEAK	2	b7	2	#N/A	light	100	tube_100 B	141019_0007_100B_S10_v3.wiff	2228
sp|Q99K67|AASS_MOUSE	MLLDGEIEAK	2	b7	2	#N/A	light	33	tube_33 A	141019_0008_30A_S2_v3.wiff	83
sp|Q99K67|AASS_MOUSE	MLLDGEIEAK	2	b7	2	#N/A	light	100	tube_100 A	141019_0009_100A_S8_v3.wiff	753
sp|Q99K67|AASS_MOUSE	MLLDGEIEAK	2	b7	2	#N/A	light	33	tube_33 B	141019_0010_30B_S5_v3.wiff	721
sp|Q99K67|AASS_MOUSE	MLLDGEIEAK	2	b7	2	#N/A	light	100	tube_100 B	141019_0011_100B_S11_v3.wiff	927
sp|Q99K67|AASS_MOUSE	MLLDGEIEAK	2	b7	2	#N/A	light	33	tube_33 A	141019_0012_30A_S3_v3.wiff	873
sp|Q99K67|AASS_MOUSE	MLLDGEIEAK	2	b7	2	#N/A	light	100	tube_100 A	141019_0013_100A_S9_v3.wiff	365
sp|Q99K67|AASS_MOUSE	MLLDGEIEAK	2	b7	2	#N/A	light	33	tube_33 B	141019_0014_30B_S6_v3.wiff	341
sp|Q99K67|AASS_MOUSE	MLLDGEIEAK	2	b7	2	#N/A	light	100	tube_100 B	141019_0015_100B_S12_v3.wiff	795
sp|Q99K67|AASS_MOUSE	EIYGPILER	2	precursor	2	1	light	33	tube_33 A	141019_0004_30A_S1_v3.wiff	146110
sp|Q99K67|AASS_MOUSE	EIYGPILER	2	precursor	2	1	light	100	tube_100 A	141019_0005_100A_S7_v3.wiff	562731
sp|Q99K67|AASS_MOUSE	EIYGPILER	2	precursor	2	1	light	33	tube_33 B	141019_0006_30B_S4_v3.wiff	162094
sp|Q99K67|AASS_MOUSE	EIYGPILER	2	precursor	2	1	light	100	tube_100 B	141019_0007_100B_S10_v3.wiff	526680
sp|Q99K67|AASS_MOUSE	EIYGPILER	2	precursor	2	1	light	33	tube_33 A	141019_0008_30A_S2_v3.wiff	159262
sp|Q99K67|AASS_MOUSE	EIYGPILER	2	precursor	2	1	light	100	tube_100 A	141019_0009_100A_S8_v3.wiff	570584
sp|Q99K67|AASS_MOUSE	EIYGPILER	2	precursor	2	1	light	33	tube_33 B	141019_0010_30B_S5_v3.wiff	153845
sp|Q99K67|AASS_MOUSE	EIYGPILER	2	precursor	2	1	light	100	tube_100 B	141019_0011_100B_S11_v3.wiff	508736
sp|Q99K67|AASS_MOUSE	EIYGPILER	2	precursor	2	1	light	33	tube_33 A	141019_0012_30A_S3_v3.wiff	161390
sp|Q99K67|AASS_MOUSE	EIYGPILER	2	precursor	2	1	light	100	tube_100 A	141019_0013_100A_S9_v3.wiff	564836
sp|Q99K67|AASS_MOUSE	EIYGPILER	2	precursor	2	1	light	33	tube_33 B	141019_0014_30B_S6_v3.wiff	168689
sp|Q99K67|AASS_MOUSE	EIYGPILER	2	precursor	2	1	light	100	tube_100 B	141019_0015_100B_S12_v3.wiff	539178
sp|Q99K67|AASS_MOUSE	EIYGPILER	2	precursor [M+1]	2	2	light	33	tube_33 A	141019_0004_30A_S1_v3.wiff	91795
sp|Q99K67|AASS_MOUSE	EIYGPILER	2	precursor [M+1]	2	2	light	100	tube_100 A	141019_0005_100A_S7_v3.wiff	310826
sp|Q99K67|AASS_MOUSE	EIYGPILER	2	precursor [M+1]	2	2	light	33	tube_33 B	141019_0006_30B_S4_v3.wiff	96200
sp|Q99K67|AASS_MOUSE	EIYGPILER	2	precursor [M+1]	2	2	light	100	tube_100 B	141019_0007_100B_S10_v3.wiff	285661
sp|Q99K67|AASS_MOUSE	EIYGPILER	2	precursor [M+1]	2	2	light	33	tube_33 A	141019_0008_30A_S2_v3.wiff	99469
sp|Q99K67|AASS_MOUSE	EIYGPILER	2	precursor [M+1]	2	2	light	100	tube_100 A	141019_0009_100A_S8_v3.wiff	298044
sp|Q99K67|AASS_MOUSE	EIYGPILER	2	precursor [M+1]	2	2	light	33	tube_33 B	141019_0010_30B_S5_v3.wiff	90770
sp|Q99K67|AASS_MOUSE	EIYGPILER	2	precursor [M+1]	2	2	light	100	tube_100 B	141019_0011_100B_S11_v3.wiff	302694
sp|Q99K67|AASS_MOUSE	EIYGPILER	2	precursor [M+1]	2	2	light	33	tube_33 A	141019_0012_30A_S3_v3.wiff	80948
sp|Q99K67|AASS_MOUSE	EIYGPILER	2	precursor [M+1]	2	2	light	100	tube_100 A	141019_0013_100A_S9_v3.wiff	275613
sp|Q99K67|AASS_MOUSE	EIYGPILER	2	precursor [M+1]	2	2	light	33	tube_33 B	141019_0014_30B_S6_v3.wiff	86775
sp|Q99K67|AASS_MOUSE	EIYGPILER	2	precursor [M+1]	2	2	light	100	tube_100 B	141019_0015_100B_S12_v3.wiff	265916
sp|Q99K67|AASS_MOUSE	EIYGPILER	2	precursor [M+2]	2	3	light	33	tube_33 A	141019_0004_30A_S1_v3.wiff	36212
sp|Q99K67|AASS_MOUSE	EIYGPILER	2	precursor [M+2]	2	3	light	100	tube_100 A	141019_0005_100A_S7_v3.wiff	204730
sp|Q99K67|AASS_MOUSE	EIYGPILER	2	precursor [M+2]	2	3	light	33	tube_33 B	141019_0006_30B_S4_v3.wiff	43554
sp|Q99K67|AASS_MOUSE	EIYGPILER	2	precursor [M+2]	2	3	light	100	tube_100 B	141019_0007_100B_S10_v3.wiff	199898
sp|Q99K67|AASS_MOUSE	EIYGPILER	2	precursor [M+2]	2	3	light	33	tube_33 A	141019_0008_30A_S2_v3.wiff	52760
sp|Q99K67|AASS_MOUSE	EIYGPILER	2	precursor [M+2]	2	3	light	100	tube_100 A	141019_0009_100A_S8_v3.wiff	181577
sp|Q99K67|AASS_MOUSE	EIYGPILER	2	precursor [M+2]	2	3	light	33	tube_33 B	141019_0010_30B_S5_v3.wiff	44475
sp|Q99K67|AASS_MOUSE	EIYGPILER	2	precursor [M+2]	2	3	light	100	tube_100 B	141019_0011_100B_S11_v3.wiff	223837
sp|Q99K67|AASS_MOUSE	EIYGPILER	2	precursor [M+2]	2	3	light	33	tube_33 A	141019_0012_30A_S3_v3.wiff	38858
sp|Q99K67|AASS_MOUSE	EIYGPILER	2	precursor [M+2]	2	3	light	100	tube_100 A	141019_0013_100A_S9_v3.wiff	184412
sp|Q99K67|AASS_MOUSE	EIYGPILER	2	precursor [M+2]	2	3	light	33	tube_33 B	141019_0014_30B_S6_v3.wiff	55148
sp|Q99K67|AASS_MOUSE	EIYGPILER	2	precursor [M+2]	2	3	light	100	tube_100 B	141019_0015_100B_S12_v3.wiff	198650
sp|Q99K67|AASS_MOUSE	EIYGPILER	2	y8	1	#N/A	light	33	tube_33 A	141019_0004_30A_S1_v3.wiff	332
sp|Q99K67|AASS_MOUSE	EIYGPILER	2	y8	1	#N/A	light	100	tube_100 A	141019_0005_100A_S7_v3.wiff	4431
sp|Q99K67|AASS_MOUSE	EIYGPILER	2	y8	1	#N/A	light	33	tube_33 B	141019_0006_30B_S4_v3.wiff	493
sp|Q99K67|AASS_MOUSE	EIYGPILER	2	y8	1	#N/A	light	100	tube_100 B	141019_0007_100B_S10_v3.wiff	3005
sp|Q99K67|AASS_MOUSE	EIYGPILER	2	y8	1	#N/A	light	33	tube_33 A	141019_0008_30A_S2_v3.wiff	1089
sp|Q99K67|AASS_MOUSE	EIYGPILER	2	y8	1	#N/A	light	100	tube_100 A	141019_0009_100A_S8_v3.wiff	4154
sp|Q99K67|AASS_MOUSE	EIYGPILER	2	y8	1	#N/A	light	33	tube_33 B	141019_0010_30B_S5_v3.wiff	286
sp|Q99K67|AASS_MOUSE	EIYGPILER	2	y8	1	#N/A	light	100	tube_100 B	141019_0011_100B_S11_v3.wiff	4227
sp|Q99K67|AASS_MOUSE	EIYGPILER	2	y8	1	#N/A	light	33	tube_33 A	141019_0012_30A_S3_v3.wiff	87
sp|Q99K67|AASS_MOUSE	EIYGPILER	2	y8	1	#N/A	light	100	tube_100 A	141019_0013_100A_S9_v3.wiff	1549
sp|Q99K67|AASS_MOUSE	EIYGPILER	2	y8	1	#N/A	light	33	tube_33 B	141019_0014_30B_S6_v3.wiff	1253
sp|Q99K67|AASS_MOUSE	EIYGPILER	2	y8	1	#N/A	light	100	tube_100 B	141019_0015_100B_S12_v3.wiff	6638
sp|Q99K67|AASS_MOUSE	EIYGPILER	2	y7	1	#N/A	light	33	tube_33 A	141019_0004_30A_S1_v3.wiff	66392
sp|Q99K67|AASS_MOUSE	EIYGPILER	2	y7	1	#N/A	light	100	tube_100 A	141019_0005_100A_S7_v3.wiff	188810
sp|Q99K67|AASS_MOUSE	EIYGPILER	2	y7	1	#N/A	light	33	tube_33 B	141019_0006_30B_S4_v3.wiff	60972
sp|Q99K67|AASS_MOUSE	EIYGPILER	2	y7	1	#N/A	light	100	tube_100 B	141019_0007_100B_S10_v3.wiff	185186
sp|Q99K67|AASS_MOUSE	EIYGPILER	2	y7	1	#N/A	light	33	tube_33 A	141019_0008_30A_S2_v3.wiff	67031
sp|Q99K67|AASS_MOUSE	EIYGPILER	2	y7	1	#N/A	light	100	tube_100 A	141019_0009_100A_S8_v3.wiff	200158
sp|Q99K67|AASS_MOUSE	EIYGPILER	2	y7	1	#N/A	light	33	tube_33 B	141019_0010_30B_S5_v3.wiff	65618
sp|Q99K67|AASS_MOUSE	EIYGPILER	2	y7	1	#N/A	light	100	tube_100 B	141019_0011_100B_S11_v3.wiff	193837
sp|Q99K67|AASS_MOUSE	EIYGPILER	2	y7	1	#N/A	light	33	tube_33 A	141019_0012_30A_S3_v3.wiff	58798
sp|Q99K67|AASS_MOUSE	EIYGPILER	2	y7	1	#N/A	light	100	tube_100 A	141019_0013_100A_S9_v3.wiff	186564
sp|Q99K67|AASS_MOUSE	EIYGPILER	2	y7	1	#N/A	light	33	tube_33 B	141019_0014_30B_S6_v3.wiff	62326
sp|Q99K67|AASS_MOUSE	EIYGPILER	2	y7	1	#N/A	light	100	tube_100 B	141019_0015_100B_S12_v3.wiff	189972
sp|Q99K67|AASS_MOUSE	EIYGPILER	2	y6	1	#N/A	light	33	tube_33 A	141019_0004_30A_S1_v3.wiff	45549
sp|Q99K67|AASS_MOUSE	EIYGPILER	2	y6	1	#N/A	light	100	tube_100 A	141019_0005_100A_S7_v3.wiff	143991
sp|Q99K67|AASS_MOUSE	EIYGPILER	2	y6	1	#N/A	light	33	tube_33 B	141019_0006_30B_S4_v3.wiff	48171
sp|Q99K67|AASS_MOUSE	EIYGPILER	2	y6	1	#N/A	light	100	tube_100 B	141019_0007_100B_S10_v3.wiff	145114
sp|Q99K67|AASS_MOUSE	EIYGPILER	2	y6	1	#N/A	light	33	tube_33 A	141019_0008_30A_S2_v3.wiff	49278
sp|Q99K67|AASS_MOUSE	EIYGPILER	2	y6	1	#N/A	light	100	tube_100 A	141019_0009_100A_S8_v3.wiff	144077
sp|Q99K67|AASS_MOUSE	EIYGPILER	2	y6	1	#N/A	light	33	tube_33 B	141019_0010_30B_S5_v3.wiff	48102
sp|Q99K67|AASS_MOUSE	EIYGPILER	2	y6	1	#N/A	light	100	tube_100 B	141019_0011_100B_S11_v3.wiff	140662
sp|Q99K67|AASS_MOUSE	EIYGPILER	2	y6	1	#N/A	light	33	tube_33 A	141019_0012_30A_S3_v3.wiff	44057
sp|Q99K67|AASS_MOUSE	EIYGPILER	2	y6	1	#N/A	light	100	tube_100 A	141019_0013_100A_S9_v3.wiff	142723
sp|Q99K67|AASS_MOUSE	EIYGPILER	2	y6	1	#N/A	light	33	tube_33 B	141019_0014_30B_S6_v3.wiff	50581
sp|Q99K67|AASS_MOUSE	EIYGPILER	2	y6	1	#N/A	light	100	tube_100 B	141019_0015_100B_S12_v3.wiff	142749
sp|Q99K67|AASS_MOUSE	EIYGPILER	2	y5	1	#N/A	light	33	tube_33 A	141019_0004_30A_S1_v3.wiff	32769
sp|Q99K67|AASS_MOUSE	EIYGPILER	2	y5	1	#N/A	light	100	tube_100 A	141019_0005_100A_S7_v3.wiff	103367
sp|Q99K67|AASS_MOUSE	EIYGPILER	2	y5	1	#N/A	light	33	tube_33 B	141019_0006_30B_S4_v3.wiff	30604
sp|Q99K67|AASS_MOUSE	EIYGPILER	2	y5	1	#N/A	light	100	tube_100 B	141019_0007_100B_S10_v3.wiff	100892
sp|Q99K67|AASS_MOUSE	EIYGPILER	2	y5	1	#N/A	light	33	tube_33 A	141019_0008_30A_S2_v3.wiff	34425
sp|Q99K67|AASS_MOUSE	EIYGPILER	2	y5	1	#N/A	light	100	tube_100 A	141019_0009_100A_S8_v3.wiff	104890
sp|Q99K67|AASS_MOUSE	EIYGPILER	2	y5	1	#N/A	light	33	tube_33 B	141019_0010_30B_S5_v3.wiff	29075
sp|Q99K67|AASS_MOUSE	EIYGPILER	2	y5	1	#N/A	light	100	tube_100 B	141019_0011_100B_S11_v3.wiff	93065
sp|Q99K67|AASS_MOUSE	EIYGPILER	2	y5	1	#N/A	light	33	tube_33 A	141019_0012_30A_S3_v3.wiff	28284
sp|Q99K67|AASS_MOUSE	EIYGPILER	2	y5	1	#N/A	light	100	tube_100 A	141019_0013_100A_S9_v3.wiff	102666
sp|Q99K67|AASS_MOUSE	EIYGPILER	2	y5	1	#N/A	light	33	tube_33 B	141019_0014_30B_S6_v3.wiff	29491
sp|Q99K67|AASS_MOUSE	EIYGPILER	2	y5	1	#N/A	light	100	tube_100 B	141019_0015_100B_S12_v3.wiff	100232
sp|Q99K67|AASS_MOUSE	EIYGPILER	2	y3	1	#N/A	light	33	tube_33 A	141019_0004_30A_S1_v3.wiff	16403
sp|Q99K67|AASS_MOUSE	EIYGPILER	2	y3	1	#N/A	light	100	tube_100 A	141019_0005_100A_S7_v3.wiff	56987
sp|Q99K67|AASS_MOUSE	EIYGPILER	2	y3	1	#N/A	light	33	tube_33 B	141019_0006_30B_S4_v3.wiff	17333
sp|Q99K67|AASS_MOUSE	EIYGPILER	2	y3	1	#N/A	light	100	tube_100 B	141019_0007_100B_S10_v3.wiff	50959
sp|Q99K67|AASS_MOUSE	EIYGPILER	2	y3	1	#N/A	light	33	tube_33 A	141019_0008_30A_S2_v3.wiff	17172
sp|Q99K67|AASS_MOUSE	EIYGPILER	2	y3	1	#N/A	light	100	tube_100 A	141019_0009_100A_S8_v3.wiff	56589
sp|Q99K67|AASS_MOUSE	EIYGPILER	2	y3	1	#N/A	light	33	tube_33 B	141019_0010_30B_S5_v3.wiff	17498
sp|Q99K67|AASS_MOUSE	EIYGPILER	2	y3	1	#N/A	light	100	tube_100 B	141019_0011_100B_S11_v3.wiff	60581
sp|Q99K67|AASS_MOUSE	EIYGPILER	2	y3	1	#N/A	light	33	tube_33 A	141019_0012_30A_S3_v3.wiff	16901
sp|Q99K67|AASS_MOUSE	EIYGPILER	2	y3	1	#N/A	light	100	tube_100 A	141019_0013_100A_S9_v3.wiff	60858
sp|Q99K67|AASS_MOUSE	EIYGPILER	2	y3	1	#N/A	light	33	tube_33 B	141019_0014_30B_S6_v3.wiff	16258
sp|Q99K67|AASS_MOUSE	EIYGPILER	2	y3	1	#N/A	light	100	tube_100 B	141019_0015_100B_S12_v3.wiff	56055
sp|Q99K67|AASS_MOUSE	EIYGPILER	2	y7	2	#N/A	light	33	tube_33 A	141019_0004_30A_S1_v3.wiff	9963
sp|Q99K67|AASS_MOUSE	EIYGPILER	2	y7	2	#N/A	light	100	tube_100 A	141019_0005_100A_S7_v3.wiff	21112
sp|Q99K67|AASS_MOUSE	EIYGPILER	2	y7	2	#N/A	light	33	tube_33 B	141019_0006_30B_S4_v3.wiff	10305
sp|Q99K67|AASS_MOUSE	EIYGPILER	2	y7	2	#N/A	light	100	tube_100 B	141019_0007_100B_S10_v3.wiff	23770
sp|Q99K67|AASS_MOUSE	EIYGPILER	2	y7	2	#N/A	light	33	tube_33 A	141019_0008_30A_S2_v3.wiff	8725
sp|Q99K67|AASS_MOUSE	EIYGPILER	2	y7	2	#N/A	light	100	tube_100 A	141019_0009_100A_S8_v3.wiff	28413
sp|Q99K67|AASS_MOUSE	EIYGPILER	2	y7	2	#N/A	light	33	tube_33 B	141019_0010_30B_S5_v3.wiff	8019
sp|Q99K67|AASS_MOUSE	EIYGPILER	2	y7	2	#N/A	light	100	tube_100 B	141019_0011_100B_S11_v3.wiff	27813
sp|Q99K67|AASS_MOUSE	EIYGPILER	2	y7	2	#N/A	light	33	tube_33 A	141019_0012_30A_S3_v3.wiff	9827
sp|Q99K67|AASS_MOUSE	EIYGPILER	2	y7	2	#N/A	light	100	tube_100 A	141019_0013_100A_S9_v3.wiff	27034
sp|Q99K67|AASS_MOUSE	EIYGPILER	2	y7	2	#N/A	light	33	tube_33 B	141019_0014_30B_S6_v3.wiff	8055
sp|Q99K67|AASS_MOUSE	EIYGPILER	2	y7	2	#N/A	light	100	tube_100 B	141019_0015_100B_S12_v3.wiff	28398
sp|Q99K67|AASS_MOUSE	EIYGPILER	2	y5	2	#N/A	light	33	tube_33 A	141019_0004_30A_S1_v3.wiff	9576
sp|Q99K67|AASS_MOUSE	EIYGPILER	2	y5	2	#N/A	light	100	tube_100 A	141019_0005_100A_S7_v3.wiff	31709
sp|Q99K67|AASS_MOUSE	EIYGPILER	2	y5	2	#N/A	light	33	tube_33 B	141019_0006_30B_S4_v3.wiff	10792
sp|Q99K67|AASS_MOUSE	EIYGPILER	2	y5	2	#N/A	light	100	tube_100 B	141019_0007_100B_S10_v3.wiff	31619
sp|Q99K67|AASS_MOUSE	EIYGPILER	2	y5	2	#N/A	light	33	tube_33 A	141019_0008_30A_S2_v3.wiff	11479
sp|Q99K67|AASS_MOUSE	EIYGPILER	2	y5	2	#N/A	light	100	tube_100 A	141019_0009_100A_S8_v3.wiff	33190
sp|Q99K67|AASS_MOUSE	EIYGPILER	2	y5	2	#N/A	light	33	tube_33 B	141019_0010_30B_S5_v3.wiff	12239
sp|Q99K67|AASS_MOUSE	EIYGPILER	2	y5	2	#N/A	light	100	tube_100 B	141019_0011_100B_S11_v3.wiff	28496
sp|Q99K67|AASS_MOUSE	EIYGPILER	2	y5	2	#N/A	light	33	tube_33 A	141019_0012_30A_S3_v3.wiff	12829
sp|Q99K67|AASS_MOUSE	EIYGPILER	2	y5	2	#N/A	light	100	tube_100 A	141019_0013_100A_S9_v3.wiff	33987
sp|Q99K67|AASS_MOUSE	EIYGPILER	2	y5	2	#N/A	light	33	tube_33 B	141019_0014_30B_S6_v3.wiff	10067
sp|Q99K67|AASS_MOUSE	EIYGPILER	2	y5	2	#N/A	light	100	tube_100 B	141019_0015_100B_S12_v3.wiff	33881
sp|P05202|AATM_MOUSE	KMNLGVGAYRDDNGKPYVLPSVR	4	precursor	4	3	light	33	tube_33 A	141019_0004_30A_S1_v3.wiff	34549
sp|P05202|AATM_MOUSE	KMNLGVGAYRDDNGKPYVLPSVR	4	precursor	4	3	light	100	tube_100 A	141019_0005_100A_S7_v3.wiff	93680
sp|P05202|AATM_MOUSE	KMNLGVGAYRDDNGKPYVLPSVR	4	precursor	4	3	light	33	tube_33 B	141019_0006_30B_S4_v3.wiff	35715
sp|P05202|AATM_MOUSE	KMNLGVGAYRDDNGKPYVLPSVR	4	precursor	4	3	light	100	tube_100 B	141019_0007_100B_S10_v3.wiff	89290
sp|P05202|AATM_MOUSE	KMNLGVGAYRDDNGKPYVLPSVR	4	precursor	4	3	light	33	tube_33 A	141019_0008_30A_S2_v3.wiff	33173
sp|P05202|AATM_MOUSE	KMNLGVGAYRDDNGKPYVLPSVR	4	precursor	4	3	light	100	tube_100 A	141019_0009_100A_S8_v3.wiff	90463
sp|P05202|AATM_MOUSE	KMNLGVGAYRDDNGKPYVLPSVR	4	precursor	4	3	light	33	tube_33 B	141019_0010_30B_S5_v3.wiff	28322
sp|P05202|AATM_MOUSE	KMNLGVGAYRDDNGKPYVLPSVR	4	precursor	4	3	light	100	tube_100 B	141019_0011_100B_S11_v3.wiff	97036
sp|P05202|AATM_MOUSE	KMNLGVGAYRDDNGKPYVLPSVR	4	precursor	4	3	light	33	tube_33 A	141019_0012_30A_S3_v3.wiff	31896
sp|P05202|AATM_MOUSE	KMNLGVGAYRDDNGKPYVLPSVR	4	precursor	4	3	light	100	tube_100 A	141019_0013_100A_S9_v3.wiff	91029
sp|P05202|AATM_MOUSE	KMNLGVGAYRDDNGKPYVLPSVR	4	precursor	4	3	light	33	tube_33 B	141019_0014_30B_S6_v3.wiff	32885
sp|P05202|AATM_MOUSE	KMNLGVGAYRDDNGKPYVLPSVR	4	precursor	4	3	light	100	tube_100 B	141019_0015_100B_S12_v3.wiff	84612
sp|P05202|AATM_MOUSE	KMNLGVGAYRDDNGKPYVLPSVR	4	precursor [M+1]	4	1	light	33	tube_33 A	141019_0004_30A_S1_v3.wiff	40238
sp|P05202|AATM_MOUSE	KMNLGVGAYRDDNGKPYVLPSVR	4	precursor [M+1]	4	1	light	100	tube_100 A	141019_0005_100A_S7_v3.wiff	155239
sp|P05202|AATM_MOUSE	KMNLGVGAYRDDNGKPYVLPSVR	4	precursor [M+1]	4	1	light	33	tube_33 B	141019_0006_30B_S4_v3.wiff	40666
sp|P05202|AATM_MOUSE	KMNLGVGAYRDDNGKPYVLPSVR	4	precursor [M+1]	4	1	light	100	tube_100 B	141019_0007_100B_S10_v3.wiff	122057
sp|P05202|AATM_MOUSE	KMNLGVGAYRDDNGKPYVLPSVR	4	precursor [M+1]	4	1	light	33	tube_33 A	141019_0008_30A_S2_v3.wiff	36103
sp|P05202|AATM_MOUSE	KMNLGVGAYRDDNGKPYVLPSVR	4	precursor [M+1]	4	1	light	100	tube_100 A	141019_0009_100A_S8_v3.wiff	108287
sp|P05202|AATM_MOUSE	KMNLGVGAYRDDNGKPYVLPSVR	4	precursor [M+1]	4	1	light	33	tube_33 B	141019_0010_30B_S5_v3.wiff	31514
sp|P05202|AATM_MOUSE	KMNLGVGAYRDDNGKPYVLPSVR	4	precursor [M+1]	4	1	light	100	tube_100 B	141019_0011_100B_S11_v3.wiff	126529
sp|P05202|AATM_MOUSE	KMNLGVGAYRDDNGKPYVLPSVR	4	precursor [M+1]	4	1	light	33	tube_33 A	141019_0012_30A_S3_v3.wiff	40575
sp|P05202|AATM_MOUSE	KMNLGVGAYRDDNGKPYVLPSVR	4	precursor [M+1]	4	1	light	100	tube_100 A	141019_0013_100A_S9_v3.wiff	125442
sp|P05202|AATM_MOUSE	KMNLGVGAYRDDNGKPYVLPSVR	4	precursor [M+1]	4	1	light	33	tube_33 B	141019_0014_30B_S6_v3.wiff	37936
sp|P05202|AATM_MOUSE	KMNLGVGAYRDDNGKPYVLPSVR	4	precursor [M+1]	4	1	light	100	tube_100 B	141019_0015_100B_S12_v3.wiff	110184
sp|P05202|AATM_MOUSE	KMNLGVGAYRDDNGKPYVLPSVR	4	precursor [M+2]	4	2	light	33	tube_33 A	141019_0004_30A_S1_v3.wiff	33213
sp|P05202|AATM_MOUSE	KMNLGVGAYRDDNGKPYVLPSVR	4	precursor [M+2]	4	2	light	100	tube_100 A	141019_0005_100A_S7_v3.wiff	97614
sp|P05202|AATM_MOUSE	KMNLGVGAYRDDNGKPYVLPSVR	4	precursor [M+2]	4	2	light	33	tube_33 B	141019_0006_30B_S4_v3.wiff	36703
sp|P05202|AATM_MOUSE	KMNLGVGAYRDDNGKPYVLPSVR	4	precursor [M+2]	4	2	light	100	tube_100 B	141019_0007_100B_S10_v3.wiff	78935
sp|P05202|AATM_MOUSE	KMNLGVGAYRDDNGKPYVLPSVR	4	precursor [M+2]	4	2	light	33	tube_33 A	141019_0008_30A_S2_v3.wiff	26272
sp|P05202|AATM_MOUSE	KMNLGVGAYRDDNGKPYVLPSVR	4	precursor [M+2]	4	2	light	100	tube_100 A	141019_0009_100A_S8_v3.wiff	90706
sp|P05202|AATM_MOUSE	KMNLGVGAYRDDNGKPYVLPSVR	4	precursor [M+2]	4	2	light	33	tube_33 B	141019_0010_30B_S5_v3.wiff	26059
sp|P05202|AATM_MOUSE	KMNLGVGAYRDDNGKPYVLPSVR	4	precursor [M+2]	4	2	light	100	tube_100 B	141019_0011_100B_S11_v3.wiff	76200
sp|P05202|AATM_MOUSE	KMNLGVGAYRDDNGKPYVLPSVR	4	precursor [M+2]	4	2	light	33	tube_33 A	141019_0012_30A_S3_v3.wiff	38390
sp|P05202|AATM_MOUSE	KMNLGVGAYRDDNGKPYVLPSVR	4	precursor [M+2]	4	2	light	100	tube_100 A	141019_0013_100A_S9_v3.wiff	85516
sp|P05202|AATM_MOUSE	KMNLGVGAYRDDNGKPYVLPSVR	4	precursor [M+2]	4	2	light	33	tube_33 B	141019_0014_30B_S6_v3.wiff	24412
sp|P05202|AATM_MOUSE	KMNLGVGAYRDDNGKPYVLPSVR	4	precursor [M+2]	4	2	light	100	tube_100 B	141019_0015_100B_S12_v3.wiff	94297
sp|P05202|AATM_MOUSE	KMNLGVGAYRDDNGKPYVLPSVR	4	y8	1	#N/A	light	33	tube_33 A	141019_0004_30A_S1_v3.wiff	11957
sp|P05202|AATM_MOUSE	KMNLGVGAYRDDNGKPYVLPSVR	4	y8	1	#N/A	light	100	tube_100 A	141019_0005_100A_S7_v3.wiff	32157
sp|P05202|AATM_MOUSE	KMNLGVGAYRDDNGKPYVLPSVR	4	y8	1	#N/A	light	33	tube_33 B	141019_0006_30B_S4_v3.wiff	11610
sp|P05202|AATM_MOUSE	KMNLGVGAYRDDNGKPYVLPSVR	4	y8	1	#N/A	light	100	tube_100 B	141019_0007_100B_S10_v3.wiff	34147
sp|P05202|AATM_MOUSE	KMNLGVGAYRDDNGKPYVLPSVR	4	y8	1	#N/A	light	33	tube_33 A	141019_0008_30A_S2_v3.wiff	10493
sp|P05202|AATM_MOUSE	KMNLGVGAYRDDNGKPYVLPSVR	4	y8	1	#N/A	light	100	tube_100 A	141019_0009_100A_S8_v3.wiff	35433
sp|P05202|AATM_MOUSE	KMNLGVGAYRDDNGKPYVLPSVR	4	y8	1	#N/A	light	33	tube_33 B	141019_0010_30B_S5_v3.wiff	11093
sp|P05202|AATM_MOUSE	KMNLGVGAYRDDNGKPYVLPSVR	4	y8	1	#N/A	light	100	tube_100 B	141019_0011_100B_S11_v3.wiff	29623
sp|P05202|AATM_MOUSE	KMNLGVGAYRDDNGKPYVLPSVR	4	y8	1	#N/A	light	33	tube_33 A	141019_0012_30A_S3_v3.wiff	11040
sp|P05202|AATM_MOUSE	KMNLGVGAYRDDNGKPYVLPSVR	4	y8	1	#N/A	light	100	tube_100 A	141019_0013_100A_S9_v3.wiff	29433
sp|P05202|AATM_MOUSE	KMNLGVGAYRDDNGKPYVLPSVR	4	y8	1	#N/A	light	33	tube_33 B	141019_0014_30B_S6_v3.wiff	12371
sp|P05202|AATM_MOUSE	KMNLGVGAYRDDNGKPYVLPSVR	4	y8	1	#N/A	light	100	tube_100 B	141019_0015_100B_S12_v3.wiff	31549
sp|P05202|AATM_MOUSE	KMNLGVGAYRDDNGKPYVLPSVR	4	y7	1	#N/A	light	33	tube_33 A	141019_0004_30A_S1_v3.wiff	5249
sp|P05202|AATM_MOUSE	KMNLGVGAYRDDNGKPYVLPSVR	4	y7	1	#N/A	light	100	tube_100 A	141019_0005_100A_S7_v3.wiff	12909
sp|P05202|AATM_MOUSE	KMNLGVGAYRDDNGKPYVLPSVR	4	y7	1	#N/A	light	33	tube_33 B	141019_0006_30B_S4_v3.wiff	4799
sp|P05202|AATM_MOUSE	KMNLGVGAYRDDNGKPYVLPSVR	4	y7	1	#N/A	light	100	tube_100 B	141019_0007_100B_S10_v3.wiff	11364
sp|P05202|AATM_MOUSE	KMNLGVGAYRDDNGKPYVLPSVR	4	y7	1	#N/A	light	33	tube_33 A	141019_0008_30A_S2_v3.wiff	4637
sp|P05202|AATM_MOUSE	KMNLGVGAYRDDNGKPYVLPSVR	4	y7	1	#N/A	light	100	tube_100 A	141019_0009_100A_S8_v3.wiff	10956
sp|P05202|AATM_MOUSE	KMNLGVGAYRDDNGKPYVLPSVR	4	y7	1	#N/A	light	33	tube_33 B	141019_0010_30B_S5_v3.wiff	3180
sp|P05202|AATM_MOUSE	KMNLGVGAYRDDNGKPYVLPSVR	4	y7	1	#N/A	light	100	tube_100 B	141019_0011_100B_S11_v3.wiff	10613
sp|P05202|AATM_MOUSE	KMNLGVGAYRDDNGKPYVLPSVR	4	y7	1	#N/A	light	33	tube_33 A	141019_0012_30A_S3_v3.wiff	4028
sp|P05202|AATM_MOUSE	KMNLGVGAYRDDNGKPYVLPSVR	4	y7	1	#N/A	light	100	tube_100 A	141019_0013_100A_S9_v3.wiff	12061
sp|P05202|AATM_MOUSE	KMNLGVGAYRDDNGKPYVLPSVR	4	y7	1	#N/A	light	33	tube_33 B	141019_0014_30B_S6_v3.wiff	5684
sp|P05202|AATM_MOUSE	KMNLGVGAYRDDNGKPYVLPSVR	4	y7	1	#N/A	light	100	tube_100 B	141019_0015_100B_S12_v3.wiff	9905
sp|P05202|AATM_MOUSE	KMNLGVGAYRDDNGKPYVLPSVR	4	y6	1	#N/A	light	33	tube_33 A	141019_0004_30A_S1_v3.wiff	6249
sp|P05202|AATM_MOUSE	KMNLGVGAYRDDNGKPYVLPSVR	4	y6	1	#N/A	light	100	tube_100 A	141019_0005_100A_S7_v3.wiff	22467
sp|P05202|AATM_MOUSE	KMNLGVGAYRDDNGKPYVLPSVR	4	y6	1	#N/A	light	33	tube_33 B	141019_0006_30B_S4_v3.wiff	7009
sp|P05202|AATM_MOUSE	KMNLGVGAYRDDNGKPYVLPSVR	4	y6	1	#N/A	light	100	tube_100 B	141019_0007_100B_S10_v3.wiff	16928
sp|P05202|AATM_MOUSE	KMNLGVGAYRDDNGKPYVLPSVR	4	y6	1	#N/A	light	33	tube_33 A	141019_0008_30A_S2_v3.wiff	6200
sp|P05202|AATM_MOUSE	KMNLGVGAYRDDNGKPYVLPSVR	4	y6	1	#N/A	light	100	tube_100 A	141019_0009_100A_S8_v3.wiff	16344
sp|P05202|AATM_MOUSE	KMNLGVGAYRDDNGKPYVLPSVR	4	y6	1	#N/A	light	33	tube_33 B	141019_0010_30B_S5_v3.wiff	6651
sp|P05202|AATM_MOUSE	KMNLGVGAYRDDNGKPYVLPSVR	4	y6	1	#N/A	light	100	tube_100 B	141019_0011_100B_S11_v3.wiff	18129
sp|P05202|AATM_MOUSE	KMNLGVGAYRDDNGKPYVLPSVR	4	y6	1	#N/A	light	33	tube_33 A	141019_0012_30A_S3_v3.wiff	6506
sp|P05202|AATM_MOUSE	KMNLGVGAYRDDNGKPYVLPSVR	4	y6	1	#N/A	light	100	tube_100 A	141019_0013_100A_S9_v3.wiff	19348
sp|P05202|AATM_MOUSE	KMNLGVGAYRDDNGKPYVLPSVR	4	y6	1	#N/A	light	33	tube_33 B	141019_0014_30B_S6_v3.wiff	6650
sp|P05202|AATM_MOUSE	KMNLGVGAYRDDNGKPYVLPSVR	4	y6	1	#N/A	light	100	tube_100 B	141019_0015_100B_S12_v3.wiff	18186
sp|P05202|AATM_MOUSE	KMNLGVGAYRDDNGKPYVLPSVR	4	y5	1	#N/A	light	33	tube_33 A	141019_0004_30A_S1_v3.wiff	4836
sp|P05202|AATM_MOUSE	KMNLGVGAYRDDNGKPYVLPSVR	4	y5	1	#N/A	light	100	tube_100 A	141019_0005_100A_S7_v3.wiff	16740
sp|P05202|AATM_MOUSE	KMNLGVGAYRDDNGKPYVLPSVR	4	y5	1	#N/A	light	33	tube_33 B	141019_0006_30B_S4_v3.wiff	5515
sp|P05202|AATM_MOUSE	KMNLGVGAYRDDNGKPYVLPSVR	4	y5	1	#N/A	light	100	tube_100 B	141019_0007_100B_S10_v3.wiff	13592
sp|P05202|AATM_MOUSE	KMNLGVGAYRDDNGKPYVLPSVR	4	y5	1	#N/A	light	33	tube_33 A	141019_0008_30A_S2_v3.wiff	5115
sp|P05202|AATM_MOUSE	KMNLGVGAYRDDNGKPYVLPSVR	4	y5	1	#N/A	light	100	tube_100 A	141019_0009_100A_S8_v3.wiff	15154
sp|P05202|AATM_MOUSE	KMNLGVGAYRDDNGKPYVLPSVR	4	y5	1	#N/A	light	33	tube_33 B	141019_0010_30B_S5_v3.wiff	4940
sp|P05202|AATM_MOUSE	KMNLGVGAYRDDNGKPYVLPSVR	4	y5	1	#N/A	light	100	tube_100 B	141019_0011_100B_S11_v3.wiff	14605
sp|P05202|AATM_MOUSE	KMNLGVGAYRDDNGKPYVLPSVR	4	y5	1	#N/A	light	33	tube_33 A	141019_0012_30A_S3_v3.wiff	5669
sp|P05202|AATM_MOUSE	KMNLGVGAYRDDNGKPYVLPSVR	4	y5	1	#N/A	light	100	tube_100 A	141019_0013_100A_S9_v3.wiff	15804
sp|P05202|AATM_MOUSE	KMNLGVGAYRDDNGKPYVLPSVR	4	y5	1	#N/A	light	33	tube_33 B	141019_0014_30B_S6_v3.wiff	5361
sp|P05202|AATM_MOUSE	KMNLGVGAYRDDNGKPYVLPSVR	4	y5	1	#N/A	light	100	tube_100 B	141019_0015_100B_S12_v3.wiff	15358
sp|P05202|AATM_MOUSE	KMNLGVGAYRDDNGKPYVLPSVR	4	y4	1	#N/A	light	33	tube_33 A	141019_0004_30A_S1_v3.wiff	8732
sp|P05202|AATM_MOUSE	KMNLGVGAYRDDNGKPYVLPSVR	4	y4	1	#N/A	light	100	tube_100 A	141019_0005_100A_S7_v3.wiff	27125
sp|P05202|AATM_MOUSE	KMNLGVGAYRDDNGKPYVLPSVR	4	y4	1	#N/A	light	33	tube_33 B	141019_0006_30B_S4_v3.wiff	6514
sp|P05202|AATM_MOUSE	KMNLGVGAYRDDNGKPYVLPSVR	4	y4	1	#N/A	light	100	tube_100 B	141019_0007_100B_S10_v3.wiff	24962
sp|P05202|AATM_MOUSE	KMNLGVGAYRDDNGKPYVLPSVR	4	y4	1	#N/A	light	33	tube_33 A	141019_0008_30A_S2_v3.wiff	8337
sp|P05202|AATM_MOUSE	KMNLGVGAYRDDNGKPYVLPSVR	4	y4	1	#N/A	light	100	tube_100 A	141019_0009_100A_S8_v3.wiff	24763
sp|P05202|AATM_MOUSE	KMNLGVGAYRDDNGKPYVLPSVR	4	y4	1	#N/A	light	33	tube_33 B	141019_0010_30B_S5_v3.wiff	8577
sp|P05202|AATM_MOUSE	KMNLGVGAYRDDNGKPYVLPSVR	4	y4	1	#N/A	light	100	tube_100 B	141019_0011_100B_S11_v3.wiff	22748
sp|P05202|AATM_MOUSE	KMNLGVGAYRDDNGKPYVLPSVR	4	y4	1	#N/A	light	33	tube_33 A	141019_0012_30A_S3_v3.wiff	9876
sp|P05202|AATM_MOUSE	KMNLGVGAYRDDNGKPYVLPSVR	4	y4	1	#N/A	light	100	tube_100 A	141019_0013_100A_S9_v3.wiff	28046
sp|P05202|AATM_MOUSE	KMNLGVGAYRDDNGKPYVLPSVR	4	y4	1	#N/A	light	33	tube_33 B	141019_0014_30B_S6_v3.wiff	9337
sp|P05202|AATM_MOUSE	KMNLGVGAYRDDNGKPYVLPSVR	4	y4	1	#N/A	light	100	tube_100 B	141019_0015_100B_S12_v3.wiff	26763
sp|P05202|AATM_MOUSE	KMNLGVGAYRDDNGKPYVLPSVR	4	y8	2	#N/A	light	33	tube_33 A	141019_0004_30A_S1_v3.wiff	2465
sp|P05202|AATM_MOUSE	KMNLGVGAYRDDNGKPYVLPSVR	4	y8	2	#N/A	light	100	tube_100 A	141019_0005_100A_S7_v3.wiff	6469
sp|P05202|AATM_MOUSE	KMNLGVGAYRDDNGKPYVLPSVR	4	y8	2	#N/A	light	33	tube_33 B	141019_0006_30B_S4_v3.wiff	2355
sp|P05202|AATM_MOUSE	KMNLGVGAYRDDNGKPYVLPSVR	4	y8	2	#N/A	light	100	tube_100 B	141019_0007_100B_S10_v3.wiff	6517
sp|P05202|AATM_MOUSE	KMNLGVGAYRDDNGKPYVLPSVR	4	y8	2	#N/A	light	33	tube_33 A	141019_0008_30A_S2_v3.wiff	2109
sp|P05202|AATM_MOUSE	KMNLGVGAYRDDNGKPYVLPSVR	4	y8	2	#N/A	light	100	tube_100 A	141019_0009_100A_S8_v3.wiff	6699
sp|P05202|AATM_MOUSE	KMNLGVGAYRDDNGKPYVLPSVR	4	y8	2	#N/A	light	33	tube_33 B	141019_0010_30B_S5_v3.wiff	2726
sp|P05202|AATM_MOUSE	KMNLGVGAYRDDNGKPYVLPSVR	4	y8	2	#N/A	light	100	tube_100 B	141019_0011_100B_S11_v3.wiff	6172
sp|P05202|AATM_MOUSE	KMNLGVGAYRDDNGKPYVLPSVR	4	y8	2	#N/A	light	33	tube_33 A	141019_0012_30A_S3_v3.wiff	2587
sp|P05202|AATM_MOUSE	KMNLGVGAYRDDNGKPYVLPSVR	4	y8	2	#N/A	light	100	tube_100 A	141019_0013_100A_S9_v3.wiff	6581
sp|P05202|AATM_MOUSE	KMNLGVGAYRDDNGKPYVLPSVR	4	y8	2	#N/A	light	33	tube_33 B	141019_0014_30B_S6_v3.wiff	2319
sp|P05202|AATM_MOUSE	KMNLGVGAYRDDNGKPYVLPSVR	4	y8	2	#N/A	light	100	tube_100 B	141019_0015_100B_S12_v3.wiff	6832
sp|P05202|AATM_MOUSE	KMNLGVGAYRDDNGKPYVLPSVR	4	b14	1	#N/A	light	33	tube_33 A	141019_0004_30A_S1_v3.wiff	857
sp|P05202|AATM_MOUSE	KMNLGVGAYRDDNGKPYVLPSVR	4	b14	1	#N/A	light	100	tube_100 A	141019_0005_100A_S7_v3.wiff	2344
sp|P05202|AATM_MOUSE	KMNLGVGAYRDDNGKPYVLPSVR	4	b14	1	#N/A	light	33	tube_33 B	141019_0006_30B_S4_v3.wiff	1027
sp|P05202|AATM_MOUSE	KMNLGVGAYRDDNGKPYVLPSVR	4	b14	1	#N/A	light	100	tube_100 B	141019_0007_100B_S10_v3.wiff	2592
sp|P05202|AATM_MOUSE	KMNLGVGAYRDDNGKPYVLPSVR	4	b14	1	#N/A	light	33	tube_33 A	141019_0008_30A_S2_v3.wiff	1058
sp|P05202|AATM_MOUSE	KMNLGVGAYRDDNGKPYVLPSVR	4	b14	1	#N/A	light	100	tube_100 A	141019_0009_100A_S8_v3.wiff	2495
sp|P05202|AATM_MOUSE	KMNLGVGAYRDDNGKPYVLPSVR	4	b14	1	#N/A	light	33	tube_33 B	141019_0010_30B_S5_v3.wiff	1149
sp|P05202|AATM_MOUSE	KMNLGVGAYRDDNGKPYVLPSVR	4	b14	1	#N/A	light	100	tube_100 B	141019_0011_100B_S11_v3.wiff	2661
sp|P05202|AATM_MOUSE	KMNLGVGAYRDDNGKPYVLPSVR	4	b14	1	#N/A	light	33	tube_33 A	141019_0012_30A_S3_v3.wiff	1159
sp|P05202|AATM_MOUSE	KMNLGVGAYRDDNGKPYVLPSVR	4	b14	1	#N/A	light	100	tube_100 A	141019_0013_100A_S9_v3.wiff	2514
sp|P05202|AATM_MOUSE	KMNLGVGAYRDDNGKPYVLPSVR	4	b14	1	#N/A	light	33	tube_33 B	141019_0014_30B_S6_v3.wiff	915
sp|P05202|AATM_MOUSE	KMNLGVGAYRDDNGKPYVLPSVR	4	b14	1	#N/A	light	100	tube_100 B	141019_0015_100B_S12_v3.wiff	2397
sp|P05202|AATM_MOUSE	KMNLGVGAYRDDNGKPYVLPSVR	4	b15	2	#N/A	light	33	tube_33 A	141019_0004_30A_S1_v3.wiff	1754
sp|P05202|AATM_MOUSE	KMNLGVGAYRDDNGKPYVLPSVR	4	b15	2	#N/A	light	100	tube_100 A	141019_0005_100A_S7_v3.wiff	9854
sp|P05202|AATM_MOUSE	KMNLGVGAYRDDNGKPYVLPSVR	4	b15	2	#N/A	light	33	tube_33 B	141019_0006_30B_S4_v3.wiff	3519
sp|P05202|AATM_MOUSE	KMNLGVGAYRDDNGKPYVLPSVR	4	b15	2	#N/A	light	100	tube_100 B	141019_0007_100B_S10_v3.wiff	6135
sp|P05202|AATM_MOUSE	KMNLGVGAYRDDNGKPYVLPSVR	4	b15	2	#N/A	light	33	tube_33 A	141019_0008_30A_S2_v3.wiff	2484
sp|P05202|AATM_MOUSE	KMNLGVGAYRDDNGKPYVLPSVR	4	b15	2	#N/A	light	100	tube_100 A	141019_0009_100A_S8_v3.wiff	8553
sp|P05202|AATM_MOUSE	KMNLGVGAYRDDNGKPYVLPSVR	4	b15	2	#N/A	light	33	tube_33 B	141019_0010_30B_S5_v3.wiff	1774
sp|P05202|AATM_MOUSE	KMNLGVGAYRDDNGKPYVLPSVR	4	b15	2	#N/A	light	100	tube_100 B	141019_0011_100B_S11_v3.wiff	8519
sp|P05202|AATM_MOUSE	KMNLGVGAYRDDNGKPYVLPSVR	4	b15	2	#N/A	light	33	tube_33 A	141019_0012_30A_S3_v3.wiff	2031
sp|P05202|AATM_MOUSE	KMNLGVGAYRDDNGKPYVLPSVR	4	b15	2	#N/A	light	100	tube_100 A	141019_0013_100A_S9_v3.wiff	5281
sp|P05202|AATM_MOUSE	KMNLGVGAYRDDNGKPYVLPSVR	4	b15	2	#N/A	light	33	tube_33 B	141019_0014_30B_S6_v3.wiff	1253
sp|P05202|AATM_MOUSE	KMNLGVGAYRDDNGKPYVLPSVR	4	b15	2	#N/A	light	100	tube_100 B	141019_0015_100B_S12_v3.wiff	7193
sp|P05202|AATM_MOUSE	NLDKEYLPIGGLAEFCK	3	precursor	3	2	light	33	tube_33 A	141019_0004_30A_S1_v3.wiff	495927
sp|P05202|AATM_MOUSE	NLDKEYLPIGGLAEFCK	3	precursor	3	2	light	100	tube_100 A	141019_0005_100A_S7_v3.wiff	1308549
sp|P05202|AATM_MOUSE	NLDKEYLPIGGLAEFCK	3	precursor	3	2	light	33	tube_33 B	141019_0006_30B_S4_v3.wiff	410791
sp|P05202|AATM_MOUSE	NLDKEYLPIGGLAEFCK	3	precursor	3	2	light	100	tube_100 B	141019_0007_100B_S10_v3.wiff	1257911
sp|P05202|AATM_MOUSE	NLDKEYLPIGGLAEFCK	3	precursor	3	2	light	33	tube_33 A	141019_0008_30A_S2_v3.wiff	451600
sp|P05202|AATM_MOUSE	NLDKEYLPIGGLAEFCK	3	precursor	3	2	light	100	tube_100 A	141019_0009_100A_S8_v3.wiff	1452287
sp|P05202|AATM_MOUSE	NLDKEYLPIGGLAEFCK	3	precursor	3	2	light	33	tube_33 B	141019_0010_30B_S5_v3.wiff	373820
sp|P05202|AATM_MOUSE	NLDKEYLPIGGLAEFCK	3	precursor	3	2	light	100	tube_100 B	141019_0011_100B_S11_v3.wiff	1284231
sp|P05202|AATM_MOUSE	NLDKEYLPIGGLAEFCK	3	precursor	3	2	light	33	tube_33 A	141019_0012_30A_S3_v3.wiff	422233
sp|P05202|AATM_MOUSE	NLDKEYLPIGGLAEFCK	3	precursor	3	2	light	100	tube_100 A	141019_0013_100A_S9_v3.wiff	1305738
sp|P05202|AATM_MOUSE	NLDKEYLPIGGLAEFCK	3	precursor	3	2	light	33	tube_33 B	141019_0014_30B_S6_v3.wiff	446907
sp|P05202|AATM_MOUSE	NLDKEYLPIGGLAEFCK	3	precursor	3	2	light	100	tube_100 B	141019_0015_100B_S12_v3.wiff	1325128
sp|P05202|AATM_MOUSE	NLDKEYLPIGGLAEFCK	3	precursor [M+1]	3	1	light	33	tube_33 A	141019_0004_30A_S1_v3.wiff	331482
sp|P05202|AATM_MOUSE	NLDKEYLPIGGLAEFCK	3	precursor [M+1]	3	1	light	100	tube_100 A	141019_0005_100A_S7_v3.wiff	980160
sp|P05202|AATM_MOUSE	NLDKEYLPIGGLAEFCK	3	precursor [M+1]	3	1	light	33	tube_33 B	141019_0006_30B_S4_v3.wiff	290926
sp|P05202|AATM_MOUSE	NLDKEYLPIGGLAEFCK	3	precursor [M+1]	3	1	light	100	tube_100 B	141019_0007_100B_S10_v3.wiff	824293
sp|P05202|AATM_MOUSE	NLDKEYLPIGGLAEFCK	3	precursor [M+1]	3	1	light	33	tube_33 A	141019_0008_30A_S2_v3.wiff	325265
sp|P05202|AATM_MOUSE	NLDKEYLPIGGLAEFCK	3	precursor [M+1]	3	1	light	100	tube_100 A	141019_0009_100A_S8_v3.wiff	1008204
sp|P05202|AATM_MOUSE	NLDKEYLPIGGLAEFCK	3	precursor [M+1]	3	1	light	33	tube_33 B	141019_0010_30B_S5_v3.wiff	284183
sp|P05202|AATM_MOUSE	NLDKEYLPIGGLAEFCK	3	precursor [M+1]	3	1	light	100	tube_100 B	141019_0011_100B_S11_v3.wiff	905563
sp|P05202|AATM_MOUSE	NLDKEYLPIGGLAEFCK	3	precursor [M+1]	3	1	light	33	tube_33 A	141019_0012_30A_S3_v3.wiff	300448
sp|P05202|AATM_MOUSE	NLDKEYLPIGGLAEFCK	3	precursor [M+1]	3	1	light	100	tube_100 A	141019_0013_100A_S9_v3.wiff	933085
sp|P05202|AATM_MOUSE	NLDKEYLPIGGLAEFCK	3	precursor [M+1]	3	1	light	33	tube_33 B	141019_0014_30B_S6_v3.wiff	299676
sp|P05202|AATM_MOUSE	NLDKEYLPIGGLAEFCK	3	precursor [M+1]	3	1	light	100	tube_100 B	141019_0015_100B_S12_v3.wiff	895862
sp|P05202|AATM_MOUSE	NLDKEYLPIGGLAEFCK	3	precursor [M+2]	3	3	light	33	tube_33 A	141019_0004_30A_S1_v3.wiff	186065
sp|P05202|AATM_MOUSE	NLDKEYLPIGGLAEFCK	3	precursor [M+2]	3	3	light	100	tube_100 A	141019_0005_100A_S7_v3.wiff	569200
sp|P05202|AATM_MOUSE	NLDKEYLPIGGLAEFCK	3	precursor [M+2]	3	3	light	33	tube_33 B	141019_0006_30B_S4_v3.wiff	172343
sp|P05202|AATM_MOUSE	NLDKEYLPIGGLAEFCK	3	precursor [M+2]	3	3	light	100	tube_100 B	141019_0007_100B_S10_v3.wiff	514945
sp|P05202|AATM_MOUSE	NLDKEYLPIGGLAEFCK	3	precursor [M+2]	3	3	light	33	tube_33 A	141019_0008_30A_S2_v3.wiff	185016
sp|P05202|AATM_MOUSE	NLDKEYLPIGGLAEFCK	3	precursor [M+2]	3	3	light	100	tube_100 A	141019_0009_100A_S8_v3.wiff	577917
sp|P05202|AATM_MOUSE	NLDKEYLPIGGLAEFCK	3	precursor [M+2]	3	3	light	33	tube_33 B	141019_0010_30B_S5_v3.wiff	157056
sp|P05202|AATM_MOUSE	NLDKEYLPIGGLAEFCK	3	precursor [M+2]	3	3	light	100	tube_100 B	141019_0011_100B_S11_v3.wiff	509708
sp|P05202|AATM_MOUSE	NLDKEYLPIGGLAEFCK	3	precursor [M+2]	3	3	light	33	tube_33 A	141019_0012_30A_S3_v3.wiff	184248
sp|P05202|AATM_MOUSE	NLDKEYLPIGGLAEFCK	3	precursor [M+2]	3	3	light	100	tube_100 A	141019_0013_100A_S9_v3.wiff	521458
sp|P05202|AATM_MOUSE	NLDKEYLPIGGLAEFCK	3	precursor [M+2]	3	3	light	33	tube_33 B	141019_0014_30B_S6_v3.wiff	179916
sp|P05202|AATM_MOUSE	NLDKEYLPIGGLAEFCK	3	precursor [M+2]	3	3	light	100	tube_100 B	141019_0015_100B_S12_v3.wiff	525375
sp|P05202|AATM_MOUSE	NLDKEYLPIGGLAEFCK	3	y10	1	#N/A	light	33	tube_33 A	141019_0004_30A_S1_v3.wiff	31677
sp|P05202|AATM_MOUSE	NLDKEYLPIGGLAEFCK	3	y10	1	#N/A	light	100	tube_100 A	141019_0005_100A_S7_v3.wiff	85605
sp|P05202|AATM_MOUSE	NLDKEYLPIGGLAEFCK	3	y10	1	#N/A	light	33	tube_33 B	141019_0006_30B_S4_v3.wiff	27742
sp|P05202|AATM_MOUSE	NLDKEYLPIGGLAEFCK	3	y10	1	#N/A	light	100	tube_100 B	141019_0007_100B_S10_v3.wiff	82629
sp|P05202|AATM_MOUSE	NLDKEYLPIGGLAEFCK	3	y10	1	#N/A	light	33	tube_33 A	141019_0008_30A_S2_v3.wiff	30151
sp|P05202|AATM_MOUSE	NLDKEYLPIGGLAEFCK	3	y10	1	#N/A	light	100	tube_100 A	141019_0009_100A_S8_v3.wiff	84066
sp|P05202|AATM_MOUSE	NLDKEYLPIGGLAEFCK	3	y10	1	#N/A	light	33	tube_33 B	141019_0010_30B_S5_v3.wiff	21767
sp|P05202|AATM_MOUSE	NLDKEYLPIGGLAEFCK	3	y10	1	#N/A	light	100	tube_100 B	141019_0011_100B_S11_v3.wiff	84074
sp|P05202|AATM_MOUSE	NLDKEYLPIGGLAEFCK	3	y10	1	#N/A	light	33	tube_33 A	141019_0012_30A_S3_v3.wiff	31261
sp|P05202|AATM_MOUSE	NLDKEYLPIGGLAEFCK	3	y10	1	#N/A	light	100	tube_100 A	141019_0013_100A_S9_v3.wiff	84905
sp|P05202|AATM_MOUSE	NLDKEYLPIGGLAEFCK	3	y10	1	#N/A	light	33	tube_33 B	141019_0014_30B_S6_v3.wiff	27916
sp|P05202|AATM_MOUSE	NLDKEYLPIGGLAEFCK	3	y10	1	#N/A	light	100	tube_100 B	141019_0015_100B_S12_v3.wiff	81210
sp|P05202|AATM_MOUSE	NLDKEYLPIGGLAEFCK	3	y8	1	#N/A	light	33	tube_33 A	141019_0004_30A_S1_v3.wiff	132279
sp|P05202|AATM_MOUSE	NLDKEYLPIGGLAEFCK	3	y8	1	#N/A	light	100	tube_100 A	141019_0005_100A_S7_v3.wiff	340323
sp|P05202|AATM_MOUSE	NLDKEYLPIGGLAEFCK	3	y8	1	#N/A	light	33	tube_33 B	141019_0006_30B_S4_v3.wiff	128482
sp|P05202|AATM_MOUSE	NLDKEYLPIGGLAEFCK	3	y8	1	#N/A	light	100	tube_100 B	141019_0007_100B_S10_v3.wiff	326291
sp|P05202|AATM_MOUSE	NLDKEYLPIGGLAEFCK	3	y8	1	#N/A	light	33	tube_33 A	141019_0008_30A_S2_v3.wiff	132612
sp|P05202|AATM_MOUSE	NLDKEYLPIGGLAEFCK	3	y8	1	#N/A	light	100	tube_100 A	141019_0009_100A_S8_v3.wiff	330525
sp|P05202|AATM_MOUSE	NLDKEYLPIGGLAEFCK	3	y8	1	#N/A	light	33	tube_33 B	141019_0010_30B_S5_v3.wiff	109270
sp|P05202|AATM_MOUSE	NLDKEYLPIGGLAEFCK	3	y8	1	#N/A	light	100	tube_100 B	141019_0011_100B_S11_v3.wiff	324984
sp|P05202|AATM_MOUSE	NLDKEYLPIGGLAEFCK	3	y8	1	#N/A	light	33	tube_33 A	141019_0012_30A_S3_v3.wiff	132089
sp|P05202|AATM_MOUSE	NLDKEYLPIGGLAEFCK	3	y8	1	#N/A	light	100	tube_100 A	141019_0013_100A_S9_v3.wiff	342577
sp|P05202|AATM_MOUSE	NLDKEYLPIGGLAEFCK	3	y8	1	#N/A	light	33	tube_33 B	141019_0014_30B_S6_v3.wiff	117057
sp|P05202|AATM_MOUSE	NLDKEYLPIGGLAEFCK	3	y8	1	#N/A	light	100	tube_100 B	141019_0015_100B_S12_v3.wiff	338013
sp|P05202|AATM_MOUSE	NLDKEYLPIGGLAEFCK	3	y7	1	#N/A	light	33	tube_33 A	141019_0004_30A_S1_v3.wiff	26514
sp|P05202|AATM_MOUSE	NLDKEYLPIGGLAEFCK	3	y7	1	#N/A	light	100	tube_100 A	141019_0005_100A_S7_v3.wiff	84127
sp|P05202|AATM_MOUSE	NLDKEYLPIGGLAEFCK	3	y7	1	#N/A	light	33	tube_33 B	141019_0006_30B_S4_v3.wiff	27623
sp|P05202|AATM_MOUSE	NLDKEYLPIGGLAEFCK	3	y7	1	#N/A	light	100	tube_100 B	141019_0007_100B_S10_v3.wiff	72836
sp|P05202|AATM_MOUSE	NLDKEYLPIGGLAEFCK	3	y7	1	#N/A	light	33	tube_33 A	141019_0008_30A_S2_v3.wiff	26113
sp|P05202|AATM_MOUSE	NLDKEYLPIGGLAEFCK	3	y7	1	#N/A	light	100	tube_100 A	141019_0009_100A_S8_v3.wiff	81052
sp|P05202|AATM_MOUSE	NLDKEYLPIGGLAEFCK	3	y7	1	#N/A	light	33	tube_33 B	141019_0010_30B_S5_v3.wiff	25668
sp|P05202|AATM_MOUSE	NLDKEYLPIGGLAEFCK	3	y7	1	#N/A	light	100	tube_100 B	141019_0011_100B_S11_v3.wiff	81376
sp|P05202|AATM_MOUSE	NLDKEYLPIGGLAEFCK	3	y7	1	#N/A	light	33	tube_33 A	141019_0012_30A_S3_v3.wiff	27679
sp|P05202|AATM_MOUSE	NLDKEYLPIGGLAEFCK	3	y7	1	#N/A	light	100	tube_100 A	141019_0013_100A_S9_v3.wiff	84778
sp|P05202|AATM_MOUSE	NLDKEYLPIGGLAEFCK	3	y7	1	#N/A	light	33	tube_33 B	141019_0014_30B_S6_v3.wiff	22187
sp|P05202|AATM_MOUSE	NLDKEYLPIGGLAEFCK	3	y7	1	#N/A	light	100	tube_100 B	141019_0015_100B_S12_v3.wiff	81598
sp|P05202|AATM_MOUSE	NLDKEYLPIGGLAEFCK	3	y4	1	#N/A	light	33	tube_33 A	141019_0004_30A_S1_v3.wiff	37504
sp|P05202|AATM_MOUSE	NLDKEYLPIGGLAEFCK	3	y4	1	#N/A	light	100	tube_100 A	141019_0005_100A_S7_v3.wiff	92591
sp|P05202|AATM_MOUSE	NLDKEYLPIGGLAEFCK	3	y4	1	#N/A	light	33	tube_33 B	141019_0006_30B_S4_v3.wiff	32517
sp|P05202|AATM_MOUSE	NLDKEYLPIGGLAEFCK	3	y4	1	#N/A	light	100	tube_100 B	141019_0007_100B_S10_v3.wiff	89272
sp|P05202|AATM_MOUSE	NLDKEYLPIGGLAEFCK	3	y4	1	#N/A	light	33	tube_33 A	141019_0008_30A_S2_v3.wiff	35394
sp|P05202|AATM_MOUSE	NLDKEYLPIGGLAEFCK	3	y4	1	#N/A	light	100	tube_100 A	141019_0009_100A_S8_v3.wiff	103444
sp|P05202|AATM_MOUSE	NLDKEYLPIGGLAEFCK	3	y4	1	#N/A	light	33	tube_33 B	141019_0010_30B_S5_v3.wiff	29207
sp|P05202|AATM_MOUSE	NLDKEYLPIGGLAEFCK	3	y4	1	#N/A	light	100	tube_100 B	141019_0011_100B_S11_v3.wiff	93737
sp|P05202|AATM_MOUSE	NLDKEYLPIGGLAEFCK	3	y4	1	#N/A	light	33	tube_33 A	141019_0012_30A_S3_v3.wiff	36594
sp|P05202|AATM_MOUSE	NLDKEYLPIGGLAEFCK	3	y4	1	#N/A	light	100	tube_100 A	141019_0013_100A_S9_v3.wiff	92861
sp|P05202|AATM_MOUSE	NLDKEYLPIGGLAEFCK	3	y4	1	#N/A	light	33	tube_33 B	141019_0014_30B_S6_v3.wiff	35636
sp|P05202|AATM_MOUSE	NLDKEYLPIGGLAEFCK	3	y4	1	#N/A	light	100	tube_100 B	141019_0015_100B_S12_v3.wiff	96823
sp|P05202|AATM_MOUSE	NLDKEYLPIGGLAEFCK	3	y3	1	#N/A	light	33	tube_33 A	141019_0004_30A_S1_v3.wiff	28596
sp|P05202|AATM_MOUSE	NLDKEYLPIGGLAEFCK	3	y3	1	#N/A	light	100	tube_100 A	141019_0005_100A_S7_v3.wiff	83645
sp|P05202|AATM_MOUSE	NLDKEYLPIGGLAEFCK	3	y3	1	#N/A	light	33	tube_33 B	141019_0006_30B_S4_v3.wiff	30101
sp|P05202|AATM_MOUSE	NLDKEYLPIGGLAEFCK	3	y3	1	#N/A	light	100	tube_100 B	141019_0007_100B_S10_v3.wiff	77521
sp|P05202|AATM_MOUSE	NLDKEYLPIGGLAEFCK	3	y3	1	#N/A	light	33	tube_33 A	141019_0008_30A_S2_v3.wiff	30533
sp|P05202|AATM_MOUSE	NLDKEYLPIGGLAEFCK	3	y3	1	#N/A	light	100	tube_100 A	141019_0009_100A_S8_v3.wiff	86202
sp|P05202|AATM_MOUSE	NLDKEYLPIGGLAEFCK	3	y3	1	#N/A	light	33	tube_33 B	141019_0010_30B_S5_v3.wiff	23232
sp|P05202|AATM_MOUSE	NLDKEYLPIGGLAEFCK	3	y3	1	#N/A	light	100	tube_100 B	141019_0011_100B_S11_v3.wiff	83716
sp|P05202|AATM_MOUSE	NLDKEYLPIGGLAEFCK	3	y3	1	#N/A	light	33	tube_33 A	141019_0012_30A_S3_v3.wiff	26675
sp|P05202|AATM_MOUSE	NLDKEYLPIGGLAEFCK	3	y3	1	#N/A	light	100	tube_100 A	141019_0013_100A_S9_v3.wiff	79042
sp|P05202|AATM_MOUSE	NLDKEYLPIGGLAEFCK	3	y3	1	#N/A	light	33	tube_33 B	141019_0014_30B_S6_v3.wiff	25750
sp|P05202|AATM_MOUSE	NLDKEYLPIGGLAEFCK	3	y3	1	#N/A	light	100	tube_100 B	141019_0015_100B_S12_v3.wiff	78246
sp|P05202|AATM_MOUSE	NLDKEYLPIGGLAEFCK	3	b3	1	#N/A	light	33	tube_33 A	141019_0004_30A_S1_v3.wiff	5076
sp|P05202|AATM_MOUSE	NLDKEYLPIGGLAEFCK	3	b3	1	#N/A	light	100	tube_100 A	141019_0005_100A_S7_v3.wiff	13796
sp|P05202|AATM_MOUSE	NLDKEYLPIGGLAEFCK	3	b3	1	#N/A	light	33	tube_33 B	141019_0006_30B_S4_v3.wiff	6096
sp|P05202|AATM_MOUSE	NLDKEYLPIGGLAEFCK	3	b3	1	#N/A	light	100	tube_100 B	141019_0007_100B_S10_v3.wiff	18696
sp|P05202|AATM_MOUSE	NLDKEYLPIGGLAEFCK	3	b3	1	#N/A	light	33	tube_33 A	141019_0008_30A_S2_v3.wiff	7497
sp|P05202|AATM_MOUSE	NLDKEYLPIGGLAEFCK	3	b3	1	#N/A	light	100	tube_100 A	141019_0009_100A_S8_v3.wiff	15883
sp|P05202|AATM_MOUSE	NLDKEYLPIGGLAEFCK	3	b3	1	#N/A	light	33	tube_33 B	141019_0010_30B_S5_v3.wiff	6691
sp|P05202|AATM_MOUSE	NLDKEYLPIGGLAEFCK	3	b3	1	#N/A	light	100	tube_100 B	141019_0011_100B_S11_v3.wiff	15164
sp|P05202|AATM_MOUSE	NLDKEYLPIGGLAEFCK	3	b3	1	#N/A	light	33	tube_33 A	141019_0012_30A_S3_v3.wiff	4102
sp|P05202|AATM_MOUSE	NLDKEYLPIGGLAEFCK	3	b3	1	#N/A	light	100	tube_100 A	141019_0013_100A_S9_v3.wiff	13101
sp|P05202|AATM_MOUSE	NLDKEYLPIGGLAEFCK	3	b3	1	#N/A	light	33	tube_33 B	141019_0014_30B_S6_v3.wiff	5457
sp|P05202|AATM_MOUSE	NLDKEYLPIGGLAEFCK	3	b3	1	#N/A	light	100	tube_100 B	141019_0015_100B_S12_v3.wiff	14232
sp|P05202|AATM_MOUSE	NLDKEYLPIGGLAEFCK	3	b6	1	#N/A	light	33	tube_33 A	141019_0004_30A_S1_v3.wiff	38716
sp|P05202|AATM_MOUSE	NLDKEYLPIGGLAEFCK	3	b6	1	#N/A	light	100	tube_100 A	141019_0005_100A_S7_v3.wiff	115758
sp|P05202|AATM_MOUSE	NLDKEYLPIGGLAEFCK	3	b6	1	#N/A	light	33	tube_33 B	141019_0006_30B_S4_v3.wiff	33708
sp|P05202|AATM_MOUSE	NLDKEYLPIGGLAEFCK	3	b6	1	#N/A	light	100	tube_100 B	141019_0007_100B_S10_v3.wiff	109689
sp|P05202|AATM_MOUSE	NLDKEYLPIGGLAEFCK	3	b6	1	#N/A	light	33	tube_33 A	141019_0008_30A_S2_v3.wiff	41034
sp|P05202|AATM_MOUSE	NLDKEYLPIGGLAEFCK	3	b6	1	#N/A	light	100	tube_100 A	141019_0009_100A_S8_v3.wiff	123188
sp|P05202|AATM_MOUSE	NLDKEYLPIGGLAEFCK	3	b6	1	#N/A	light	33	tube_33 B	141019_0010_30B_S5_v3.wiff	33894
sp|P05202|AATM_MOUSE	NLDKEYLPIGGLAEFCK	3	b6	1	#N/A	light	100	tube_100 B	141019_0011_100B_S11_v3.wiff	113119
sp|P05202|AATM_MOUSE	NLDKEYLPIGGLAEFCK	3	b6	1	#N/A	light	33	tube_33 A	141019_0012_30A_S3_v3.wiff	39200
sp|P05202|AATM_MOUSE	NLDKEYLPIGGLAEFCK	3	b6	1	#N/A	light	100	tube_100 A	141019_0013_100A_S9_v3.wiff	119020
sp|P05202|AATM_MOUSE	NLDKEYLPIGGLAEFCK	3	b6	1	#N/A	light	33	tube_33 B	141019_0014_30B_S6_v3.wiff	35284
sp|P05202|AATM_MOUSE	NLDKEYLPIGGLAEFCK	3	b6	1	#N/A	light	100	tube_100 B	141019_0015_100B_S12_v3.wiff	115226
sp|P05202|AATM_MOUSE	NLDKEYLPIGGLAEFCK	3	b7	1	#N/A	light	33	tube_33 A	141019_0004_30A_S1_v3.wiff	92926
sp|P05202|AATM_MOUSE	NLDKEYLPIGGLAEFCK	3	b7	1	#N/A	light	100	tube_100 A	141019_0005_100A_S7_v3.wiff	246790
sp|P05202|AATM_MOUSE	NLDKEYLPIGGLAEFCK	3	b7	1	#N/A	light	33	tube_33 B	141019_0006_30B_S4_v3.wiff	89303
sp|P05202|AATM_MOUSE	NLDKEYLPIGGLAEFCK	3	b7	1	#N/A	light	100	tube_100 B	141019_0007_100B_S10_v3.wiff	239857
sp|P05202|AATM_MOUSE	NLDKEYLPIGGLAEFCK	3	b7	1	#N/A	light	33	tube_33 A	141019_0008_30A_S2_v3.wiff	93154
sp|P05202|AATM_MOUSE	NLDKEYLPIGGLAEFCK	3	b7	1	#N/A	light	100	tube_100 A	141019_0009_100A_S8_v3.wiff	236969
sp|P05202|AATM_MOUSE	NLDKEYLPIGGLAEFCK	3	b7	1	#N/A	light	33	tube_33 B	141019_0010_30B_S5_v3.wiff	83033
sp|P05202|AATM_MOUSE	NLDKEYLPIGGLAEFCK	3	b7	1	#N/A	light	100	tube_100 B	141019_0011_100B_S11_v3.wiff	232989
sp|P05202|AATM_MOUSE	NLDKEYLPIGGLAEFCK	3	b7	1	#N/A	light	33	tube_33 A	141019_0012_30A_S3_v3.wiff	92625
sp|P05202|AATM_MOUSE	NLDKEYLPIGGLAEFCK	3	b7	1	#N/A	light	100	tube_100 A	141019_0013_100A_S9_v3.wiff	239674
sp|P05202|AATM_MOUSE	NLDKEYLPIGGLAEFCK	3	b7	1	#N/A	light	33	tube_33 B	141019_0014_30B_S6_v3.wiff	86538
sp|P05202|AATM_MOUSE	NLDKEYLPIGGLAEFCK	3	b7	1	#N/A	light	100	tube_100 B	141019_0015_100B_S12_v3.wiff	241450
sp|P05202|AATM_MOUSE	ASAELALGENNEVLK	2	precursor	2	1	light	33	tube_33 A	141019_0004_30A_S1_v3.wiff	403347
sp|P05202|AATM_MOUSE	ASAELALGENNEVLK	2	precursor	2	1	light	100	tube_100 A	141019_0005_100A_S7_v3.wiff	1010278
sp|P05202|AATM_MOUSE	ASAELALGENNEVLK	2	precursor	2	1	light	33	tube_33 B	141019_0006_30B_S4_v3.wiff	382061
sp|P05202|AATM_MOUSE	ASAELALGENNEVLK	2	precursor	2	1	light	100	tube_100 B	141019_0007_100B_S10_v3.wiff	983026
sp|P05202|AATM_MOUSE	ASAELALGENNEVLK	2	precursor	2	1	light	33	tube_33 A	141019_0008_30A_S2_v3.wiff	357062
sp|P05202|AATM_MOUSE	ASAELALGENNEVLK	2	precursor	2	1	light	100	tube_100 A	141019_0009_100A_S8_v3.wiff	1073665
sp|P05202|AATM_MOUSE	ASAELALGENNEVLK	2	precursor	2	1	light	33	tube_33 B	141019_0010_30B_S5_v3.wiff	340573
sp|P05202|AATM_MOUSE	ASAELALGENNEVLK	2	precursor	2	1	light	100	tube_100 B	141019_0011_100B_S11_v3.wiff	1049798
sp|P05202|AATM_MOUSE	ASAELALGENNEVLK	2	precursor	2	1	light	33	tube_33 A	141019_0012_30A_S3_v3.wiff	377650
sp|P05202|AATM_MOUSE	ASAELALGENNEVLK	2	precursor	2	1	light	100	tube_100 A	141019_0013_100A_S9_v3.wiff	1013652
sp|P05202|AATM_MOUSE	ASAELALGENNEVLK	2	precursor	2	1	light	33	tube_33 B	141019_0014_30B_S6_v3.wiff	349867
sp|P05202|AATM_MOUSE	ASAELALGENNEVLK	2	precursor	2	1	light	100	tube_100 B	141019_0015_100B_S12_v3.wiff	960091
sp|P05202|AATM_MOUSE	ASAELALGENNEVLK	2	precursor [M+1]	2	2	light	33	tube_33 A	141019_0004_30A_S1_v3.wiff	284078
sp|P05202|AATM_MOUSE	ASAELALGENNEVLK	2	precursor [M+1]	2	2	light	100	tube_100 A	141019_0005_100A_S7_v3.wiff	825184
sp|P05202|AATM_MOUSE	ASAELALGENNEVLK	2	precursor [M+1]	2	2	light	33	tube_33 B	141019_0006_30B_S4_v3.wiff	301493
sp|P05202|AATM_MOUSE	ASAELALGENNEVLK	2	precursor [M+1]	2	2	light	100	tube_100 B	141019_0007_100B_S10_v3.wiff	790383
sp|P05202|AATM_MOUSE	ASAELALGENNEVLK	2	precursor [M+1]	2	2	light	33	tube_33 A	141019_0008_30A_S2_v3.wiff	277940
sp|P05202|AATM_MOUSE	ASAELALGENNEVLK	2	precursor [M+1]	2	2	light	100	tube_100 A	141019_0009_100A_S8_v3.wiff	775417
sp|P05202|AATM_MOUSE	ASAELALGENNEVLK	2	precursor [M+1]	2	2	light	33	tube_33 B	141019_0010_30B_S5_v3.wiff	258447
sp|P05202|AATM_MOUSE	ASAELALGENNEVLK	2	precursor [M+1]	2	2	light	100	tube_100 B	141019_0011_100B_S11_v3.wiff	801736
sp|P05202|AATM_MOUSE	ASAELALGENNEVLK	2	precursor [M+1]	2	2	light	33	tube_33 A	141019_0012_30A_S3_v3.wiff	290132
sp|P05202|AATM_MOUSE	ASAELALGENNEVLK	2	precursor [M+1]	2	2	light	100	tube_100 A	141019_0013_100A_S9_v3.wiff	785562
sp|P05202|AATM_MOUSE	ASAELALGENNEVLK	2	precursor [M+1]	2	2	light	33	tube_33 B	141019_0014_30B_S6_v3.wiff	281180
sp|P05202|AATM_MOUSE	ASAELALGENNEVLK	2	precursor [M+1]	2	2	light	100	tube_100 B	141019_0015_100B_S12_v3.wiff	766512
sp|P05202|AATM_MOUSE	ASAELALGENNEVLK	2	precursor [M+2]	2	3	light	33	tube_33 A	141019_0004_30A_S1_v3.wiff	132488
sp|P05202|AATM_MOUSE	ASAELALGENNEVLK	2	precursor [M+2]	2	3	light	100	tube_100 A	141019_0005_100A_S7_v3.wiff	370214
sp|P05202|AATM_MOUSE	ASAELALGENNEVLK	2	precursor [M+2]	2	3	light	33	tube_33 B	141019_0006_30B_S4_v3.wiff	149176
sp|P05202|AATM_MOUSE	ASAELALGENNEVLK	2	precursor [M+2]	2	3	light	100	tube_100 B	141019_0007_100B_S10_v3.wiff	395717
sp|P05202|AATM_MOUSE	ASAELALGENNEVLK	2	precursor [M+2]	2	3	light	33	tube_33 A	141019_0008_30A_S2_v3.wiff	154965
sp|P05202|AATM_MOUSE	ASAELALGENNEVLK	2	precursor [M+2]	2	3	light	100	tube_100 A	141019_0009_100A_S8_v3.wiff	394344
sp|P05202|AATM_MOUSE	ASAELALGENNEVLK	2	precursor [M+2]	2	3	light	33	tube_33 B	141019_0010_30B_S5_v3.wiff	138956
sp|P05202|AATM_MOUSE	ASAELALGENNEVLK	2	precursor [M+2]	2	3	light	100	tube_100 B	141019_0011_100B_S11_v3.wiff	368809
sp|P05202|AATM_MOUSE	ASAELALGENNEVLK	2	precursor [M+2]	2	3	light	33	tube_33 A	141019_0012_30A_S3_v3.wiff	167382
sp|P05202|AATM_MOUSE	ASAELALGENNEVLK	2	precursor [M+2]	2	3	light	100	tube_100 A	141019_0013_100A_S9_v3.wiff	462421
sp|P05202|AATM_MOUSE	ASAELALGENNEVLK	2	precursor [M+2]	2	3	light	33	tube_33 B	141019_0014_30B_S6_v3.wiff	158596
sp|P05202|AATM_MOUSE	ASAELALGENNEVLK	2	precursor [M+2]	2	3	light	100	tube_100 B	141019_0015_100B_S12_v3.wiff	402811
sp|P05202|AATM_MOUSE	ASAELALGENNEVLK	2	y11	1	#N/A	light	33	tube_33 A	141019_0004_30A_S1_v3.wiff	23080
sp|P05202|AATM_MOUSE	ASAELALGENNEVLK	2	y11	1	#N/A	light	100	tube_100 A	141019_0005_100A_S7_v3.wiff	62211
sp|P05202|AATM_MOUSE	ASAELALGENNEVLK	2	y11	1	#N/A	light	33	tube_33 B	141019_0006_30B_S4_v3.wiff	22955
sp|P05202|AATM_MOUSE	ASAELALGENNEVLK	2	y11	1	#N/A	light	100	tube_100 B	141019_0007_100B_S10_v3.wiff	58338
sp|P05202|AATM_MOUSE	ASAELALGENNEVLK	2	y11	1	#N/A	light	33	tube_33 A	141019_0008_30A_S2_v3.wiff	25696
sp|P05202|AATM_MOUSE	ASAELALGENNEVLK	2	y11	1	#N/A	light	100	tube_100 A	141019_0009_100A_S8_v3.wiff	60654
sp|P05202|AATM_MOUSE	ASAELALGENNEVLK	2	y11	1	#N/A	light	33	tube_33 B	141019_0010_30B_S5_v3.wiff	20912
sp|P05202|AATM_MOUSE	ASAELALGENNEVLK	2	y11	1	#N/A	light	100	tube_100 B	141019_0011_100B_S11_v3.wiff	62805
sp|P05202|AATM_MOUSE	ASAELALGENNEVLK	2	y11	1	#N/A	light	33	tube_33 A	141019_0012_30A_S3_v3.wiff	25086
sp|P05202|AATM_MOUSE	ASAELALGENNEVLK	2	y11	1	#N/A	light	100	tube_100 A	141019_0013_100A_S9_v3.wiff	64168
sp|P05202|AATM_MOUSE	ASAELALGENNEVLK	2	y11	1	#N/A	light	33	tube_33 B	141019_0014_30B_S6_v3.wiff	24004
sp|P05202|AATM_MOUSE	ASAELALGENNEVLK	2	y11	1	#N/A	light	100	tube_100 B	141019_0015_100B_S12_v3.wiff	60744
sp|P05202|AATM_MOUSE	ASAELALGENNEVLK	2	y10	1	#N/A	light	33	tube_33 A	141019_0004_30A_S1_v3.wiff	72938
sp|P05202|AATM_MOUSE	ASAELALGENNEVLK	2	y10	1	#N/A	light	100	tube_100 A	141019_0005_100A_S7_v3.wiff	165486
sp|P05202|AATM_MOUSE	ASAELALGENNEVLK	2	y10	1	#N/A	light	33	tube_33 B	141019_0006_30B_S4_v3.wiff	66813
sp|P05202|AATM_MOUSE	ASAELALGENNEVLK	2	y10	1	#N/A	light	100	tube_100 B	141019_0007_100B_S10_v3.wiff	168607
sp|P05202|AATM_MOUSE	ASAELALGENNEVLK	2	y10	1	#N/A	light	33	tube_33 A	141019_0008_30A_S2_v3.wiff	66173
sp|P05202|AATM_MOUSE	ASAELALGENNEVLK	2	y10	1	#N/A	light	100	tube_100 A	141019_0009_100A_S8_v3.wiff	165513
sp|P05202|AATM_MOUSE	ASAELALGENNEVLK	2	y10	1	#N/A	light	33	tube_33 B	141019_0010_30B_S5_v3.wiff	61494
sp|P05202|AATM_MOUSE	ASAELALGENNEVLK	2	y10	1	#N/A	light	100	tube_100 B	141019_0011_100B_S11_v3.wiff	174178
sp|P05202|AATM_MOUSE	ASAELALGENNEVLK	2	y10	1	#N/A	light	33	tube_33 A	141019_0012_30A_S3_v3.wiff	72672
sp|P05202|AATM_MOUSE	ASAELALGENNEVLK	2	y10	1	#N/A	light	100	tube_100 A	141019_0013_100A_S9_v3.wiff	174977
sp|P05202|AATM_MOUSE	ASAELALGENNEVLK	2	y10	1	#N/A	light	33	tube_33 B	141019_0014_30B_S6_v3.wiff	65527
sp|P05202|AATM_MOUSE	ASAELALGENNEVLK	2	y10	1	#N/A	light	100	tube_100 B	141019_0015_100B_S12_v3.wiff	162661
sp|P05202|AATM_MOUSE	ASAELALGENNEVLK	2	y9	1	#N/A	light	33	tube_33 A	141019_0004_30A_S1_v3.wiff	71645
sp|P05202|AATM_MOUSE	ASAELALGENNEVLK	2	y9	1	#N/A	light	100	tube_100 A	141019_0005_100A_S7_v3.wiff	177305
sp|P05202|AATM_MOUSE	ASAELALGENNEVLK	2	y9	1	#N/A	light	33	tube_33 B	141019_0006_30B_S4_v3.wiff	73408
sp|P05202|AATM_MOUSE	ASAELALGENNEVLK	2	y9	1	#N/A	light	100	tube_100 B	141019_0007_100B_S10_v3.wiff	175495
sp|P05202|AATM_MOUSE	ASAELALGENNEVLK	2	y9	1	#N/A	light	33	tube_33 A	141019_0008_30A_S2_v3.wiff	73600
sp|P05202|AATM_MOUSE	ASAELALGENNEVLK	2	y9	1	#N/A	light	100	tube_100 A	141019_0009_100A_S8_v3.wiff	176468
sp|P05202|AATM_MOUSE	ASAELALGENNEVLK	2	y9	1	#N/A	light	33	tube_33 B	141019_0010_30B_S5_v3.wiff	64269
sp|P05202|AATM_MOUSE	ASAELALGENNEVLK	2	y9	1	#N/A	light	100	tube_100 B	141019_0011_100B_S11_v3.wiff	197223
sp|P05202|AATM_MOUSE	ASAELALGENNEVLK	2	y9	1	#N/A	light	33	tube_33 A	141019_0012_30A_S3_v3.wiff	78243
sp|P05202|AATM_MOUSE	ASAELALGENNEVLK	2	y9	1	#N/A	light	100	tube_100 A	141019_0013_100A_S9_v3.wiff	193566
sp|P05202|AATM_MOUSE	ASAELALGENNEVLK	2	y9	1	#N/A	light	33	tube_33 B	141019_0014_30B_S6_v3.wiff	69688
sp|P05202|AATM_MOUSE	ASAELALGENNEVLK	2	y9	1	#N/A	light	100	tube_100 B	141019_0015_100B_S12_v3.wiff	189067
sp|P05202|AATM_MOUSE	ASAELALGENNEVLK	2	y8	1	#N/A	light	33	tube_33 A	141019_0004_30A_S1_v3.wiff	128917
sp|P05202|AATM_MOUSE	ASAELALGENNEVLK	2	y8	1	#N/A	light	100	tube_100 A	141019_0005_100A_S7_v3.wiff	314756
sp|P05202|AATM_MOUSE	ASAELALGENNEVLK	2	y8	1	#N/A	light	33	tube_33 B	141019_0006_30B_S4_v3.wiff	118384
sp|P05202|AATM_MOUSE	ASAELALGENNEVLK	2	y8	1	#N/A	light	100	tube_100 B	141019_0007_100B_S10_v3.wiff	310060
sp|P05202|AATM_MOUSE	ASAELALGENNEVLK	2	y8	1	#N/A	light	33	tube_33 A	141019_0008_30A_S2_v3.wiff	124409
sp|P05202|AATM_MOUSE	ASAELALGENNEVLK	2	y8	1	#N/A	light	100	tube_100 A	141019_0009_100A_S8_v3.wiff	314830
sp|P05202|AATM_MOUSE	ASAELALGENNEVLK	2	y8	1	#N/A	light	33	tube_33 B	141019_0010_30B_S5_v3.wiff	118416
sp|P05202|AATM_MOUSE	ASAELALGENNEVLK	2	y8	1	#N/A	light	100	tube_100 B	141019_0011_100B_S11_v3.wiff	322243
sp|P05202|AATM_MOUSE	ASAELALGENNEVLK	2	y8	1	#N/A	light	33	tube_33 A	141019_0012_30A_S3_v3.wiff	129637
sp|P05202|AATM_MOUSE	ASAELALGENNEVLK	2	y8	1	#N/A	light	100	tube_100 A	141019_0013_100A_S9_v3.wiff	313010
sp|P05202|AATM_MOUSE	ASAELALGENNEVLK	2	y8	1	#N/A	light	33	tube_33 B	141019_0014_30B_S6_v3.wiff	117479
sp|P05202|AATM_MOUSE	ASAELALGENNEVLK	2	y8	1	#N/A	light	100	tube_100 B	141019_0015_100B_S12_v3.wiff	304759
sp|P05202|AATM_MOUSE	ASAELALGENNEVLK	2	y7	1	#N/A	light	33	tube_33 A	141019_0004_30A_S1_v3.wiff	16202
sp|P05202|AATM_MOUSE	ASAELALGENNEVLK	2	y7	1	#N/A	light	100	tube_100 A	141019_0005_100A_S7_v3.wiff	43784
sp|P05202|AATM_MOUSE	ASAELALGENNEVLK	2	y7	1	#N/A	light	33	tube_33 B	141019_0006_30B_S4_v3.wiff	15349
sp|P05202|AATM_MOUSE	ASAELALGENNEVLK	2	y7	1	#N/A	light	100	tube_100 B	141019_0007_100B_S10_v3.wiff	40677
sp|P05202|AATM_MOUSE	ASAELALGENNEVLK	2	y7	1	#N/A	light	33	tube_33 A	141019_0008_30A_S2_v3.wiff	16908
sp|P05202|AATM_MOUSE	ASAELALGENNEVLK	2	y7	1	#N/A	light	100	tube_100 A	141019_0009_100A_S8_v3.wiff	42347
sp|P05202|AATM_MOUSE	ASAELALGENNEVLK	2	y7	1	#N/A	light	33	tube_33 B	141019_0010_30B_S5_v3.wiff	17993
sp|P05202|AATM_MOUSE	ASAELALGENNEVLK	2	y7	1	#N/A	light	100	tube_100 B	141019_0011_100B_S11_v3.wiff	47042
sp|P05202|AATM_MOUSE	ASAELALGENNEVLK	2	y7	1	#N/A	light	33	tube_33 A	141019_0012_30A_S3_v3.wiff	16078
sp|P05202|AATM_MOUSE	ASAELALGENNEVLK	2	y7	1	#N/A	light	100	tube_100 A	141019_0013_100A_S9_v3.wiff	43570
sp|P05202|AATM_MOUSE	ASAELALGENNEVLK	2	y7	1	#N/A	light	33	tube_33 B	141019_0014_30B_S6_v3.wiff	18560
sp|P05202|AATM_MOUSE	ASAELALGENNEVLK	2	y7	1	#N/A	light	100	tube_100 B	141019_0015_100B_S12_v3.wiff	43892
sp|P05202|AATM_MOUSE	ASAELALGENNEVLK	2	y3	1	#N/A	light	33	tube_33 A	141019_0004_30A_S1_v3.wiff	7433
sp|P05202|AATM_MOUSE	ASAELALGENNEVLK	2	y3	1	#N/A	light	100	tube_100 A	141019_0005_100A_S7_v3.wiff	20405
sp|P05202|AATM_MOUSE	ASAELALGENNEVLK	2	y3	1	#N/A	light	33	tube_33 B	141019_0006_30B_S4_v3.wiff	7751
sp|P05202|AATM_MOUSE	ASAELALGENNEVLK	2	y3	1	#N/A	light	100	tube_100 B	141019_0007_100B_S10_v3.wiff	20929
sp|P05202|AATM_MOUSE	ASAELALGENNEVLK	2	y3	1	#N/A	light	33	tube_33 A	141019_0008_30A_S2_v3.wiff	8703
sp|P05202|AATM_MOUSE	ASAELALGENNEVLK	2	y3	1	#N/A	light	100	tube_100 A	141019_0009_100A_S8_v3.wiff	19931
sp|P05202|AATM_MOUSE	ASAELALGENNEVLK	2	y3	1	#N/A	light	33	tube_33 B	141019_0010_30B_S5_v3.wiff	6420
sp|P05202|AATM_MOUSE	ASAELALGENNEVLK	2	y3	1	#N/A	light	100	tube_100 B	141019_0011_100B_S11_v3.wiff	20408
sp|P05202|AATM_MOUSE	ASAELALGENNEVLK	2	y3	1	#N/A	light	33	tube_33 A	141019_0012_30A_S3_v3.wiff	7731
sp|P05202|AATM_MOUSE	ASAELALGENNEVLK	2	y3	1	#N/A	light	100	tube_100 A	141019_0013_100A_S9_v3.wiff	20697
sp|P05202|AATM_MOUSE	ASAELALGENNEVLK	2	y3	1	#N/A	light	33	tube_33 B	141019_0014_30B_S6_v3.wiff	7138
sp|P05202|AATM_MOUSE	ASAELALGENNEVLK	2	y3	1	#N/A	light	100	tube_100 B	141019_0015_100B_S12_v3.wiff	17943
sp|P05202|AATM_MOUSE	ASAELALGENNEVLK	2	b5	1	#N/A	light	33	tube_33 A	141019_0004_30A_S1_v3.wiff	18332
sp|P05202|AATM_MOUSE	ASAELALGENNEVLK	2	b5	1	#N/A	light	100	tube_100 A	141019_0005_100A_S7_v3.wiff	55207
sp|P05202|AATM_MOUSE	ASAELALGENNEVLK	2	b5	1	#N/A	light	33	tube_33 B	141019_0006_30B_S4_v3.wiff	19987
sp|P05202|AATM_MOUSE	ASAELALGENNEVLK	2	b5	1	#N/A	light	100	tube_100 B	141019_0007_100B_S10_v3.wiff	59409
sp|P05202|AATM_MOUSE	ASAELALGENNEVLK	2	b5	1	#N/A	light	33	tube_33 A	141019_0008_30A_S2_v3.wiff	20718
sp|P05202|AATM_MOUSE	ASAELALGENNEVLK	2	b5	1	#N/A	light	100	tube_100 A	141019_0009_100A_S8_v3.wiff	55198
sp|P05202|AATM_MOUSE	ASAELALGENNEVLK	2	b5	1	#N/A	light	33	tube_33 B	141019_0010_30B_S5_v3.wiff	16032
sp|P05202|AATM_MOUSE	ASAELALGENNEVLK	2	b5	1	#N/A	light	100	tube_100 B	141019_0011_100B_S11_v3.wiff	60439
sp|P05202|AATM_MOUSE	ASAELALGENNEVLK	2	b5	1	#N/A	light	33	tube_33 A	141019_0012_30A_S3_v3.wiff	18613
sp|P05202|AATM_MOUSE	ASAELALGENNEVLK	2	b5	1	#N/A	light	100	tube_100 A	141019_0013_100A_S9_v3.wiff	51692
sp|P05202|AATM_MOUSE	ASAELALGENNEVLK	2	b5	1	#N/A	light	33	tube_33 B	141019_0014_30B_S6_v3.wiff	15733
sp|P05202|AATM_MOUSE	ASAELALGENNEVLK	2	b5	1	#N/A	light	100	tube_100 B	141019_0015_100B_S12_v3.wiff	54386
sp|P05202|AATM_MOUSE	ASAELALGENNEVLK	2	b6	1	#N/A	light	33	tube_33 A	141019_0004_30A_S1_v3.wiff	23808
sp|P05202|AATM_MOUSE	ASAELALGENNEVLK	2	b6	1	#N/A	light	100	tube_100 A	141019_0005_100A_S7_v3.wiff	70240
sp|P05202|AATM_MOUSE	ASAELALGENNEVLK	2	b6	1	#N/A	light	33	tube_33 B	141019_0006_30B_S4_v3.wiff	28872
sp|P05202|AATM_MOUSE	ASAELALGENNEVLK	2	b6	1	#N/A	light	100	tube_100 B	141019_0007_100B_S10_v3.wiff	69390
sp|P05202|AATM_MOUSE	ASAELALGENNEVLK	2	b6	1	#N/A	light	33	tube_33 A	141019_0008_30A_S2_v3.wiff	25218
sp|P05202|AATM_MOUSE	ASAELALGENNEVLK	2	b6	1	#N/A	light	100	tube_100 A	141019_0009_100A_S8_v3.wiff	75541
sp|P05202|AATM_MOUSE	ASAELALGENNEVLK	2	b6	1	#N/A	light	33	tube_33 B	141019_0010_30B_S5_v3.wiff	23700
sp|P05202|AATM_MOUSE	ASAELALGENNEVLK	2	b6	1	#N/A	light	100	tube_100 B	141019_0011_100B_S11_v3.wiff	74160
sp|P05202|AATM_MOUSE	ASAELALGENNEVLK	2	b6	1	#N/A	light	33	tube_33 A	141019_0012_30A_S3_v3.wiff	27972
sp|P05202|AATM_MOUSE	ASAELALGENNEVLK	2	b6	1	#N/A	light	100	tube_100 A	141019_0013_100A_S9_v3.wiff	68258
sp|P05202|AATM_MOUSE	ASAELALGENNEVLK	2	b6	1	#N/A	light	33	tube_33 B	141019_0014_30B_S6_v3.wiff	25065
sp|P05202|AATM_MOUSE	ASAELALGENNEVLK	2	b6	1	#N/A	light	100	tube_100 B	141019_0015_100B_S12_v3.wiff	76756
sp|P05202|AATM_MOUSE	FVTVQTISGTGALR	2	precursor	2	1	light	33	tube_33 A	141019_0004_30A_S1_v3.wiff	504412
sp|P05202|AATM_MOUSE	FVTVQTISGTGALR	2	precursor	2	1	light	100	tube_100 A	141019_0005_100A_S7_v3.wiff	1287783
sp|P05202|AATM_MOUSE	FVTVQTISGTGALR	2	precursor	2	1	light	33	tube_33 B	141019_0006_30B_S4_v3.wiff	461729
sp|P05202|AATM_MOUSE	FVTVQTISGTGALR	2	precursor	2	1	light	100	tube_100 B	141019_0007_100B_S10_v3.wiff	1264523
sp|P05202|AATM_MOUSE	FVTVQTISGTGALR	2	precursor	2	1	light	33	tube_33 A	141019_0008_30A_S2_v3.wiff	491017
sp|P05202|AATM_MOUSE	FVTVQTISGTGALR	2	precursor	2	1	light	100	tube_100 A	141019_0009_100A_S8_v3.wiff	1349900
sp|P05202|AATM_MOUSE	FVTVQTISGTGALR	2	precursor	2	1	light	33	tube_33 B	141019_0010_30B_S5_v3.wiff	489487
sp|P05202|AATM_MOUSE	FVTVQTISGTGALR	2	precursor	2	1	light	100	tube_100 B	141019_0011_100B_S11_v3.wiff	1299645
sp|P05202|AATM_MOUSE	FVTVQTISGTGALR	2	precursor	2	1	light	33	tube_33 A	141019_0012_30A_S3_v3.wiff	489342
sp|P05202|AATM_MOUSE	FVTVQTISGTGALR	2	precursor	2	1	light	100	tube_100 A	141019_0013_100A_S9_v3.wiff	1428675
sp|P05202|AATM_MOUSE	FVTVQTISGTGALR	2	precursor	2	1	light	33	tube_33 B	141019_0014_30B_S6_v3.wiff	462304
sp|P05202|AATM_MOUSE	FVTVQTISGTGALR	2	precursor	2	1	light	100	tube_100 B	141019_0015_100B_S12_v3.wiff	1301324
sp|P05202|AATM_MOUSE	FVTVQTISGTGALR	2	precursor [M+1]	2	2	light	33	tube_33 A	141019_0004_30A_S1_v3.wiff	389083
sp|P05202|AATM_MOUSE	FVTVQTISGTGALR	2	precursor [M+1]	2	2	light	100	tube_100 A	141019_0005_100A_S7_v3.wiff	1094730
sp|P05202|AATM_MOUSE	FVTVQTISGTGALR	2	precursor [M+1]	2	2	light	33	tube_33 B	141019_0006_30B_S4_v3.wiff	375570
sp|P05202|AATM_MOUSE	FVTVQTISGTGALR	2	precursor [M+1]	2	2	light	100	tube_100 B	141019_0007_100B_S10_v3.wiff	1025061
sp|P05202|AATM_MOUSE	FVTVQTISGTGALR	2	precursor [M+1]	2	2	light	33	tube_33 A	141019_0008_30A_S2_v3.wiff	412830
sp|P05202|AATM_MOUSE	FVTVQTISGTGALR	2	precursor [M+1]	2	2	light	100	tube_100 A	141019_0009_100A_S8_v3.wiff	1066963
sp|P05202|AATM_MOUSE	FVTVQTISGTGALR	2	precursor [M+1]	2	2	light	33	tube_33 B	141019_0010_30B_S5_v3.wiff	375825
sp|P05202|AATM_MOUSE	FVTVQTISGTGALR	2	precursor [M+1]	2	2	light	100	tube_100 B	141019_0011_100B_S11_v3.wiff	1048697
sp|P05202|AATM_MOUSE	FVTVQTISGTGALR	2	precursor [M+1]	2	2	light	33	tube_33 A	141019_0012_30A_S3_v3.wiff	397333
sp|P05202|AATM_MOUSE	FVTVQTISGTGALR	2	precursor [M+1]	2	2	light	100	tube_100 A	141019_0013_100A_S9_v3.wiff	1128429
sp|P05202|AATM_MOUSE	FVTVQTISGTGALR	2	precursor [M+1]	2	2	light	33	tube_33 B	141019_0014_30B_S6_v3.wiff	371677
sp|P05202|AATM_MOUSE	FVTVQTISGTGALR	2	precursor [M+1]	2	2	light	100	tube_100 B	141019_0015_100B_S12_v3.wiff	1031759
sp|P05202|AATM_MOUSE	FVTVQTISGTGALR	2	precursor [M+2]	2	3	light	33	tube_33 A	141019_0004_30A_S1_v3.wiff	208011
sp|P05202|AATM_MOUSE	FVTVQTISGTGALR	2	precursor [M+2]	2	3	light	100	tube_100 A	141019_0005_100A_S7_v3.wiff	506198
sp|P05202|AATM_MOUSE	FVTVQTISGTGALR	2	precursor [M+2]	2	3	light	33	tube_33 B	141019_0006_30B_S4_v3.wiff	179158
sp|P05202|AATM_MOUSE	FVTVQTISGTGALR	2	precursor [M+2]	2	3	light	100	tube_100 B	141019_0007_100B_S10_v3.wiff	500444
sp|P05202|AATM_MOUSE	FVTVQTISGTGALR	2	precursor [M+2]	2	3	light	33	tube_33 A	141019_0008_30A_S2_v3.wiff	219029
sp|P05202|AATM_MOUSE	FVTVQTISGTGALR	2	precursor [M+2]	2	3	light	100	tube_100 A	141019_0009_100A_S8_v3.wiff	549450
sp|P05202|AATM_MOUSE	FVTVQTISGTGALR	2	precursor [M+2]	2	3	light	33	tube_33 B	141019_0010_30B_S5_v3.wiff	187860
sp|P05202|AATM_MOUSE	FVTVQTISGTGALR	2	precursor [M+2]	2	3	light	100	tube_100 B	141019_0011_100B_S11_v3.wiff	521194
sp|P05202|AATM_MOUSE	FVTVQTISGTGALR	2	precursor [M+2]	2	3	light	33	tube_33 A	141019_0012_30A_S3_v3.wiff	200227
sp|P05202|AATM_MOUSE	FVTVQTISGTGALR	2	precursor [M+2]	2	3	light	100	tube_100 A	141019_0013_100A_S9_v3.wiff	591318
sp|P05202|AATM_MOUSE	FVTVQTISGTGALR	2	precursor [M+2]	2	3	light	33	tube_33 B	141019_0014_30B_S6_v3.wiff	181607
sp|P05202|AATM_MOUSE	FVTVQTISGTGALR	2	precursor [M+2]	2	3	light	100	tube_100 B	141019_0015_100B_S12_v3.wiff	548142
sp|P05202|AATM_MOUSE	FVTVQTISGTGALR	2	y12	1	#N/A	light	33	tube_33 A	141019_0004_30A_S1_v3.wiff	59661
sp|P05202|AATM_MOUSE	FVTVQTISGTGALR	2	y12	1	#N/A	light	100	tube_100 A	141019_0005_100A_S7_v3.wiff	145935
sp|P05202|AATM_MOUSE	FVTVQTISGTGALR	2	y12	1	#N/A	light	33	tube_33 B	141019_0006_30B_S4_v3.wiff	56780
sp|P05202|AATM_MOUSE	FVTVQTISGTGALR	2	y12	1	#N/A	light	100	tube_100 B	141019_0007_100B_S10_v3.wiff	143491
sp|P05202|AATM_MOUSE	FVTVQTISGTGALR	2	y12	1	#N/A	light	33	tube_33 A	141019_0008_30A_S2_v3.wiff	64416
sp|P05202|AATM_MOUSE	FVTVQTISGTGALR	2	y12	1	#N/A	light	100	tube_100 A	141019_0009_100A_S8_v3.wiff	149298
sp|P05202|AATM_MOUSE	FVTVQTISGTGALR	2	y12	1	#N/A	light	33	tube_33 B	141019_0010_30B_S5_v3.wiff	62518
sp|P05202|AATM_MOUSE	FVTVQTISGTGALR	2	y12	1	#N/A	light	100	tube_100 B	141019_0011_100B_S11_v3.wiff	151029
sp|P05202|AATM_MOUSE	FVTVQTISGTGALR	2	y12	1	#N/A	light	33	tube_33 A	141019_0012_30A_S3_v3.wiff	55488
sp|P05202|AATM_MOUSE	FVTVQTISGTGALR	2	y12	1	#N/A	light	100	tube_100 A	141019_0013_100A_S9_v3.wiff	166274
sp|P05202|AATM_MOUSE	FVTVQTISGTGALR	2	y12	1	#N/A	light	33	tube_33 B	141019_0014_30B_S6_v3.wiff	56575
sp|P05202|AATM_MOUSE	FVTVQTISGTGALR	2	y12	1	#N/A	light	100	tube_100 B	141019_0015_100B_S12_v3.wiff	148633
sp|P05202|AATM_MOUSE	FVTVQTISGTGALR	2	y11	1	#N/A	light	33	tube_33 A	141019_0004_30A_S1_v3.wiff	38445
sp|P05202|AATM_MOUSE	FVTVQTISGTGALR	2	y11	1	#N/A	light	100	tube_100 A	141019_0005_100A_S7_v3.wiff	102332
sp|P05202|AATM_MOUSE	FVTVQTISGTGALR	2	y11	1	#N/A	light	33	tube_33 B	141019_0006_30B_S4_v3.wiff	37318
sp|P05202|AATM_MOUSE	FVTVQTISGTGALR	2	y11	1	#N/A	light	100	tube_100 B	141019_0007_100B_S10_v3.wiff	102941
sp|P05202|AATM_MOUSE	FVTVQTISGTGALR	2	y11	1	#N/A	light	33	tube_33 A	141019_0008_30A_S2_v3.wiff	39587
sp|P05202|AATM_MOUSE	FVTVQTISGTGALR	2	y11	1	#N/A	light	100	tube_100 A	141019_0009_100A_S8_v3.wiff	107963
sp|P05202|AATM_MOUSE	FVTVQTISGTGALR	2	y11	1	#N/A	light	33	tube_33 B	141019_0010_30B_S5_v3.wiff	39506
sp|P05202|AATM_MOUSE	FVTVQTISGTGALR	2	y11	1	#N/A	light	100	tube_100 B	141019_0011_100B_S11_v3.wiff	104915
sp|P05202|AATM_MOUSE	FVTVQTISGTGALR	2	y11	1	#N/A	light	33	tube_33 A	141019_0012_30A_S3_v3.wiff	39328
sp|P05202|AATM_MOUSE	FVTVQTISGTGALR	2	y11	1	#N/A	light	100	tube_100 A	141019_0013_100A_S9_v3.wiff	107992
sp|P05202|AATM_MOUSE	FVTVQTISGTGALR	2	y11	1	#N/A	light	33	tube_33 B	141019_0014_30B_S6_v3.wiff	37681
sp|P05202|AATM_MOUSE	FVTVQTISGTGALR	2	y11	1	#N/A	light	100	tube_100 B	141019_0015_100B_S12_v3.wiff	105270
sp|P05202|AATM_MOUSE	FVTVQTISGTGALR	2	y10	1	#N/A	light	33	tube_33 A	141019_0004_30A_S1_v3.wiff	146682
sp|P05202|AATM_MOUSE	FVTVQTISGTGALR	2	y10	1	#N/A	light	100	tube_100 A	141019_0005_100A_S7_v3.wiff	352280
sp|P05202|AATM_MOUSE	FVTVQTISGTGALR	2	y10	1	#N/A	light	33	tube_33 B	141019_0006_30B_S4_v3.wiff	134558
sp|P05202|AATM_MOUSE	FVTVQTISGTGALR	2	y10	1	#N/A	light	100	tube_100 B	141019_0007_100B_S10_v3.wiff	336091
sp|P05202|AATM_MOUSE	FVTVQTISGTGALR	2	y10	1	#N/A	light	33	tube_33 A	141019_0008_30A_S2_v3.wiff	135077
sp|P05202|AATM_MOUSE	FVTVQTISGTGALR	2	y10	1	#N/A	light	100	tube_100 A	141019_0009_100A_S8_v3.wiff	376351
sp|P05202|AATM_MOUSE	FVTVQTISGTGALR	2	y10	1	#N/A	light	33	tube_33 B	141019_0010_30B_S5_v3.wiff	138508
sp|P05202|AATM_MOUSE	FVTVQTISGTGALR	2	y10	1	#N/A	light	100	tube_100 B	141019_0011_100B_S11_v3.wiff	340575
sp|P05202|AATM_MOUSE	FVTVQTISGTGALR	2	y10	1	#N/A	light	33	tube_33 A	141019_0012_30A_S3_v3.wiff	144333
sp|P05202|AATM_MOUSE	FVTVQTISGTGALR	2	y10	1	#N/A	light	100	tube_100 A	141019_0013_100A_S9_v3.wiff	386951
sp|P05202|AATM_MOUSE	FVTVQTISGTGALR	2	y10	1	#N/A	light	33	tube_33 B	141019_0014_30B_S6_v3.wiff	129206
sp|P05202|AATM_MOUSE	FVTVQTISGTGALR	2	y10	1	#N/A	light	100	tube_100 B	141019_0015_100B_S12_v3.wiff	354080
sp|P05202|AATM_MOUSE	FVTVQTISGTGALR	2	y9	1	#N/A	light	33	tube_33 A	141019_0004_30A_S1_v3.wiff	131329
sp|P05202|AATM_MOUSE	FVTVQTISGTGALR	2	y9	1	#N/A	light	100	tube_100 A	141019_0005_100A_S7_v3.wiff	311106
sp|P05202|AATM_MOUSE	FVTVQTISGTGALR	2	y9	1	#N/A	light	33	tube_33 B	141019_0006_30B_S4_v3.wiff	116451
sp|P05202|AATM_MOUSE	FVTVQTISGTGALR	2	y9	1	#N/A	light	100	tube_100 B	141019_0007_100B_S10_v3.wiff	307129
sp|P05202|AATM_MOUSE	FVTVQTISGTGALR	2	y9	1	#N/A	light	33	tube_33 A	141019_0008_30A_S2_v3.wiff	132328
sp|P05202|AATM_MOUSE	FVTVQTISGTGALR	2	y9	1	#N/A	light	100	tube_100 A	141019_0009_100A_S8_v3.wiff	327998
sp|P05202|AATM_MOUSE	FVTVQTISGTGALR	2	y9	1	#N/A	light	33	tube_33 B	141019_0010_30B_S5_v3.wiff	121753
sp|P05202|AATM_MOUSE	FVTVQTISGTGALR	2	y9	1	#N/A	light	100	tube_100 B	141019_0011_100B_S11_v3.wiff	315230
sp|P05202|AATM_MOUSE	FVTVQTISGTGALR	2	y9	1	#N/A	light	33	tube_33 A	141019_0012_30A_S3_v3.wiff	129658
sp|P05202|AATM_MOUSE	FVTVQTISGTGALR	2	y9	1	#N/A	light	100	tube_100 A	141019_0013_100A_S9_v3.wiff	342131
sp|P05202|AATM_MOUSE	FVTVQTISGTGALR	2	y9	1	#N/A	light	33	tube_33 B	141019_0014_30B_S6_v3.wiff	126065
sp|P05202|AATM_MOUSE	FVTVQTISGTGALR	2	y9	1	#N/A	light	100	tube_100 B	141019_0015_100B_S12_v3.wiff	318047
sp|P05202|AATM_MOUSE	FVTVQTISGTGALR	2	y8	1	#N/A	light	33	tube_33 A	141019_0004_30A_S1_v3.wiff	67409
sp|P05202|AATM_MOUSE	FVTVQTISGTGALR	2	y8	1	#N/A	light	100	tube_100 A	141019_0005_100A_S7_v3.wiff	166240
sp|P05202|AATM_MOUSE	FVTVQTISGTGALR	2	y8	1	#N/A	light	33	tube_33 B	141019_0006_30B_S4_v3.wiff	64046
sp|P05202|AATM_MOUSE	FVTVQTISGTGALR	2	y8	1	#N/A	light	100	tube_100 B	141019_0007_100B_S10_v3.wiff	163971
sp|P05202|AATM_MOUSE	FVTVQTISGTGALR	2	y8	1	#N/A	light	33	tube_33 A	141019_0008_30A_S2_v3.wiff	67668
sp|P05202|AATM_MOUSE	FVTVQTISGTGALR	2	y8	1	#N/A	light	100	tube_100 A	141019_0009_100A_S8_v3.wiff	169808
sp|P05202|AATM_MOUSE	FVTVQTISGTGALR	2	y8	1	#N/A	light	33	tube_33 B	141019_0010_30B_S5_v3.wiff	64223
sp|P05202|AATM_MOUSE	FVTVQTISGTGALR	2	y8	1	#N/A	light	100	tube_100 B	141019_0011_100B_S11_v3.wiff	165399
sp|P05202|AATM_MOUSE	FVTVQTISGTGALR	2	y8	1	#N/A	light	33	tube_33 A	141019_0012_30A_S3_v3.wiff	68160
sp|P05202|AATM_MOUSE	FVTVQTISGTGALR	2	y8	1	#N/A	light	100	tube_100 A	141019_0013_100A_S9_v3.wiff	174464
sp|P05202|AATM_MOUSE	FVTVQTISGTGALR	2	y8	1	#N/A	light	33	tube_33 B	141019_0014_30B_S6_v3.wiff	64830
sp|P05202|AATM_MOUSE	FVTVQTISGTGALR	2	y8	1	#N/A	light	100	tube_100 B	141019_0015_100B_S12_v3.wiff	172795
sp|P05202|AATM_MOUSE	FVTVQTISGTGALR	2	y7	1	#N/A	light	33	tube_33 A	141019_0004_30A_S1_v3.wiff	112041
sp|P05202|AATM_MOUSE	FVTVQTISGTGALR	2	y7	1	#N/A	light	100	tube_100 A	141019_0005_100A_S7_v3.wiff	301010
sp|P05202|AATM_MOUSE	FVTVQTISGTGALR	2	y7	1	#N/A	light	33	tube_33 B	141019_0006_30B_S4_v3.wiff	114075
sp|P05202|AATM_MOUSE	FVTVQTISGTGALR	2	y7	1	#N/A	light	100	tube_100 B	141019_0007_100B_S10_v3.wiff	295755
sp|P05202|AATM_MOUSE	FVTVQTISGTGALR	2	y7	1	#N/A	light	33	tube_33 A	141019_0008_30A_S2_v3.wiff	119549
sp|P05202|AATM_MOUSE	FVTVQTISGTGALR	2	y7	1	#N/A	light	100	tube_100 A	141019_0009_100A_S8_v3.wiff	312043
sp|P05202|AATM_MOUSE	FVTVQTISGTGALR	2	y7	1	#N/A	light	33	tube_33 B	141019_0010_30B_S5_v3.wiff	111684
sp|P05202|AATM_MOUSE	FVTVQTISGTGALR	2	y7	1	#N/A	light	100	tube_100 B	141019_0011_100B_S11_v3.wiff	288260
sp|P05202|AATM_MOUSE	FVTVQTISGTGALR	2	y7	1	#N/A	light	33	tube_33 A	141019_0012_30A_S3_v3.wiff	119264
sp|P05202|AATM_MOUSE	FVTVQTISGTGALR	2	y7	1	#N/A	light	100	tube_100 A	141019_0013_100A_S9_v3.wiff	295812
sp|P05202|AATM_MOUSE	FVTVQTISGTGALR	2	y7	1	#N/A	light	33	tube_33 B	141019_0014_30B_S6_v3.wiff	112009
sp|P05202|AATM_MOUSE	FVTVQTISGTGALR	2	y7	1	#N/A	light	100	tube_100 B	141019_0015_100B_S12_v3.wiff	296508
sp|P05202|AATM_MOUSE	FVTVQTISGTGALR	2	y6	1	#N/A	light	33	tube_33 A	141019_0004_30A_S1_v3.wiff	44296
sp|P05202|AATM_MOUSE	FVTVQTISGTGALR	2	y6	1	#N/A	light	100	tube_100 A	141019_0005_100A_S7_v3.wiff	100153
sp|P05202|AATM_MOUSE	FVTVQTISGTGALR	2	y6	1	#N/A	light	33	tube_33 B	141019_0006_30B_S4_v3.wiff	42880
sp|P05202|AATM_MOUSE	FVTVQTISGTGALR	2	y6	1	#N/A	light	100	tube_100 B	141019_0007_100B_S10_v3.wiff	106163
sp|P05202|AATM_MOUSE	FVTVQTISGTGALR	2	y6	1	#N/A	light	33	tube_33 A	141019_0008_30A_S2_v3.wiff	40120
sp|P05202|AATM_MOUSE	FVTVQTISGTGALR	2	y6	1	#N/A	light	100	tube_100 A	141019_0009_100A_S8_v3.wiff	111334
sp|P05202|AATM_MOUSE	FVTVQTISGTGALR	2	y6	1	#N/A	light	33	tube_33 B	141019_0010_30B_S5_v3.wiff	40735
sp|P05202|AATM_MOUSE	FVTVQTISGTGALR	2	y6	1	#N/A	light	100	tube_100 B	141019_0011_100B_S11_v3.wiff	98021
sp|P05202|AATM_MOUSE	FVTVQTISGTGALR	2	y6	1	#N/A	light	33	tube_33 A	141019_0012_30A_S3_v3.wiff	41786
sp|P05202|AATM_MOUSE	FVTVQTISGTGALR	2	y6	1	#N/A	light	100	tube_100 A	141019_0013_100A_S9_v3.wiff	114474
sp|P05202|AATM_MOUSE	FVTVQTISGTGALR	2	y6	1	#N/A	light	33	tube_33 B	141019_0014_30B_S6_v3.wiff	37506
sp|P05202|AATM_MOUSE	FVTVQTISGTGALR	2	y6	1	#N/A	light	100	tube_100 B	141019_0015_100B_S12_v3.wiff	116531
sp|P05202|AATM_MOUSE	FVTVQTISGTGALR	2	b3	1	#N/A	light	33	tube_33 A	141019_0004_30A_S1_v3.wiff	46391
sp|P05202|AATM_MOUSE	FVTVQTISGTGALR	2	b3	1	#N/A	light	100	tube_100 A	141019_0005_100A_S7_v3.wiff	121929
sp|P05202|AATM_MOUSE	FVTVQTISGTGALR	2	b3	1	#N/A	light	33	tube_33 B	141019_0006_30B_S4_v3.wiff	45475
sp|P05202|AATM_MOUSE	FVTVQTISGTGALR	2	b3	1	#N/A	light	100	tube_100 B	141019_0007_100B_S10_v3.wiff	115749
sp|P05202|AATM_MOUSE	FVTVQTISGTGALR	2	b3	1	#N/A	light	33	tube_33 A	141019_0008_30A_S2_v3.wiff	43995
sp|P05202|AATM_MOUSE	FVTVQTISGTGALR	2	b3	1	#N/A	light	100	tube_100 A	141019_0009_100A_S8_v3.wiff	120951
sp|P05202|AATM_MOUSE	FVTVQTISGTGALR	2	b3	1	#N/A	light	33	tube_33 B	141019_0010_30B_S5_v3.wiff	43634
sp|P05202|AATM_MOUSE	FVTVQTISGTGALR	2	b3	1	#N/A	light	100	tube_100 B	141019_0011_100B_S11_v3.wiff	114414
sp|P05202|AATM_MOUSE	FVTVQTISGTGALR	2	b3	1	#N/A	light	33	tube_33 A	141019_0012_30A_S3_v3.wiff	46623
sp|P05202|AATM_MOUSE	FVTVQTISGTGALR	2	b3	1	#N/A	light	100	tube_100 A	141019_0013_100A_S9_v3.wiff	124051
sp|P05202|AATM_MOUSE	FVTVQTISGTGALR	2	b3	1	#N/A	light	33	tube_33 B	141019_0014_30B_S6_v3.wiff	41554
sp|P05202|AATM_MOUSE	FVTVQTISGTGALR	2	b3	1	#N/A	light	100	tube_100 B	141019_0015_100B_S12_v3.wiff	120311
sp|P05202|AATM_MOUSE	DAGMQLQGYR	2	precursor	2	1	light	33	tube_33 A	141019_0004_30A_S1_v3.wiff	228871
sp|P05202|AATM_MOUSE	DAGMQLQGYR	2	precursor	2	1	light	100	tube_100 A	141019_0005_100A_S7_v3.wiff	612161
sp|P05202|AATM_MOUSE	DAGMQLQGYR	2	precursor	2	1	light	33	tube_33 B	141019_0006_30B_S4_v3.wiff	218611
sp|P05202|AATM_MOUSE	DAGMQLQGYR	2	precursor	2	1	light	100	tube_100 B	141019_0007_100B_S10_v3.wiff	623706
sp|P05202|AATM_MOUSE	DAGMQLQGYR	2	precursor	2	1	light	33	tube_33 A	141019_0008_30A_S2_v3.wiff	215716
sp|P05202|AATM_MOUSE	DAGMQLQGYR	2	precursor	2	1	light	100	tube_100 A	141019_0009_100A_S8_v3.wiff	588066
sp|P05202|AATM_MOUSE	DAGMQLQGYR	2	precursor	2	1	light	33	tube_33 B	141019_0010_30B_S5_v3.wiff	227337
sp|P05202|AATM_MOUSE	DAGMQLQGYR	2	precursor	2	1	light	100	tube_100 B	141019_0011_100B_S11_v3.wiff	576376
sp|P05202|AATM_MOUSE	DAGMQLQGYR	2	precursor	2	1	light	33	tube_33 A	141019_0012_30A_S3_v3.wiff	214226
sp|P05202|AATM_MOUSE	DAGMQLQGYR	2	precursor	2	1	light	100	tube_100 A	141019_0013_100A_S9_v3.wiff	560553
sp|P05202|AATM_MOUSE	DAGMQLQGYR	2	precursor	2	1	light	33	tube_33 B	141019_0014_30B_S6_v3.wiff	211497
sp|P05202|AATM_MOUSE	DAGMQLQGYR	2	precursor	2	1	light	100	tube_100 B	141019_0015_100B_S12_v3.wiff	585808
sp|P05202|AATM_MOUSE	DAGMQLQGYR	2	precursor [M+1]	2	2	light	33	tube_33 A	141019_0004_30A_S1_v3.wiff	109531
sp|P05202|AATM_MOUSE	DAGMQLQGYR	2	precursor [M+1]	2	2	light	100	tube_100 A	141019_0005_100A_S7_v3.wiff	271899
sp|P05202|AATM_MOUSE	DAGMQLQGYR	2	precursor [M+1]	2	2	light	33	tube_33 B	141019_0006_30B_S4_v3.wiff	118500
sp|P05202|AATM_MOUSE	DAGMQLQGYR	2	precursor [M+1]	2	2	light	100	tube_100 B	141019_0007_100B_S10_v3.wiff	328077
sp|P05202|AATM_MOUSE	DAGMQLQGYR	2	precursor [M+1]	2	2	light	33	tube_33 A	141019_0008_30A_S2_v3.wiff	112398
sp|P05202|AATM_MOUSE	DAGMQLQGYR	2	precursor [M+1]	2	2	light	100	tube_100 A	141019_0009_100A_S8_v3.wiff	283404
sp|P05202|AATM_MOUSE	DAGMQLQGYR	2	precursor [M+1]	2	2	light	33	tube_33 B	141019_0010_30B_S5_v3.wiff	107887
sp|P05202|AATM_MOUSE	DAGMQLQGYR	2	precursor [M+1]	2	2	light	100	tube_100 B	141019_0011_100B_S11_v3.wiff	306673
sp|P05202|AATM_MOUSE	DAGMQLQGYR	2	precursor [M+1]	2	2	light	33	tube_33 A	141019_0012_30A_S3_v3.wiff	102080
sp|P05202|AATM_MOUSE	DAGMQLQGYR	2	precursor [M+1]	2	2	light	100	tube_100 A	141019_0013_100A_S9_v3.wiff	280252
sp|P05202|AATM_MOUSE	DAGMQLQGYR	2	precursor [M+1]	2	2	light	33	tube_33 B	141019_0014_30B_S6_v3.wiff	101990
sp|P05202|AATM_MOUSE	DAGMQLQGYR	2	precursor [M+1]	2	2	light	100	tube_100 B	141019_0015_100B_S12_v3.wiff	312831
sp|P05202|AATM_MOUSE	DAGMQLQGYR	2	precursor [M+2]	2	3	light	33	tube_33 A	141019_0004_30A_S1_v3.wiff	35770
sp|P05202|AATM_MOUSE	DAGMQLQGYR	2	precursor [M+2]	2	3	light	100	tube_100 A	141019_0005_100A_S7_v3.wiff	113056
sp|P05202|AATM_MOUSE	DAGMQLQGYR	2	precursor [M+2]	2	3	light	33	tube_33 B	141019_0006_30B_S4_v3.wiff	41173
sp|P05202|AATM_MOUSE	DAGMQLQGYR	2	precursor [M+2]	2	3	light	100	tube_100 B	141019_0007_100B_S10_v3.wiff	128327
sp|P05202|AATM_MOUSE	DAGMQLQGYR	2	precursor [M+2]	2	3	light	33	tube_33 A	141019_0008_30A_S2_v3.wiff	43131
sp|P05202|AATM_MOUSE	DAGMQLQGYR	2	precursor [M+2]	2	3	light	100	tube_100 A	141019_0009_100A_S8_v3.wiff	128638
sp|P05202|AATM_MOUSE	DAGMQLQGYR	2	precursor [M+2]	2	3	light	33	tube_33 B	141019_0010_30B_S5_v3.wiff	35211
sp|P05202|AATM_MOUSE	DAGMQLQGYR	2	precursor [M+2]	2	3	light	100	tube_100 B	141019_0011_100B_S11_v3.wiff	104857
sp|P05202|AATM_MOUSE	DAGMQLQGYR	2	precursor [M+2]	2	3	light	33	tube_33 A	141019_0012_30A_S3_v3.wiff	37931
sp|P05202|AATM_MOUSE	DAGMQLQGYR	2	precursor [M+2]	2	3	light	100	tube_100 A	141019_0013_100A_S9_v3.wiff	117762
sp|P05202|AATM_MOUSE	DAGMQLQGYR	2	precursor [M+2]	2	3	light	33	tube_33 B	141019_0014_30B_S6_v3.wiff	53838
sp|P05202|AATM_MOUSE	DAGMQLQGYR	2	precursor [M+2]	2	3	light	100	tube_100 B	141019_0015_100B_S12_v3.wiff	119776
sp|P05202|AATM_MOUSE	DAGMQLQGYR	2	y8	1	#N/A	light	33	tube_33 A	141019_0004_30A_S1_v3.wiff	26360
sp|P05202|AATM_MOUSE	DAGMQLQGYR	2	y8	1	#N/A	light	100	tube_100 A	141019_0005_100A_S7_v3.wiff	74576
sp|P05202|AATM_MOUSE	DAGMQLQGYR	2	y8	1	#N/A	light	33	tube_33 B	141019_0006_30B_S4_v3.wiff	29871
sp|P05202|AATM_MOUSE	DAGMQLQGYR	2	y8	1	#N/A	light	100	tube_100 B	141019_0007_100B_S10_v3.wiff	80545
sp|P05202|AATM_MOUSE	DAGMQLQGYR	2	y8	1	#N/A	light	33	tube_33 A	141019_0008_30A_S2_v3.wiff	26765
[truncated: 35,023 more rows]

## Sheet: S1B. Peptide MSMS details
Supplemental Table S1B: Protein Pilot Database search results of mouse mitochondrial protein lysates underlying Skyline spectral libraries.
Mass spectrometric peptide identification details
Hit #N	Unused Score	Total Score	%Cov(95)	SwissProt Accessions	Protein Names	Contrib	Conf	Sequence	Modifications	ProteinModifications	Cleavages	dMass	Obs MW	Obs m/z	Theor MW	Theor m/z	Theor z
1	321.6	321.6	84.67	sp|Q8C196|CPSM_MOUSE	Carbamoyl-phosphate synthase [ammonia], mitochondrial OS=Mus musculus GN=Cps1 PE=1 SV=2	2	99	AADTIGYPVMIR				0.00794819	1305.68	653.849	1305.68	653.845	2
1	321.6	321.6	84.67	sp|Q8C196|CPSM_MOUSE	Carbamoyl-phosphate synthase [ammonia], mitochondrial OS=Mus musculus GN=Cps1 PE=1 SV=2	2	99	ADTIGYPVMIR			cleaved A-A@N-term	0.00534586	1234.64	618.329	1234.64	618.326	2
1	321.6	321.6	84.67	sp|Q8C196|CPSM_MOUSE	Carbamoyl-phosphate synthase [ammonia], mitochondrial OS=Mus musculus GN=Cps1 PE=1 SV=2	2	99	AERPDGLILGMGGQTALNCGVELFK	Deamidated(N)@18; Carbamidomethyl(C)@19			0.000893803	2646.32	883.112	2646.31	883.112	3
1	321.6	321.6	84.67	sp|Q8C196|CPSM_MOUSE	Carbamoyl-phosphate synthase [ammonia], mitochondrial OS=Mus musculus GN=Cps1 PE=1 SV=2	2	99	AERPDGLILGMGGQTALNCGVELFKR	Carbamidomethyl(C)@19		missed K-R@25	-0.00784363	2801.42	701.363	2801.43	701.365	4
1	321.6	321.6	84.67	sp|Q8C196|CPSM_MOUSE	Carbamoyl-phosphate synthase [ammonia], mitochondrial OS=Mus musculus GN=Cps1 PE=1 SV=2	2	99	AFAISGPFNVQFLVK				0.000614168	1636.9	819.456	1636.9	819.456	2
1	321.6	321.6	84.67	sp|Q8C196|CPSM_MOUSE	Carbamoyl-phosphate synthase [ammonia], mitochondrial OS=Mus musculus GN=Cps1 PE=1 SV=2	2	99	AFAMTNQILVER				0.011786	1391.73	464.919	1391.72	464.915	3
1	321.6	321.6	84.67	sp|Q8C196|CPSM_MOUSE	Carbamoyl-phosphate synthase [ammonia], mitochondrial OS=Mus musculus GN=Cps1 PE=1 SV=2	2	99	AISGPFNVQFLVK			cleaved F-A@N-term	0.00848991	1418.8	710.408	1418.79	710.403	2
1	321.6	321.6	84.67	sp|Q8C196|CPSM_MOUSE	Carbamoyl-phosphate synthase [ammonia], mitochondrial OS=Mus musculus GN=Cps1 PE=1 SV=2	2	99	ALENNMSLDEIVR	Deamidated(N)@4			0.0151288	1503.74	502.254	1503.72	502.249	3
1	321.6	321.6	84.67	sp|Q8C196|CPSM_MOUSE	Carbamoyl-phosphate synthase [ammonia], mitochondrial OS=Mus musculus GN=Cps1 PE=1 SV=2	2	99	ALHPTSMEYCIIEVNAR	Carbamidomethyl(C)@10		cleaved F-A@N-term	0.00169756	2002.96	668.661	2002.96	668.661	3
1	321.6	321.6	84.67	sp|Q8C196|CPSM_MOUSE	Carbamoyl-phosphate synthase [ammonia], mitochondrial OS=Mus musculus GN=Cps1 PE=1 SV=2	2	99	AMLSTGFK				0.00778992	853.445	427.73	853.437	427.726	2
1	321.6	321.6	84.67	sp|Q8C196|CPSM_MOUSE	Carbamoyl-phosphate synthase [ammonia], mitochondrial OS=Mus musculus GN=Cps1 PE=1 SV=2	2	99	ANPIIGNGGAPDTTAR	Deamidated(N)@7		cleaved M-A@N-term	-0.00482386	1524.75	763.381	1524.75	763.384	2
1	321.6	321.6	84.67	sp|Q8C196|CPSM_MOUSE	Carbamoyl-phosphate synthase [ammonia], mitochondrial OS=Mus musculus GN=Cps1 PE=1 SV=2	2	99	ASTGEVACFGEGIHTAFLK	Carbamidomethyl(C)@8		cleaved M-A@N-term	0.0088369	1993.97	665.663	1993.96	665.66	3
1	321.6	321.6	84.67	sp|Q8C196|CPSM_MOUSE	Carbamoyl-phosphate synthase [ammonia], mitochondrial OS=Mus musculus GN=Cps1 PE=1 SV=2	2	99	ATEATSDWLNANNVPATPVAWPSQEGQNPSLSSIR			cleaved F-A@N-term	-0.0223049	3707.76	1236.93	3707.78	1236.93	3
1	321.6	321.6	84.67	sp|Q8C196|CPSM_MOUSE	Carbamoyl-phosphate synthase [ammonia], mitochondrial OS=Mus musculus GN=Cps1 PE=1 SV=2	2	99	ATGYPLAFIAAK				0.00766606	1221.68	408.235	1221.68	408.233	3
1	321.6	321.6	84.67	sp|Q8C196|CPSM_MOUSE	Carbamoyl-phosphate synthase [ammonia], mitochondrial OS=Mus musculus GN=Cps1 PE=1 SV=2	2	99	AVNTLNEALEFANSVGYPCLLR	Deamidated(N)@13; Carbamidomethyl(C)@19		cleaved R-P@C-term	0.0167874	2451.23	1226.62	2451.21	1226.61	2
1	321.6	321.6	84.67	sp|Q8C196|CPSM_MOUSE	Carbamoyl-phosphate synthase [ammonia], mitochondrial OS=Mus musculus GN=Cps1 PE=1 SV=2	2	99	AVNTLNEALEFANSVGYPCLLRPSYVLSGSAMNVVFSEDEMK	Carbamidomethyl(C)@19			-0.00817951	4621.21	1156.31	4621.22	1156.31	4
1	321.6	321.6	84.67	sp|Q8C196|CPSM_MOUSE	Carbamoyl-phosphate synthase [ammonia], mitochondrial OS=Mus musculus GN=Cps1 PE=1 SV=2	2	99	AVNTLNEALEFANSVGYPCLLRPSYVLSGSAMNVVFSEDEMKR	Carbamidomethyl(C)@19		missed K-R@42	-0.0265844	4777.29	956.466	4777.32	956.471	5
1	321.6	321.6	84.67	sp|Q8C196|CPSM_MOUSE	Carbamoyl-phosphate synthase [ammonia], mitochondrial OS=Mus musculus GN=Cps1 PE=1 SV=2	2	99	CEMASTGEVACFGEGIHTAFLK	Carbamidomethyl(C)@1; Carbamidomethyl(C)@11			0.0363189	2414.11	805.71	2414.07	805.697	3
1	321.6	321.6	84.67	sp|Q8C196|CPSM_MOUSE	Carbamoyl-phosphate synthase [ammonia], mitochondrial OS=Mus musculus GN=Cps1 PE=1 SV=2	2	99	CHPSVDGFTPR	Carbamidomethyl(C)@1		cleaved M-C@N-term	-0.000775869	1271.57	636.793	1271.57	636.793	2
1	321.6	321.6	84.67	sp|Q8C196|CPSM_MOUSE	Carbamoyl-phosphate synthase [ammonia], mitochondrial OS=Mus musculus GN=Cps1 PE=1 SV=2	2	99	CLGLTEAQTR	Carbamidomethyl(C)@1			-0.00180208	1147.56	574.789	1147.57	574.79	2
1	321.6	321.6	84.67	sp|Q8C196|CPSM_MOUSE	Carbamoyl-phosphate synthase [ammonia], mitochondrial OS=Mus musculus GN=Cps1 PE=1 SV=2	2	99	DADDNCVTVCNMENVDAMGVHTGDSVVVAPAQTLSNAEFQMLR	Carbamidomethyl(C)@6; Carbamidomethyl(C)@10; Oxidation(M)@18			-0.045371	4696.01	1175.01	4696.06	1175.02	4
1	321.6	321.6	84.67	sp|Q8C196|CPSM_MOUSE	Carbamoyl-phosphate synthase [ammonia], mitochondrial OS=Mus musculus GN=Cps1 PE=1 SV=2	2	99	DGSIDLVINLPNNNTK	Deamidated(N)@13			0.00709245	1726.88	576.634	1726.87	576.632	3
1	321.6	321.6	84.67	sp|Q8C196|CPSM_MOUSE	Carbamoyl-phosphate synthase [ammonia], mitochondrial OS=Mus musculus GN=Cps1 PE=1 SV=2	2	99	DILNMDK				0.00826461	847.419	424.717	847.411	424.713	2
1	321.6	321.6	84.67	sp|Q8C196|CPSM_MOUSE	Carbamoyl-phosphate synthase [ammonia], mitochondrial OS=Mus musculus GN=Cps1 PE=1 SV=2	2	99	EIEYEVVR				0.00206473	1035.53	518.77	1035.52	518.769	2
1	321.6	321.6	84.67	sp|Q8C196|CPSM_MOUSE	Carbamoyl-phosphate synthase [ammonia], mitochondrial OS=Mus musculus GN=Cps1 PE=1 SV=2	2	99	EIEYEVVRDADDNCVTVCNMENVDAMGVHTGDSVVVAPAQTLSNAEFQMLR	Carbamidomethyl(C)@14; Carbamidomethyl(C)@18; Deamidated(N)@22		missed R-D@8	0.0870651	5698.65	950.782	5698.56	950.768	6
1	321.6	321.6	84.67	sp|Q8C196|CPSM_MOUSE	Carbamoyl-phosphate synthase [ammonia], mitochondrial OS=Mus musculus GN=Cps1 PE=1 SV=2	2	99	ELSEPSSTR				0.00717585	1004.48	503.25	1004.48	503.246	2
1	321.6	321.6	84.67	sp|Q8C196|CPSM_MOUSE	Carbamoyl-phosphate synthase [ammonia], mitochondrial OS=Mus musculus GN=Cps1 PE=1 SV=2	2	99	EPLFGISTGNIITGLAAGAK				0.00352876	1929.06	965.538	1929.06	965.536	2
1	321.6	321.6	84.67	sp|Q8C196|CPSM_MOUSE	Carbamoyl-phosphate synthase [ammonia], mitochondrial OS=Mus musculus GN=Cps1 PE=1 SV=2	2	99	ETLIDLGTK				0.00361931	988.548	495.281	988.544	495.279	2
1	321.6	321.6	84.67	sp|Q8C196|CPSM_MOUSE	Carbamoyl-phosphate synthase [ammonia], mitochondrial OS=Mus musculus GN=Cps1 PE=1 SV=2	2	99	EVEMDAVGKEGR			missed K-E@9	6.02786e-05	1318.62	660.317	1318.62	660.317	2
1	321.6	321.6	84.67	sp|Q8C196|CPSM_MOUSE	Carbamoyl-phosphate synthase [ammonia], mitochondrial OS=Mus musculus GN=Cps1 PE=1 SV=2	2	99	EWPANLDLK				0.00675974	1084.56	543.288	1084.56	543.285	2
1	321.6	321.6	84.67	sp|Q8C196|CPSM_MOUSE	Carbamoyl-phosphate synthase [ammonia], mitochondrial OS=Mus musculus GN=Cps1 PE=1 SV=2	2	99	EWPANLDLKK			missed K-K@9	0.00558394	1212.66	607.335	1212.65	607.332	2
1	321.6	321.6	84.67	sp|Q8C196|CPSM_MOUSE	Carbamoyl-phosphate synthase [ammonia], mitochondrial OS=Mus musculus GN=Cps1 PE=1 SV=2	2	99	FAISGPFNVQFLVK			cleaved A-F@N-term	0.00345403	1565.86	783.939	1565.86	783.938	2
1	321.6	321.6	84.67	sp|Q8C196|CPSM_MOUSE	Carbamoyl-phosphate synthase [ammonia], mitochondrial OS=Mus musculus GN=Cps1 PE=1 SV=2	2	99	FAMTNQILVER			cleaved A-F@N-term	0.0130964	1320.7	661.357	1320.69	661.35	2
1	321.6	321.6	84.67	sp|Q8C196|CPSM_MOUSE	Carbamoyl-phosphate synthase [ammonia], mitochondrial OS=Mus musculus GN=Cps1 PE=1 SV=2	2	99	FDEHGIMVLGCGPYHIGSSVEFDWCAVSSIR	Carbamidomethyl(C)@11; Carbamidomethyl(C)@25			-0.0252204	3524.57	882.15	3524.6	882.156	4
1	321.6	321.6	84.67	sp|Q8C196|CPSM_MOUSE	Carbamoyl-phosphate synthase [ammonia], mitochondrial OS=Mus musculus GN=Cps1 PE=1 SV=2	2	99	FGISTGNIITGLAAGAK			cleaved L-F@N-term	0.0175984	1589.9	795.955	1589.88	795.946	2
1	321.6	321.6	84.67	sp|Q8C196|CPSM_MOUSE	Carbamoyl-phosphate synthase [ammonia], mitochondrial OS=Mus musculus GN=Cps1 PE=1 SV=2	2	99	FHPEVSPGPTDTEYLFDSFFSLIK			cleaved Q-F@N-term	0.0108646	2772.34	925.122	2772.33	925.118	3
1	321.6	321.6	84.67	sp|Q8C196|CPSM_MOUSE	Carbamoyl-phosphate synthase [ammonia], mitochondrial OS=Mus musculus GN=Cps1 PE=1 SV=2	2	99	FLEEATR				0.00851446	864.443	433.229	864.434	433.224	2
1	321.6	321.6	84.67	sp|Q8C196|CPSM_MOUSE	Carbamoyl-phosphate synthase [ammonia], mitochondrial OS=Mus musculus GN=Cps1 PE=1 SV=2	2	99	FLGVAEQLHNEGFK				0.00636972	1587.81	530.278	1587.8	530.275	3
1	321.6	321.6	84.67	sp|Q8C196|CPSM_MOUSE	Carbamoyl-phosphate synthase [ammonia], mitochondrial OS=Mus musculus GN=Cps1 PE=1 SV=2	2	99	FVHDNYVIR				-0.00162644	1161.59	581.803	1161.59	581.804	2
1	321.6	321.6	84.67	sp|Q8C196|CPSM_MOUSE	Carbamoyl-phosphate synthase [ammonia], mitochondrial OS=Mus musculus GN=Cps1 PE=1 SV=2	2	99	GEVACFGEGIH	Carbamidomethyl(C)@5		cleaved T-G@N-term; cleaved H-T@C-term	0.00804576	1174.52	588.265	1174.51	588.261	2
1	321.6	321.6	84.67	sp|Q8C196|CPSM_MOUSE	Carbamoyl-phosphate synthase [ammonia], mitochondrial OS=Mus musculus GN=Cps1 PE=1 SV=2	2	99	GHPSSVAGEVVFNTGLGGYPEALTDPAYK			cleaved F-G@N-term	-0.00136435	2932.42	978.482	2932.42	978.482	3
1	321.6	321.6	84.67	sp|Q8C196|CPSM_MOUSE	Carbamoyl-phosphate synthase [ammonia], mitochondrial OS=Mus musculus GN=Cps1 PE=1 SV=2	2	99	GILIGIQQSFR			cleaved R-P@C-term	0.00643249	1230.71	411.246	1230.71	411.243	3
1	321.6	321.6	84.67	sp|Q8C196|CPSM_MOUSE	Carbamoyl-phosphate synthase [ammonia], mitochondrial OS=Mus musculus GN=Cps1 PE=1 SV=2	2	99	GILIGIQQSFRPR				-0.00345491	1483.86	742.937	1483.86	742.938	2
1	321.6	321.6	84.67	sp|Q8C196|CPSM_MOUSE	Carbamoyl-phosphate synthase [ammonia], mitochondrial OS=Mus musculus GN=Cps1 PE=1 SV=2	2	99	GKGTTITSVLPK			cleaved K-P@C-term; missed K-G@2	0.00296031	1200.71	601.363	1200.71	601.361	2
1	321.6	321.6	84.67	sp|Q8C196|CPSM_MOUSE	Carbamoyl-phosphate synthase [ammonia], mitochondrial OS=Mus musculus GN=Cps1 PE=1 SV=2	2	99	GKGTTITSVLPKPALVASR			missed K-G@2	-0.0133843	1895.11	474.784	1895.12	474.787	4
1	321.6	321.6	84.67	sp|Q8C196|CPSM_MOUSE	Carbamoyl-phosphate synthase [ammonia], mitochondrial OS=Mus musculus GN=Cps1 PE=1 SV=2	2	99	GLNSDSVTEETLR	Deamidated(N)@3			0.0221091	1420.69	474.571	1420.67	474.563	3
1	321.6	321.6	84.67	sp|Q8C196|CPSM_MOUSE	Carbamoyl-phosphate synthase [ammonia], mitochondrial OS=Mus musculus GN=Cps1 PE=1 SV=2	2	99	GLNSDSVTEETLRK			missed R-K@13	-0.00314291	1547.78	774.895	1547.78	774.897	2
1	321.6	321.6	84.67	sp|Q8C196|CPSM_MOUSE	Carbamoyl-phosphate synthase [ammonia], mitochondrial OS=Mus musculus GN=Cps1 PE=1 SV=2	2	99	GNDVLVIECNLR	Carbamidomethyl(C)@9			0.0104588	1400.72	467.913	1400.71	467.91	3
1	321.6	321.6	84.67	sp|Q8C196|CPSM_MOUSE	Carbamoyl-phosphate synthase [ammonia], mitochondrial OS=Mus musculus GN=Cps1 PE=1 SV=2	2	99	GQILTMANPIIGN			cleaved N-G@C-term	0.00341254	1340.72	671.365	1340.71	671.363	2
1	321.6	321.6	84.67	sp|Q8C196|CPSM_MOUSE	Carbamoyl-phosphate synthase [ammonia], mitochondrial OS=Mus musculus GN=Cps1 PE=1 SV=2	2	99	GQILTMANPIIGNGGAPDTTAR	Deamidated(N)@13			-0.00599863	2168.08	723.702	2168.09	723.704	3
1	321.6	321.6	84.67	sp|Q8C196|CPSM_MOUSE	Carbamoyl-phosphate synthase [ammonia], mitochondrial OS=Mus musculus GN=Cps1 PE=1 SV=2	2	99	GQILTMANPIIGNGGAPDTTARDELGLNK	Deamidated(N)@13		missed R-D@22	-0.0130623	2937.47	980.165	2937.49	980.169	3
1	321.6	321.6	84.67	sp|Q8C196|CPSM_MOUSE	Carbamoyl-phosphate synthase [ammonia], mitochondrial OS=Mus musculus GN=Cps1 PE=1 SV=2	2	99	GQNQPVLNITNR				0.0124778	1352.73	451.917	1352.72	451.913	3
1	321.6	321.6	84.67	sp|Q8C196|CPSM_MOUSE	Carbamoyl-phosphate synthase [ammonia], mitochondrial OS=Mus musculus GN=Cps1 PE=1 SV=2	2	99	GTTITSVLPK			cleaved K-P@C-term	0.000409653	1015.59	508.803	1015.59	508.803	2
1	321.6	321.6	84.67	sp|Q8C196|CPSM_MOUSE	Carbamoyl-phosphate synthase [ammonia], mitochondrial OS=Mus musculus GN=Cps1 PE=1 SV=2	2	99	GTTITSVLPKPALVASR				-0.00234389	1710	571.008	1710	571.009	3
1	321.6	321.6	84.67	sp|Q8C196|CPSM_MOUSE	Carbamoyl-phosphate synthase [ammonia], mitochondrial OS=Mus musculus GN=Cps1 PE=1 SV=2	2	99	GVAEQLHNEGFK			cleaved L-G@N-term	0.00485002	1327.66	664.836	1327.65	664.833	2
1	321.6	321.6	84.67	sp|Q8C196|CPSM_MOUSE	Carbamoyl-phosphate synthase [ammonia], mitochondrial OS=Mus musculus GN=Cps1 PE=1 SV=2	2	99	GYSFGHPSSVAGEVVFNTGLGGYPEALTDPAYK				-0.00221011	3386.61	678.329	3386.61	678.329	5
1	321.6	321.6	84.67	sp|Q8C196|CPSM_MOUSE	Carbamoyl-phosphate synthase [ammonia], mitochondrial OS=Mus musculus GN=Cps1 PE=1 SV=2	2	99	HLGIVGECNIQFALHPTSMEYCIIEVNAR	Carbamidomethyl(C)@8; Carbamidomethyl(C)@22			-0.00346572	3370.62	675.132	3370.63	675.133	5
1	321.6	321.6	84.67	sp|Q8C196|CPSM_MOUSE	Carbamoyl-phosphate synthase [ammonia], mitochondrial OS=Mus musculus GN=Cps1 PE=1 SV=2	2	99	IALGIPLPEIK				0.0043259	1162.74	582.376	1162.73	582.374	2
1	321.6	321.6	84.67	sp|Q8C196|CPSM_MOUSE	Carbamoyl-phosphate synthase [ammonia], mitochondrial OS=Mus musculus GN=Cps1 PE=1 SV=2	2	99	IAPSFAVESMEDALK				0.00714049	1606.8	536.607	1606.79	536.604	3
1	321.6	321.6	84.67	sp|Q8C196|CPSM_MOUSE	Carbamoyl-phosphate synthase [ammonia], mitochondrial OS=Mus musculus GN=Cps1 PE=1 SV=2	2	99	IASVQTNEVGLK			cleaved N-I@N-term	-0.00314993	1257.69	629.852	1257.69	629.854	2
1	321.6	321.6	84.67	sp|Q8C196|CPSM_MOUSE	Carbamoyl-phosphate synthase [ammonia], mitochondrial OS=Mus musculus GN=Cps1 PE=1 SV=2	2	99	IEFEGQSVDFVDPNK				0.00551429	1722.82	862.415	1722.81	862.412	2
1	321.6	321.6	84.67	sp|Q8C196|CPSM_MOUSE	Carbamoyl-phosphate synthase [ammonia], mitochondrial OS=Mus musculus GN=Cps1 PE=1 SV=2	2	99	IEFEGQSVDFVDPNKQNLIAEVSTK	Deamidated(N)@14		missed K-Q@15	0.00649644	2807.39	702.856	2807.39	702.854	4
1	321.6	321.6	84.67	sp|Q8C196|CPSM_MOUSE	Carbamoyl-phosphate synthase [ammonia], mitochondrial OS=Mus musculus GN=Cps1 PE=1 SV=2	2	99	ILDIYHQEACN	Carbamidomethyl(C)@10		cleaved N-G@C-term	0.0131622	1374.64	688.326	1374.62	688.319	2
1	321.6	321.6	84.67	sp|Q8C196|CPSM_MOUSE	Carbamoyl-phosphate synthase [ammonia], mitochondrial OS=Mus musculus GN=Cps1 PE=1 SV=2	2	99	ILDIYHQEACNGCIISVGGQIPNNLAVPLYK	Carbamidomethyl(C)@10; Deamidated(N)@11; Carbamidomethyl(C)@13			-0.00878108	3469.73	579.295	3469.74	579.297	6
1	321.6	321.6	84.67	sp|Q8C196|CPSM_MOUSE	Carbamoyl-phosphate synthase [ammonia], mitochondrial OS=Mus musculus GN=Cps1 PE=1 SV=2	2	99	ILESDRKEPLFGISTGNIITGLAAGAK			missed R-K@6; missed K-E@7	-0.016891	2770.51	693.634	2770.52	693.638	4
1	321.6	321.6	84.67	sp|Q8C196|CPSM_MOUSE	Carbamoyl-phosphate synthase [ammonia], mitochondrial OS=Mus musculus GN=Cps1 PE=1 SV=2	2	99	IMGTSPLQIDR	Oxidation(M)@2			0.00655052	1245.65	623.83	1245.64	623.827	2
1	321.6	321.6	84.67	sp|Q8C196|CPSM_MOUSE	Carbamoyl-phosphate synthase [ammonia], mitochondrial OS=Mus musculus GN=Cps1 PE=1 SV=2	2	99	KEPLFGISTGNIITGLAAGAK			missed K-E@1	-0.00368145	2057.15	686.723	2057.15	686.725	3
1	321.6	321.6	84.67	sp|Q8C196|CPSM_MOUSE	Carbamoyl-phosphate synthase [ammonia], mitochondrial OS=Mus musculus GN=Cps1 PE=1 SV=2	2	99	KILESDRKEPLFGISTGNIITGLAAGAK			missed K-I@1; missed R-K@7; missed K-E@8	0.00125317	2898.62	725.662	2898.62	725.662	4
1	321.6	321.6	84.67	sp|Q8C196|CPSM_MOUSE	Carbamoyl-phosphate synthase [ammonia], mitochondrial OS=Mus musculus GN=Cps1 PE=1 SV=2	2	99	KTVVVNCNPETVSTDFDECDK	Carbamidomethyl(C)@7; Carbamidomethyl(C)@19		missed K-T@1	-0.012951	2456.07	819.697	2456.08	819.702	3
1	321.6	321.6	84.67	sp|Q8C196|CPSM_MOUSE	Carbamoyl-phosphate synthase [ammonia], mitochondrial OS=Mus musculus GN=Cps1 PE=1 SV=2	2	99	KTVVVNCNPETVSTDFDECDKLYFEELSLER	Carbamidomethyl(C)@7; Carbamidomethyl(C)@19		missed K-T@1; missed K-L@21	-0.0207793	3735.71	934.934	3735.73	934.939	4
1	321.6	321.6	84.67	sp|Q8C196|CPSM_MOUSE	Carbamoyl-phosphate synthase [ammonia], mitochondrial OS=Mus musculus GN=Cps1 PE=1 SV=2	2	99	LFATEATSDWLNANNVPATPVAWPSQEGQNPSLSSIR				-0.0193276	3967.91	662.326	3967.93	662.33	6
1	321.6	321.6	84.67	sp|Q8C196|CPSM_MOUSE	Carbamoyl-phosphate synthase [ammonia], mitochondrial OS=Mus musculus GN=Cps1 PE=1 SV=2	2	99	LFGISTGNIITGLAAGAK			cleaved P-L@N-term	0.0110249	1702.97	568.665	1702.96	568.661	3
1	321.6	321.6	84.67	sp|Q8C196|CPSM_MOUSE	Carbamoyl-phosphate synthase [ammonia], mitochondrial OS=Mus musculus GN=Cps1 PE=1 SV=2	2	99	LIGIQQSFRPR			cleaved I-L@N-term	0.0112833	1313.77	657.891	1313.76	657.886	2
1	321.6	321.6	84.67	sp|Q8C196|CPSM_MOUSE	Carbamoyl-phosphate synthase [ammonia], mitochondrial OS=Mus musculus GN=Cps1 PE=1 SV=2	2	99	LPTLEQPIIPSDYVAIK				0.0065623	1896.07	949.041	1896.06	949.038	2
1	321.6	321.6	84.67	sp|Q8C196|CPSM_MOUSE	Carbamoyl-phosphate synthase [ammonia], mitochondrial OS=Mus musculus GN=Cps1 PE=1 SV=2	2	99	LRDADPILR			missed R-D@2	0.00481126	1067.61	534.814	1067.61	534.812	2
1	321.6	321.6	84.67	sp|Q8C196|CPSM_MOUSE	Carbamoyl-phosphate synthase [ammonia], mitochondrial OS=Mus musculus GN=Cps1 PE=1 SV=2	2	99	LTSIDKWFLYK			missed K-W@6	0.029782	1412.8	471.941	1412.77	471.931	3
1	321.6	321.6	84.67	sp|Q8C196|CPSM_MOUSE	Carbamoyl-phosphate synthase [ammonia], mitochondrial OS=Mus musculus GN=Cps1 PE=1 SV=2	2	99	LYFEELSLER				0.00800398	1297.66	649.839	1297.66	649.835	2
1	321.6	321.6	84.67	sp|Q8C196|CPSM_MOUSE	Carbamoyl-phosphate synthase [ammonia], mitochondrial OS=Mus musculus GN=Cps1 PE=1 SV=2	2	99	MCHPSVDGFTPR	Carbamidomethyl(C)@2			0.00514815	1402.62	468.546	1402.61	468.545	3
1	321.6	321.6	84.67	sp|Q8C196|CPSM_MOUSE	Carbamoyl-phosphate synthase [ammonia], mitochondrial OS=Mus musculus GN=Cps1 PE=1 SV=2	2	99	MKGYSFGHPSSVAGEVVFNTGLGGYPEALTDPAYK			missed K-G@2	0.00227745	3645.75	912.444	3645.74	912.444	4
1	321.6	321.6	84.67	sp|Q8C196|CPSM_MOUSE	Carbamoyl-phosphate synthase [ammonia], mitochondrial OS=Mus musculus GN=Cps1 PE=1 SV=2	2	99	MNKEWPANLDLK			cleaved P-M@N-term; missed K-E@3	0.010312	1457.74	486.922	1457.73	486.919	3
1	321.6	321.6	84.67	sp|Q8C196|CPSM_MOUSE	Carbamoyl-phosphate synthase [ammonia], mitochondrial OS=Mus musculus GN=Cps1 PE=1 SV=2	2	99	MNKEWPANLDLKK			cleaved P-M@N-term; missed K-E@3; missed K-K@12	0.0117884	1585.84	529.621	1585.83	529.617	3
1	321.6	321.6	84.67	sp|Q8C196|CPSM_MOUSE	Carbamoyl-phosphate synthase [ammonia], mitochondrial OS=Mus musculus GN=Cps1 PE=1 SV=2	2	99	MRDILNMDK			missed R-D@2	0.00402063	1134.56	568.286	1134.55	568.284	2
1	321.6	321.6	84.67	sp|Q8C196|CPSM_MOUSE	Carbamoyl-phosphate synthase [ammonia], mitochondrial OS=Mus musculus GN=Cps1 PE=1 SV=2	2	99	NLAVPLYK			cleaved N-N@N-term	0.00738945	916.546	459.28	916.538	459.276	2
1	321.6	321.6	84.67	sp|Q8C196|CPSM_MOUSE	Carbamoyl-phosphate synthase [ammonia], mitochondrial OS=Mus musculus GN=Cps1 PE=1 SV=2	2	99	NSDSVTEETLRK			cleaved L-N@N-term; missed R-K@11	0.00253775	1377.68	689.845	1377.67	689.844	2
1	321.6	321.6	84.67	sp|Q8C196|CPSM_MOUSE	Carbamoyl-phosphate synthase [ammonia], mitochondrial OS=Mus musculus GN=Cps1 PE=1 SV=2	2	99	NTGLGGYPEALTDPAYK			cleaved F-N@N-term	0.0160435	1765.87	883.942	1765.85	883.933	2
1	321.6	321.6	84.67	sp|Q8C196|CPSM_MOUSE	Carbamoyl-phosphate synthase [ammonia], mitochondrial OS=Mus musculus GN=Cps1 PE=1 SV=2	2	99	NVVFSEDEMKR			cleaved M-N@N-term; missed K-R@10	0.0101711	1352.65	451.89	1352.64	451.887	3
1	321.6	321.6	84.67	sp|Q8C196|CPSM_MOUSE	Carbamoyl-phosphate synthase [ammonia], mitochondrial OS=Mus musculus GN=Cps1 PE=1 SV=2	2	99	PALAQPLIQNVK			cleaved N-P@N-term	0.00753323	1290.77	646.394	1290.77	646.39	2
1	321.6	321.6	84.67	sp|Q8C196|CPSM_MOUSE	Carbamoyl-phosphate synthase [ammonia], mitochondrial OS=Mus musculus GN=Cps1 PE=1 SV=2	2	99	PFFAVQFHPEVSPGPTDTEYLFDSFFSLIK			cleaved K-P@N-term	0.0198066	3461.71	866.434	3461.69	866.429	4
1	321.6	321.6	84.67	sp|Q8C196|CPSM_MOUSE	Carbamoyl-phosphate synthase [ammonia], mitochondrial OS=Mus musculus GN=Cps1 PE=1 SV=2	2	99	PSYVLSGSAMNVVFSEDEMK			cleaved R-P@N-term	0.0081144	2189.01	730.677	2189	730.675	3
1	321.6	321.6	84.67	sp|Q8C196|CPSM_MOUSE	Carbamoyl-phosphate synthase [ammonia], mitochondrial OS=Mus musculus GN=Cps1 PE=1 SV=2	2	99	PSYVLSGSAMNVVFSEDEMKR	Deamidated(N)@11		cleaved R-P@N-term; missed K-R@20	0.0179587	2346.1	783.042	2346.09	783.036	3
1	321.6	321.6	84.67	sp|Q8C196|CPSM_MOUSE	Carbamoyl-phosphate synthase [ammonia], mitochondrial OS=Mus musculus GN=Cps1 PE=1 SV=2	2	99	QADAVYFLPITPQFVTEVIK				-0.00554226	2278.22	760.414	2278.22	760.416	3
1	321.6	321.6	84.67	sp|Q8C196|CPSM_MOUSE	Carbamoyl-phosphate synthase [ammonia], mitochondrial OS=Mus musculus GN=Cps1 PE=1 SV=2	2	99	QAFITAQNHGY			cleaved Y-A@C-term	0.00672451	1248.6	625.305	1248.59	625.302	2
1	321.6	321.6	84.67	sp|Q8C196|CPSM_MOUSE	Carbamoyl-phosphate synthase [ammonia], mitochondrial OS=Mus musculus GN=Cps1 PE=1 SV=2	2	99	QAFITAQNHGYALDNTLPAGWK			cleaved K-P@C-term	0.0159149	2415.21	806.078	2415.2	806.073	3
1	321.6	321.6	84.67	sp|Q8C196|CPSM_MOUSE	Carbamoyl-phosphate synthase [ammonia], mitochondrial OS=Mus musculus GN=Cps1 PE=1 SV=2	2	99	QIDTLAAEYPSVTNYLYVTYNGQEHDIK				0.0108548	3244.57	1082.53	3244.56	1082.53	3
1	321.6	321.6	84.67	sp|Q8C196|CPSM_MOUSE	Carbamoyl-phosphate synthase [ammonia], mitochondrial OS=Mus musculus GN=Cps1 PE=1 SV=2	2	99	QLFSDKLNEINEK	Gln->pyro-Glu@N-term		missed K-L@6	-0.00572207	1559.78	780.896	1559.78	780.899	2
1	321.6	321.6	84.67	sp|Q8C196|CPSM_MOUSE	Carbamoyl-phosphate synthase [ammonia], mitochondrial OS=Mus musculus GN=Cps1 PE=1 SV=2	2	99	QNLIAEVSTK				0.00259756	1101.61	551.81	1101.6	551.809	2
1	321.6	321.6	84.67	sp|Q8C196|CPSM_MOUSE	Carbamoyl-phosphate synthase [ammonia], mitochondrial OS=Mus musculus GN=Cps1 PE=1 SV=2	2	99	RGAEVHLVPWNHDFTQMEYDGLLIAGGPGNPALAQPLIQNVK			missed R-G@1	-0.00619489	4565.32	1142.34	4565.33	1142.34	4
1	321.6	321.6	84.67	sp|Q8C196|CPSM_MOUSE	Carbamoyl-phosphate synthase [ammonia], mitochondrial OS=Mus musculus GN=Cps1 PE=1 SV=2	2	99	RLPTLEQPIIPSDYVA			cleaved A-I@C-term; missed R-L@1	0.00321029	1810.99	906.5	1810.98	906.499	2
1	321.6	321.6	84.67	sp|Q8C196|CPSM_MOUSE	Carbamoyl-phosphate synthase [ammonia], mitochondrial OS=Mus musculus GN=Cps1 PE=1 SV=2	2	99	RLPTLEQPIIPSDYVAIK			missed R-L@1	-0.00494706	2052.16	685.06	2052.16	685.061	3
1	321.6	321.6	84.67	sp|Q8C196|CPSM_MOUSE	Carbamoyl-phosphate synthase [ammonia], mitochondrial OS=Mus musculus GN=Cps1 PE=1 SV=2	2	99	RTAVDSGIALLTNFQVTK			missed R-T@1	-0.00646308	1933.06	645.36	1933.06	645.362	3
1	321.6	321.6	84.67	sp|Q8C196|CPSM_MOUSE	Carbamoyl-phosphate synthase [ammonia], mitochondrial OS=Mus musculus GN=Cps1 PE=1 SV=2	2	99	SAYALGGLGSGICPNK	Carbamidomethyl(C)@13			0.0109871	1563.78	782.899	1563.77	782.893	2
1	321.6	321.6	84.67	sp|Q8C196|CPSM_MOUSE	Carbamoyl-phosphate synthase [ammonia], mitochondrial OS=Mus musculus GN=Cps1 PE=1 SV=2	2	99	SAYALGGLGSGICPNKETLIDLGTK	Carbamidomethyl(C)@13		missed K-E@16	-0.0164916	2534.29	845.77	2534.3	845.776	3
1	321.6	321.6	84.67	sp|Q8C196|CPSM_MOUSE	Carbamoyl-phosphate synthase [ammonia], mitochondrial OS=Mus musculus GN=Cps1 PE=1 SV=2	2	99	SFPFVSK				0.00829285	810.436	406.225	810.428	406.221	2
1	321.6	321.6	84.67	sp|Q8C196|CPSM_MOUSE	Carbamoyl-phosphate synthase [ammonia], mitochondrial OS=Mus musculus GN=Cps1 PE=1 SV=2	2	99	SLGQWLQEEK				0.00120062	1216.61	609.312	1216.61	609.312	2
1	321.6	321.6	84.67	sp|Q8C196|CPSM_MOUSE	Carbamoyl-phosphate synthase [ammonia], mitochondrial OS=Mus musculus GN=Cps1 PE=1 SV=2	2	99	SLGQWLQEEKVPAIYGVDTR			missed K-V@10	0.00276829	2288.18	763.735	2288.18	763.734	3
1	321.6	321.6	84.67	sp|Q8C196|CPSM_MOUSE	Carbamoyl-phosphate synthase [ammonia], mitochondrial OS=Mus musculus GN=Cps1 PE=1 SV=2	2	99	SNDYNHWLATK			cleaved Y-S@N-term	0.00699215	1347.63	674.821	1347.62	674.818	2
1	321.6	321.6	84.67	sp|Q8C196|CPSM_MOUSE	Carbamoyl-phosphate synthase [ammonia], mitochondrial OS=Mus musculus GN=Cps1 PE=1 SV=2	2	99	SVGEVMAIGR				0.00349801	1017.53	509.773	1017.53	509.771	2
1	321.6	321.6	84.67	sp|Q8C196|CPSM_MOUSE	Carbamoyl-phosphate synthase [ammonia], mitochondrial OS=Mus musculus GN=Cps1 PE=1 SV=2	2	99	TAVDSGIALLTNFQVTK				0.026495	1776.99	445.255	1776.96	445.248	4
1	321.6	321.6	84.67	sp|Q8C196|CPSM_MOUSE	Carbamoyl-phosphate synthase [ammonia], mitochondrial OS=Mus musculus GN=Cps1 PE=1 SV=2	2	99	TFEESFQK				0.0128122	1014.48	508.247	1014.47	508.24	2
1	321.6	321.6	84.67	sp|Q8C196|CPSM_MOUSE	Carbamoyl-phosphate synthase [ammonia], mitochondrial OS=Mus musculus GN=Cps1 PE=1 SV=2	2	99	TLGVDFIDVATK				0.0123845	1277.7	639.857	1277.69	639.851	2
1	321.6	321.6	84.67	sp|Q8C196|CPSM_MOUSE	Carbamoyl-phosphate synthase [ammonia], mitochondrial OS=Mus musculus GN=Cps1 PE=1 SV=2	2	99	TSACFEPSLDYMVTK	Carbamidomethyl(C)@4			0.00618095	1747.79	874.9	1747.78	874.897	2
1	321.6	321.6	84.67	sp|Q8C196|CPSM_MOUSE	Carbamoyl-phosphate synthase [ammonia], mitochondrial OS=Mus musculus GN=Cps1 PE=1 SV=2	2	99	TSIDKWFLYK			cleaved L-T@N-term; missed K-W@5	0.00882787	1299.7	650.855	1299.69	650.85	2
1	321.6	321.6	84.67	sp|Q8C196|CPSM_MOUSE	Carbamoyl-phosphate synthase [ammonia], mitochondrial OS=Mus musculus GN=Cps1 PE=1 SV=2	2	99	TVLMNPNIASVQTNEVGLK				-0.00428278	2027.07	676.697	2027.07	676.698	3
1	321.6	321.6	84.67	sp|Q8C196|CPSM_MOUSE	Carbamoyl-phosphate synthase [ammonia], mitochondrial OS=Mus musculus GN=Cps1 PE=1 SV=2	2	99	TVVVNCNPETVSTDFDECDK	Carbamidomethyl(C)@6; Carbamidomethyl(C)@18			0.00271678	2327.99	1165	2327.99	1165	2
1	321.6	321.6	84.67	sp|Q8C196|CPSM_MOUSE	Carbamoyl-phosphate synthase [ammonia], mitochondrial OS=Mus musculus GN=Cps1 PE=1 SV=2	2	99	TVVVNCNPETVSTDFDECDKLYFEELSLER	Carbamidomethyl(C)@6; Carbamidomethyl(C)@18		missed K-L@20	-0.00459557	3607.63	902.914	3607.63	902.916	4
1	321.6	321.6	84.67	sp|Q8C196|CPSM_MOUSE	Carbamoyl-phosphate synthase [ammonia], mitochondrial OS=Mus musculus GN=Cps1 PE=1 SV=2	2	99	VAGLLVLNY			cleaved Y-S@C-term	0.0124118	960.577	481.296	960.564	481.289	2
1	321.6	321.6	84.67	sp|Q8C196|CPSM_MOUSE	Carbamoyl-phosphate synthase [ammonia], mitochondrial OS=Mus musculus GN=Cps1 PE=1 SV=2	2	99	VAGLLVLNYSNDYNHWLATK				0.00777912	2290.18	573.553	2290.17	573.551	4
1	321.6	321.6	84.67	sp|Q8C196|CPSM_MOUSE	Carbamoyl-phosphate synthase [ammonia], mitochondrial OS=Mus musculus GN=Cps1 PE=1 SV=2	2	99	VISHAISEHVEDAGVHSGDATLMLPTQTISQGAIEK				-0.0200717	3740.85	624.482	3740.87	624.485	6
1	321.6	321.6	84.67	sp|Q8C196|CPSM_MOUSE	Carbamoyl-phosphate synthase [ammonia], mitochondrial OS=Mus musculus GN=Cps1 PE=1 SV=2	2	99	VLGTSVESIMATEDR	Oxidation(M)@10			0.000214273	1622.78	812.398	1622.78	812.398	2
1	321.6	321.6	84.67	sp|Q8C196|CPSM_MOUSE	Carbamoyl-phosphate synthase [ammonia], mitochondrial OS=Mus musculus GN=Cps1 PE=1 SV=2	2	99	VLILGSGGLSIGQAGEFDYSGSQAVK				0.00322367	2552.32	639.086	2552.31	639.085	4
1	321.6	321.6	84.67	sp|Q8C196|CPSM_MOUSE	Carbamoyl-phosphate synthase [ammonia], mitochondrial OS=Mus musculus GN=Cps1 PE=1 SV=2	2	99	VMIGESIDEK				0.00834788	1119.56	560.785	1119.55	560.781	2
1	321.6	321.6	84.67	sp|Q8C196|CPSM_MOUSE	Carbamoyl-phosphate synthase [ammonia], mitochondrial OS=Mus musculus GN=Cps1 PE=1 SV=2	2	99	VPAIYGVDTR				0.00300856	1089.58	545.8	1089.58	545.798	2
1	321.6	321.6	84.67	sp|Q8C196|CPSM_MOUSE	Carbamoyl-phosphate synthase [ammonia], mitochondrial OS=Mus musculus GN=Cps1 PE=1 SV=2	2	99	VSQEHPVVLTK				0.0128627	1235.7	618.857	1235.69	618.851	2
1	321.6	321.6	84.67	sp|Q8C196|CPSM_MOUSE	Carbamoyl-phosphate synthase [ammonia], mitochondrial OS=Mus musculus GN=Cps1 PE=1 SV=2	2	99	VVAVDCGIK	Carbamidomethyl(C)@6			0.00917001	959.52	480.767	959.511	480.763	2
1	321.6	321.6	84.67	sp|Q8C196|CPSM_MOUSE	Carbamoyl-phosphate synthase [ammonia], mitochondrial OS=Mus musculus GN=Cps1 PE=1 SV=2	2	99	VVAVDCGIKNNVIR	Carbamidomethyl(C)@6; Deamidated(N)@10		missed K-N@9	0.0122597	1556.85	519.956	1556.83	519.952	3
1	321.6	321.6	84.67	sp|Q8C196|CPSM_MOUSE	Carbamoyl-phosphate synthase [ammonia], mitochondrial OS=Mus musculus GN=Cps1 PE=1 SV=2	1.92082	99	VVAVDCGIKN	Carbamidomethyl(C)@6		cleaved N-N@C-term; missed K-N@9	0.0124598	1073.57	537.79	1073.55	537.784	2
1	321.6	321.6	84.67	sp|Q8C196|CPSM_MOUSE	Carbamoyl-phosphate synthase [ammonia], mitochondrial OS=Mus musculus GN=Cps1 PE=1 SV=2	1.85387	99	AIYGVDTR			cleaved P-A@N-term	0.00673145	893.467	447.741	893.461	447.738	2
1	321.6	321.6	84.67	sp|Q8C196|CPSM_MOUSE	Carbamoyl-phosphate synthase [ammonia], mitochondrial OS=Mus musculus GN=Cps1 PE=1 SV=2	1.74473	99	AFAISGPFNVQFLVKG			cleaved G-N@C-term; missed K-G@15	0.0160463	1693.94	847.975	1693.92	847.967	2
1	321.6	321.6	84.67	sp|Q8C196|CPSM_MOUSE	Carbamoyl-phosphate synthase [ammonia], mitochondrial OS=Mus musculus GN=Cps1 PE=1 SV=2	1.74473	99	SQEHPVVLTK			cleaved V-S@N-term	0.0116291	1136.63	569.323	1136.62	569.317	2
1	321.6	321.6	84.67	sp|Q8C196|CPSM_MOUSE	Carbamoyl-phosphate synthase [ammonia], mitochondrial OS=Mus musculus GN=Cps1 PE=1 SV=2	1.74473	99	TAVDSGIALLTNF			cleaved F-Q@C-term	0.0110024	1320.7	661.359	1320.69	661.354	2
1	321.6	321.6	84.67	sp|Q8C196|CPSM_MOUSE	Carbamoyl-phosphate synthase [ammonia], mitochondrial OS=Mus musculus GN=Cps1 PE=1 SV=2	1.69897	99	RLPTLEQPIIPSDY			cleaved Y-V@C-term; missed R-L@1	0.00622075	1640.88	821.449	1640.88	821.446	2
1	321.6	321.6	84.67	sp|Q8C196|CPSM_MOUSE	Carbamoyl-phosphate synthase [ammonia], mitochondrial OS=Mus musculus GN=Cps1 PE=1 SV=2	1.65758	99	AVQFHPEVSPGPTDTEYLFDSFFSLIK			cleaved F-A@N-term	-0.0260492	3070.47	1024.5	3070.5	1024.51	3
1	321.6	321.6	84.67	sp|Q8C196|CPSM_MOUSE	Carbamoyl-phosphate synthase [ammonia], mitochondrial OS=Mus musculus GN=Cps1 PE=1 SV=2	1.65758	99	DTIGYPVMIR			cleaved A-D@N-term	0.0128586	1163.61	582.814	1163.6	582.808	2
1	321.6	321.6	84.67	sp|Q8C196|CPSM_MOUSE	Carbamoyl-phosphate synthase [ammonia], mitochondrial OS=Mus musculus GN=Cps1 PE=1 SV=2	1.65758	99	LRDADPIL			cleaved L-R@C-term; missed R-D@2	0.014987	911.523	456.769	911.508	456.761	2
1	321.6	321.6	84.67	sp|Q8C196|CPSM_MOUSE	Carbamoyl-phosphate synthase [ammonia], mitochondrial OS=Mus musculus GN=Cps1 PE=1 SV=2	1.63827	99	GLLVLNYSNDYNHWLATK	Deamidated(N)@6		cleaved A-G@N-term	-0.0188541	2121.03	708.019	2121.05	708.025	3
1	321.6	321.6	84.67	sp|Q8C196|CPSM_MOUSE	Carbamoyl-phosphate synthase [ammonia], mitochondrial OS=Mus musculus GN=Cps1 PE=1 SV=2	1.63827	99	LGIPLPEIK			cleaved A-L@N-term	0.0121576	978.623	490.319	978.611	490.313	2
1	321.6	321.6	84.67	sp|Q8C196|CPSM_MOUSE	Carbamoyl-phosphate synthase [ammonia], mitochondrial OS=Mus musculus GN=Cps1 PE=1 SV=2	1.61979	99	TLEQPIIPSDYVAIK			cleaved P-T@N-term	0.0137471	1685.94	562.986	1685.92	562.982	3
1	321.6	321.6	84.67	sp|Q8C196|CPSM_MOUSE	Carbamoyl-phosphate synthase [ammonia], mitochondrial OS=Mus musculus GN=Cps1 PE=1 SV=2	1.60206	99	AFAISGPFNVQF			cleaved F-L@C-term	0.0119814	1296.66	649.338	1296.65	649.332	2
1	321.6	321.6	84.67	sp|Q8C196|CPSM_MOUSE	Carbamoyl-phosphate synthase [ammonia], mitochondrial OS=Mus musculus GN=Cps1 PE=1 SV=2	1.60206	99	ILDIYHQEACNGCIISVGGQIPNNLAVPLYKNGVK	Carbamidomethyl(C)@10; Deamidated(N)@11; Carbamidomethyl(C)@13; Deamidated(N)@23; Deamidated(N)@32		missed K-N@31	-0.0221677	3869.91	968.485	3869.93	968.491	4
1	321.6	321.6	84.67	sp|Q8C196|CPSM_MOUSE	Carbamoyl-phosphate synthase [ammonia], mitochondrial OS=Mus musculus GN=Cps1 PE=1 SV=2	1.58503	99	HPSSVAGEVVFNTGLGGYPEALTDPAYK			cleaved G-H@N-term	0.0367103	2875.44	959.487	2875.4	959.475	3
1	321.6	321.6	84.67	sp|Q8C196|CPSM_MOUSE	Carbamoyl-phosphate synthase [ammonia], mitochondrial OS=Mus musculus GN=Cps1 PE=1 SV=2	1.58503	99	KIEFEGQSVDFVDPNKQNLIAEVSTK			cleaved G-K@N-term; missed K-I@1; missed K-Q@16	-0.0265123	2934.47	734.625	2934.5	734.632	4
1	321.6	321.6	84.67	sp|Q8C196|CPSM_MOUSE	Carbamoyl-phosphate synthase [ammonia], mitochondrial OS=Mus musculus GN=Cps1 PE=1 SV=2	1.5376	99	HLGIVGECNIQF	Carbamidomethyl(C)@8		cleaved F-A@C-term	0.0129113	1385.69	693.852	1385.68	693.845	2
1	321.6	321.6	84.67	sp|Q8C196|CPSM_MOUSE	Carbamoyl-phosphate synthase [ammonia], mitochondrial OS=Mus musculus GN=Cps1 PE=1 SV=2	1.50864	99	LLRPSYVLSGSAMNVVFSEDEMKR			cleaved C-L@N-term; missed K-R@23	-0.0120438	2727.36	910.127	2727.37	910.131	3
1	321.6	321.6	84.67	sp|Q8C196|CPSM_MOUSE	Carbamoyl-phosphate synthase [ammonia], mitochondrial OS=Mus musculus GN=Cps1 PE=1 SV=2	1.50864	99	QAFITAQNHGYALDNTLPAGWKPLFVNVNDQTNEGIMHESK	Gln->pyro-Glu@N-term		cleaved K-P@C-term	0.0341169	4551.23	1138.81	4551.19	1138.81	4
1	321.6	321.6	84.67	sp|Q8C196|CPSM_MOUSE	Carbamoyl-phosphate synthase [ammonia], mitochondrial OS=Mus musculus GN=Cps1 PE=1 SV=2	1.49485	99	AEQLHNEGFK			cleaved V-A@N-term	0.00942568	1171.57	586.793	1171.56	586.788	2
1	321.6	321.6	84.67	sp|Q8C196|CPSM_MOUSE	Carbamoyl-phosphate synthase [ammonia], mitochondrial OS=Mus musculus GN=Cps1 PE=1 SV=2	1.4437	99	ATGYPLAF			cleaved F-I@C-term	0.0136955	838.436	420.225	838.422	420.219	2
1	321.6	321.6	84.67	sp|Q8C196|CPSM_MOUSE	Carbamoyl-phosphate synthase [ammonia], mitochondrial OS=Mus musculus GN=Cps1 PE=1 SV=2	1.42022	99	KETLIDLGTK			cleaved N-K@N-term; missed K-E@1	0.00183471	1116.64	559.328	1116.64	559.327	2
1	321.6	321.6	84.67	sp|Q8C196|CPSM_MOUSE	Carbamoyl-phosphate synthase [ammonia], mitochondrial OS=Mus musculus GN=Cps1 PE=1 SV=2	1.40894	99	MFSWPR			cleaved P-M@N-term	0.00918272	822.394	412.204	822.385	412.2	2
1	321.6	321.6	84.67	sp|Q8C196|CPSM_MOUSE	Carbamoyl-phosphate synthase [ammonia], mitochondrial OS=Mus musculus GN=Cps1 PE=1 SV=2	1.35655	99	RTAVDSGIALLTNF			cleaved F-Q@C-term; missed R-T@1	-0.0032062	1476.79	739.403	1476.79	739.404	2
1	321.6	321.6	84.67	sp|Q8C196|CPSM_MOUSE	Carbamoyl-phosphate synthase [ammonia], mitochondrial OS=Mus musculus GN=Cps1 PE=1 SV=2	1.31876	99	STGEVACFGEGIHTAFLK	Carbamidomethyl(C)@7		cleaved A-S@N-term	-0.000612621	1922.92	641.98	1922.92	641.98	3
1	321.6	321.6	84.67	sp|Q8C196|CPSM_MOUSE	Carbamoyl-phosphate synthase [ammonia], mitochondrial OS=Mus musculus GN=Cps1 PE=1 SV=2	1.27572	99	QPVLNITNR			cleaved N-Q@N-term	0.00829297	1053.6	527.808	1053.59	527.804	2
1	321.6	321.6	84.67	sp|Q8C196|CPSM_MOUSE	Carbamoyl-phosphate synthase [ammonia], mitochondrial OS=Mus musculus GN=Cps1 PE=1 SV=2	1.20066	99	AFAISGPF			cleaved F-N@C-term	-0.00117216	808.411	405.213	808.412	405.213	2
1	321.6	321.6	84.67	sp|Q8C196|CPSM_MOUSE	Carbamoyl-phosphate synthase [ammonia], mitochondrial OS=Mus musculus GN=Cps1 PE=1 SV=2	1.16749	99	NPNIASVQTNEVGLK			cleaved M-N@N-term	-0.0158073	1582.82	792.415	1582.83	792.423	2
1	321.6	321.6	84.67	sp|Q8C196|CPSM_MOUSE	Carbamoyl-phosphate synthase [ammonia], mitochondrial OS=Mus musculus GN=Cps1 PE=1 SV=2	1.13077	99	ALGIPLPEIK			cleaved I-A@N-term	0.0102426	1049.66	525.837	1049.65	525.832	2
2	119.46	119.46	75.55	sp|Q05920|PYC_MOUSE	Pyruvate carboxylase, mitochondrial OS=Mus musculus GN=Pc PE=1 SV=1	2	99	ADEAYLIGR				0.00989572	1006.52	504.266	1006.51	504.261	2
2	119.46	119.46	75.55	sp|Q05920|PYC_MOUSE	Pyruvate carboxylase, mitochondrial OS=Mus musculus GN=Pc PE=1 SV=1	2	99	ADFAQACQDAGVR	Carbamidomethyl(C)@7			0.0141687	1407.63	704.824	1407.62	704.817	2
2	119.46	119.46	75.55	sp|Q05920|PYC_MOUSE	Pyruvate carboxylase, mitochondrial OS=Mus musculus GN=Pc PE=1 SV=1	2	99	AEAEAQAEELSFPR				-0.00241129	1546.72	516.582	1546.73	516.583	3
2	119.46	119.46	75.55	sp|Q05920|PYC_MOUSE	Pyruvate carboxylase, mitochondrial OS=Mus musculus GN=Pc PE=1 SV=1	2	99	ALAVSDLNR				0.00271868	957.527	479.771	957.524	479.769	2
2	119.46	119.46	75.55	sp|Q05920|PYC_MOUSE	Pyruvate carboxylase, mitochondrial OS=Mus musculus GN=Pc PE=1 SV=1	2	99	AYSEALAAFGNGALFVEK	Deamidated(N)@11			0.00386813	1857.92	620.313	1857.91	620.312	3
2	119.46	119.46	75.55	sp|Q05920|PYC_MOUSE	Pyruvate carboxylase, mitochondrial OS=Mus musculus GN=Pc PE=1 SV=1	2	99	AYVEANQMLGDLIK				0.00942057	1563.81	782.91	1563.8	782.906	2
2	119.46	119.46	75.55	sp|Q05920|PYC_MOUSE	Pyruvate carboxylase, mitochondrial OS=Mus musculus GN=Pc PE=1 SV=1	2	99	DAHQSLLATR				0.00453744	1110.58	556.299	1110.58	556.296	2
2	119.46	119.46	75.55	sp|Q05920|PYC_MOUSE	Pyruvate carboxylase, mitochondrial OS=Mus musculus GN=Pc PE=1 SV=1	2	99	DFTATFGPLDSLNTR				0.0112329	1653.81	552.278	1653.8	552.274	3
2	119.46	119.46	75.55	sp|Q05920|PYC_MOUSE	Pyruvate carboxylase, mitochondrial OS=Mus musculus GN=Pc PE=1 SV=1	2	99	DMAGLLKPAACTMLVSSLR	Carbamidomethyl(C)@11			0.00962436	2033.06	678.693	2033.05	678.69	3
2	119.46	119.46	75.55	sp|Q05920|PYC_MOUSE	Pyruvate carboxylase, mitochondrial OS=Mus musculus GN=Pc PE=1 SV=1	2	99	DRFPDLPLHIHTHDTSGAGVAAMLACAQAGADVVDVAVDSMSGMTSQPSMGALVACTK	Carbamidomethyl(C)@26; Carbamidomethyl(C)@56		missed R-F@2	0.0308733	5936.8	990.475	5936.77	990.469	6
2	119.46	119.46	75.55	sp|Q05920|PYC_MOUSE	Pyruvate carboxylase, mitochondrial OS=Mus musculus GN=Pc PE=1 SV=1	2	99	ELIPNIPFQMLLR				4.66439e-05	1582.89	792.453	1582.89	792.453	2
2	119.46	119.46	75.55	sp|Q05920|PYC_MOUSE	Pyruvate carboxylase, mitochondrial OS=Mus musculus GN=Pc PE=1 SV=1	2	99	ENGVDAVHPGYGFLSER	Glu->pyro-Glu@N-term; Deamidated(N)@2			0.00699418	1828.85	915.43	1828.84	915.426	2
2	119.46	119.46	75.55	sp|Q05920|PYC_MOUSE	Pyruvate carboxylase, mitochondrial OS=Mus musculus GN=Pc PE=1 SV=1	2	99	FCEVAKENGMDVFR	Carbamidomethyl(C)@2; Deamidated(N)@8		missed K-E@6	0.0294217	1701.78	568.267	1701.75	568.257	3
2	119.46	119.46	75.55	sp|Q05920|PYC_MOUSE	Pyruvate carboxylase, mitochondrial OS=Mus musculus GN=Pc PE=1 SV=1	2	99	FIGPSPEVVR				0.000743777	1099.6	550.809	1099.6	550.809	2
2	119.46	119.46	75.55	sp|Q05920|PYC_MOUSE	Pyruvate carboxylase, mitochondrial OS=Mus musculus GN=Pc PE=1 SV=1	2	99	FLYECPWR	Carbamidomethyl(C)@5			0.00876064	1169.54	585.778	1169.53	585.774	2
2	119.46	119.46	75.55	sp|Q05920|PYC_MOUSE	Pyruvate carboxylase, mitochondrial OS=Mus musculus GN=Pc PE=1 SV=1	2	99	FPDLPLHIHTHDTSGAGVAAMLACAQAGADVVDVAVDSMSGMTSQPSMGALVACTK	Carbamidomethyl(C)@24; Carbamidomethyl(C)@54			-0.0519245	5665.59	1134.13	5665.64	1134.14	5
2	119.46	119.46	75.55	sp|Q05920|PYC_MOUSE	Pyruvate carboxylase, mitochondrial OS=Mus musculus GN=Pc PE=1 SV=1	2	99	GANAVGYTNYPDNVVFK				0.00749092	1827.89	914.951	1827.88	914.947	2
2	119.46	119.46	75.55	sp|Q05920|PYC_MOUSE	Pyruvate carboxylase, mitochondrial OS=Mus musculus GN=Pc PE=1 SV=1	2	99	GLAPVQAY			cleaved Y-L@C-term	0.0161237	817.449	409.732	817.433	409.724	2
2	119.46	119.46	75.55	sp|Q05920|PYC_MOUSE	Pyruvate carboxylase, mitochondrial OS=Mus musculus GN=Pc PE=1 SV=1	2	99	GLAPVQAYLHIPDIIK				0.00628119	1747.01	583.344	1747	583.342	3
2	119.46	119.46	75.55	sp|Q05920|PYC_MOUSE	Pyruvate carboxylase, mitochondrial OS=Mus musculus GN=Pc PE=1 SV=1	2	99	GLYAAFDCTATMK	Carbamidomethyl(C)@8			0.0118443	1447.66	724.837	1447.65	724.831	2
2	119.46	119.46	75.55	sp|Q05920|PYC_MOUSE	Pyruvate carboxylase, mitochondrial OS=Mus musculus GN=Pc PE=1 SV=1	2	99	GQIGAPMPGK				0.00558513	954.501	478.258	954.496	478.255	2
2	119.46	119.46	75.55	sp|Q05920|PYC_MOUSE	Pyruvate carboxylase, mitochondrial OS=Mus musculus GN=Pc PE=1 SV=1	2	99	GTPLDTEVPLER				0.00679438	1325.69	442.904	1325.68	442.902	3
2	119.46	119.46	75.55	sp|Q05920|PYC_MOUSE	Pyruvate carboxylase, mitochondrial OS=Mus musculus GN=Pc PE=1 SV=1	2	99	HGEEVTPEDVLSAAMYPDVFAQFK				0.000935583	2679.25	670.821	2679.25	670.82	4
2	119.46	119.46	75.55	sp|Q05920|PYC_MOUSE	Pyruvate carboxylase, mitochondrial OS=Mus musculus GN=Pc PE=1 SV=1	2	99	HIEVQILGDQYGNILHLYER				0.00490419	2409.25	603.319	2409.24	603.318	4
2	119.46	119.46	75.55	sp|Q05920|PYC_MOUSE	Pyruvate carboxylase, mitochondrial OS=Mus musculus GN=Pc PE=1 SV=1	2	99	IAEEFEVELER				0.00767588	1362.67	682.345	1362.67	682.341	2
2	119.46	119.46	75.55	sp|Q05920|PYC_MOUSE	Pyruvate carboxylase, mitochondrial OS=Mus musculus GN=Pc PE=1 SV=1	2	99	IEGRPGASLPPLNLK				-0.00144581	1560.9	521.306	1560.9	521.307	3
2	119.46	119.46	75.55	sp|Q05920|PYC_MOUSE	Pyruvate carboxylase, mitochondrial OS=Mus musculus GN=Pc PE=1 SV=1	2	99	IVGDLAQFMVQNGLSR	Deamidated(N)@12			0.0089809	1747.9	874.958	1747.89	874.954	2
2	119.46	119.46	75.55	sp|Q05920|PYC_MOUSE	Pyruvate carboxylase, mitochondrial OS=Mus musculus GN=Pc PE=1 SV=1	2	99	KIAPYVAHNFNK			missed K-I@1	0.0118553	1400.77	467.93	1400.76	467.926	3
2	119.46	119.46	75.55	sp|Q05920|PYC_MOUSE	Pyruvate carboxylase, mitochondrial OS=Mus musculus GN=Pc PE=1 SV=1	2	99	LDNASAFQGAVISPHYDSLLVK				-0.00244472	2344.2	587.058	2344.21	587.059	4
2	119.46	119.46	75.55	sp|Q05920|PYC_MOUSE	Pyruvate carboxylase, mitochondrial OS=Mus musculus GN=Pc PE=1 SV=1	2	99	LFLQGPK				0.0107978	801.486	401.75	801.475	401.745	2
2	119.46	119.46	75.55	sp|Q05920|PYC_MOUSE	Pyruvate carboxylase, mitochondrial OS=Mus musculus GN=Pc PE=1 SV=1	2	99	LFSMENWGGATFDVAMR				0.0158733	1930.89	966.451	1930.87	966.443	2
2	119.46	119.46	75.55	sp|Q05920|PYC_MOUSE	Pyruvate carboxylase, mitochondrial OS=Mus musculus GN=Pc PE=1 SV=1	2	99	LLHYLGHVMVNGPTTPIPVNVSPSPVDPAVPVVPIGPPPAGFR				-0.0721184	4404.31	735.059	4404.38	735.071	6
2	119.46	119.46	75.55	sp|Q05920|PYC_MOUSE	Pyruvate carboxylase, mitochondrial OS=Mus musculus GN=Pc PE=1 SV=1	2	99	LQVEHTVTEEITDVDLVHAQIHVSEGR				-0.0200604	3053.52	611.712	3053.54	611.716	5
2	119.46	119.46	75.55	sp|Q05920|PYC_MOUSE	Pyruvate carboxylase, mitochondrial OS=Mus musculus GN=Pc PE=1 SV=1	2	99	NHQGLLLMDTTFR				-0.00144586	1544.78	515.932	1544.78	515.933	3
2	119.46	119.46	75.55	sp|Q05920|PYC_MOUSE	Pyruvate carboxylase, mitochondrial OS=Mus musculus GN=Pc PE=1 SV=1	2	99	PGASLPPLNLK			cleaved R-P@N-term	0.0103063	1105.66	553.837	1105.65	553.832	2
2	119.46	119.46	75.55	sp|Q05920|PYC_MOUSE	Pyruvate carboxylase, mitochondrial OS=Mus musculus GN=Pc PE=1 SV=1	2	99	QKADEAYLIGR	Gln->pyro-Glu@N-term		missed K-A@2	0.0118744	1245.65	623.831	1245.64	623.825	2
2	119.46	119.46	75.55	sp|Q05920|PYC_MOUSE	Pyruvate carboxylase, mitochondrial OS=Mus musculus GN=Pc PE=1 SV=1	2	99	QVFFELNGQLR	Gln->pyro-Glu@N-term			0.0153084	1332.7	667.356	1332.68	667.349	2
2	119.46	119.46	75.55	sp|Q05920|PYC_MOUSE	Pyruvate carboxylase, mitochondrial OS=Mus musculus GN=Pc PE=1 SV=1	2	99	QVGYENAGTVEFLVDK				0.0057282	1767.87	884.944	1767.87	884.941	2
2	119.46	119.46	75.55	sp|Q05920|PYC_MOUSE	Pyruvate carboxylase, mitochondrial OS=Mus musculus GN=Pc PE=1 SV=1	2	99	SFQPDTGR				0.00615729	906.426	454.22	906.42	454.217	2
2	119.46	119.46	75.55	sp|Q05920|PYC_MOUSE	Pyruvate carboxylase, mitochondrial OS=Mus musculus GN=Pc PE=1 SV=1	2	99	SGNSDVYENEIPGGQYTNLHFQAH			cleaved H-S@C-term	0.0106023	2676.19	893.072	2676.18	893.069	3
2	119.46	119.46	75.55	sp|Q05920|PYC_MOUSE	Pyruvate carboxylase, mitochondrial OS=Mus musculus GN=Pc PE=1 SV=1	2	99	SGNSDVYENEIPGGQYTNLHFQAHSMGLGSK				-0.00685357	3336.5	835.133	3336.51	835.135	4
2	119.46	119.46	75.55	sp|Q05920|PYC_MOUSE	Pyruvate carboxylase, mitochondrial OS=Mus musculus GN=Pc PE=1 SV=1	2	99	SLPDLGLR				0.00875758	869.506	435.76	869.497	435.756	2
2	119.46	119.46	75.55	sp|Q05920|PYC_MOUSE	Pyruvate carboxylase, mitochondrial OS=Mus musculus GN=Pc PE=1 SV=1	2	99	SSSAPVASPNVR				0.00625506	1170.61	586.31	1170.6	586.307	2
2	119.46	119.46	75.55	sp|Q05920|PYC_MOUSE	Pyruvate carboxylase, mitochondrial OS=Mus musculus GN=Pc PE=1 SV=1	2	99	SVVEFLQGYIGIPHGGFPEPFR				-0.000590783	2445.25	612.319	2445.25	612.319	4
2	119.46	119.46	75.55	sp|Q05920|PYC_MOUSE	Pyruvate carboxylase, mitochondrial OS=Mus musculus GN=Pc PE=1 SV=1	2	99	TKYSLEYYMGLAEELVR			missed K-Y@2	0.00737001	2064.03	689.018	2064.02	689.015	3
2	119.46	119.46	75.55	sp|Q05920|PYC_MOUSE	Pyruvate carboxylase, mitochondrial OS=Mus musculus GN=Pc PE=1 SV=1	2	99	TNIPFLQNVLNNQQFLAGTVDTQFIDENPELFQLRPAQNR				0.00908434	4642.37	1161.6	4642.36	1161.6	4
2	119.46	119.46	75.55	sp|Q05920|PYC_MOUSE	Pyruvate carboxylase, mitochondrial OS=Mus musculus GN=Pc PE=1 SV=1	2	99	TVAVYSEQDTGQMHR				0.00652414	1720.79	861.403	1720.78	861.399	2
2	119.46	119.46	75.55	sp|Q05920|PYC_MOUSE	Pyruvate carboxylase, mitochondrial OS=Mus musculus GN=Pc PE=1 SV=1	2	99	VAKENGVDAVHPGYGFLSER	Deamidated(N)@5		missed K-E@3	0.0134898	2145.06	537.273	2145.05	537.27	4
2	119.46	119.46	75.55	sp|Q05920|PYC_MOUSE	Pyruvate carboxylase, mitochondrial OS=Mus musculus GN=Pc PE=1 SV=1	2	99	VFDSLNYLPNMLLGMEAAGSAGGVVEAAISYTGDVADPSR				0.00578834	4056.95	1015.25	4056.94	1015.24	4
2	119.46	119.46	75.55	sp|Q05920|PYC_MOUSE	Pyruvate carboxylase, mitochondrial OS=Mus musculus GN=Pc PE=1 SV=1	2	99	VVEIAPATHLDPQLR				0.00011099	1657.92	553.646	1657.92	553.646	3
2	119.46	119.46	75.55	sp|Q05920|PYC_MOUSE	Pyruvate carboxylase, mitochondrial OS=Mus musculus GN=Pc PE=1 SV=1	2	99	VVHSYEELEENYTR				0.0150312	1766.83	589.949	1766.81	589.944	3
2	119.46	119.46	75.55	sp|Q05920|PYC_MOUSE	Pyruvate carboxylase, mitochondrial OS=Mus musculus GN=Pc PE=1 SV=1	2	99	YSLEYYMGLAEELVR				0.0155869	1834.9	612.639	1834.88	612.634	3
2	119.46	119.46	75.55	sp|Q05920|PYC_MOUSE	Pyruvate carboxylase, mitochondrial OS=Mus musculus GN=Pc PE=1 SV=1	1.95861	99	ELEKDLIDR			missed K-D@4	0.00602017	1129.6	565.809	1129.6	565.806	2
2	119.46	119.46	75.55	sp|Q05920|PYC_MOUSE	Pyruvate carboxylase, mitochondrial OS=Mus musculus GN=Pc PE=1 SV=1	1.95861	99	LFSMENWGGATFDVAMRFLYECPWRRLQELRELIPNIPFQMLLR	Carbamidomethyl(C)@22		missed R-F@17; missed R-R@25; missed R-L@26; missed R-E@31	0.0142862	5442.76	908.134	5442.74	908.131	6
2	119.46	119.46	75.55	sp|Q05920|PYC_MOUSE	Pyruvate carboxylase, mitochondrial OS=Mus musculus GN=Pc PE=1 SV=1	1.69897	99	TNYPDNVVFK			cleaved Y-T@N-term	0.00652379	1195.59	598.804	1195.59	598.801	2
3	91.15	91.15	83.43	sp|P47738|ALDH2_MOUSE	Aldehyde dehydrogenase, mitochondrial OS=Mus musculus GN=Aldh2 PE=1 SV=1	2	99	AAFQLGSPWR				0.00319982	1131.59	566.8	1131.58	566.799	2
3	91.15	91.15	83.43	sp|P47738|ALDH2_MOUSE	Aldehyde dehydrogenase, mitochondrial OS=Mus musculus GN=Aldh2 PE=1 SV=1	2	99	AFQLGSPWR			cleaved A-A@N-term	0.0112959	1060.56	531.286	1060.55	531.28	2
3	91.15	91.15	83.43	sp|P47738|ALDH2_MOUSE	Aldehyde dehydrogenase, mitochondrial OS=Mus musculus GN=Aldh2 PE=1 SV=1	2	99	ANYLSQALQAGTVWINCYDVFGAQSPFGGYK	Carbamidomethyl(C)@17			-0.00210287	3424.62	857.161	3424.62	857.162	4
3	91.15	91.15	83.43	sp|P47738|ALDH2_MOUSE	Aldehyde dehydrogenase, mitochondrial OS=Mus musculus GN=Aldh2 PE=1 SV=1	2	99	CNQIFINNEWHDAVSR	Carbamidomethyl(C)@1		cleaved F-C@N-term	0.0246883	2001.94	668.319	2001.91	668.311	3
3	91.15	91.15	83.43	sp|P47738|ALDH2_MOUSE	Aldehyde dehydrogenase, mitochondrial OS=Mus musculus GN=Aldh2 PE=1 SV=1	2	99	DGMTIAKEEIFGPVMQILK			missed K-E@7	0.00141051	2119.11	707.376	2119.11	707.376	3
3	91.15	91.15	83.43	sp|P47738|ALDH2_MOUSE	Aldehyde dehydrogenase, mitochondrial OS=Mus musculus GN=Aldh2 PE=1 SV=1	2	99	DLDKANYLSQALQAGTVWINCYDVFGAQSPFGGYK	Carbamidomethyl(C)@21		missed K-A@4	0.010847	3895.86	974.973	3895.85	974.97	4
3	91.15	91.15	83.43	sp|P47738|ALDH2_MOUSE	Aldehyde dehydrogenase, mitochondrial OS=Mus musculus GN=Aldh2 PE=1 SV=1	2	99	DRTYLAALETLDNGKPYVISYLVDLDMVLK			missed R-T@2	-0.0633657	3427.73	857.94	3427.79	857.956	4
3	91.15	91.15	83.43	sp|P47738|ALDH2_MOUSE	Aldehyde dehydrogenase, mitochondrial OS=Mus musculus GN=Aldh2 PE=1 SV=1	2	99	EAGFPPGVVNIVPGFGPTAGAAIASHEGVDK				0.0059122	2960.51	741.135	2960.5	741.133	4
3	91.15	91.15	83.43	sp|P47738|ALDH2_MOUSE	Aldehyde dehydrogenase, mitochondrial OS=Mus musculus GN=Aldh2 PE=1 SV=1	2	99	EAGFPPGVVNIVPGFGPTAGAAIASHEGVDKVAFTGSTEVGHLIQVAAGSSNLK	Deamidated(N)@10		missed K-V@31	0.00607148	5228.68	1046.74	5228.68	1046.74	5
3	91.15	91.15	83.43	sp|P47738|ALDH2_MOUSE	Aldehyde dehydrogenase, mitochondrial OS=Mus musculus GN=Aldh2 PE=1 SV=1	2	99	EEIFGPVMQILK				0.00966938	1402.76	702.389	1402.75	702.384	2
3	91.15	91.15	83.43	sp|P47738|ALDH2_MOUSE	Aldehyde dehydrogenase, mitochondrial OS=Mus musculus GN=Aldh2 PE=1 SV=1	2	99	ELGEYGLQAYTEVK				-4.92292e-05	1598.78	800.399	1598.78	800.399	2
3	91.15	91.15	83.43	sp|P47738|ALDH2_MOUSE	Aldehyde dehydrogenase, mitochondrial OS=Mus musculus GN=Aldh2 PE=1 SV=1	2	99	EQTPLTALYVANLIK			cleaved A-E@N-term	0.0203803	1672.96	837.487	1672.94	837.477	2
3	91.15	91.15	83.43	sp|P47738|ALDH2_MOUSE	Aldehyde dehydrogenase, mitochondrial OS=Mus musculus GN=Aldh2 PE=1 SV=1	2	99	GYFIQPTVF			cleaved F-G@C-term	0.0113117	1070.56	536.285	1070.54	536.279	2
3	91.15	91.15	83.43	sp|P47738|ALDH2_MOUSE	Aldehyde dehydrogenase, mitochondrial OS=Mus musculus GN=Aldh2 PE=1 SV=1	2	99	GYFIQPTVFGDVK				-0.00267288	1469.75	735.884	1469.76	735.885	2
3	91.15	91.15	83.43	sp|P47738|ALDH2_MOUSE	Aldehyde dehydrogenase, mitochondrial OS=Mus musculus GN=Aldh2 PE=1 SV=1	2	99	HEPVGVCGQIIPWNFPLLMQAWK	Carbamidomethyl(C)@7			0.00314792	2719.38	680.852	2719.38	680.851	4
3	91.15	91.15	83.43	sp|P47738|ALDH2_MOUSE	Aldehyde dehydrogenase, mitochondrial OS=Mus musculus GN=Aldh2 PE=1 SV=1	2	99	HQPEVFCNQIFINNEWHDAVSR	Carbamidomethyl(C)@7		cleaved N-H@N-term	-0.00278633	2739.26	685.822	2739.26	685.823	4
3	91.15	91.15	83.43	sp|P47738|ALDH2_MOUSE	Aldehyde dehydrogenase, mitochondrial OS=Mus musculus GN=Aldh2 PE=1 SV=1	2	99	KTFPTVNPSTGEVICQVAEGNK	Carbamidomethyl(C)@15		missed K-T@1	-0.019995	2375.16	792.727	2375.18	792.734	3
3	91.15	91.15	83.43	sp|P47738|ALDH2_MOUSE	Aldehyde dehydrogenase, mitochondrial OS=Mus musculus GN=Aldh2 PE=1 SV=1	2	99	KTFPTVNPSTGEVICQVAEGNKEDVDK	Carbamidomethyl(C)@15		missed K-T@1; missed K-E@22	-0.0126739	2961.43	741.364	2961.44	741.367	4
3	91.15	91.15	83.43	sp|P47738|ALDH2_MOUSE	Aldehyde dehydrogenase, mitochondrial OS=Mus musculus GN=Aldh2 PE=1 SV=1	2	99	LADLIER				0.0072842	828.478	415.246	828.471	415.243	2
3	91.15	91.15	83.43	sp|P47738|ALDH2_MOUSE	Aldehyde dehydrogenase, mitochondrial OS=Mus musculus GN=Aldh2 PE=1 SV=1	2	99	LGPALATGNVVVMK				0.0119956	1368.79	457.271	1368.78	457.267	3
3	91.15	91.15	83.43	sp|P47738|ALDH2_MOUSE	Aldehyde dehydrogenase, mitochondrial OS=Mus musculus GN=Aldh2 PE=1 SV=1	2	99	LLCGGGAAADR	Carbamidomethyl(C)@3			0.000755884	1059.51	530.764	1059.51	530.764	2
3	91.15	91.15	83.43	sp|P47738|ALDH2_MOUSE	Aldehyde dehydrogenase, mitochondrial OS=Mus musculus GN=Aldh2 PE=1 SV=1	2	99	PSTGEVICQVAEGNKEDVDK	Carbamidomethyl(C)@8		cleaved N-P@N-term; missed K-E@15	-0.00845292	2174.01	725.677	2174.02	725.679	3
3	91.15	91.15	83.43	sp|P47738|ALDH2_MOUSE	Aldehyde dehydrogenase, mitochondrial OS=Mus musculus GN=Aldh2 PE=1 SV=1	2	99	SPNIIMSDADMDWAVEQAHFALFFNQGQCCCAGSR	Carbamidomethyl(C)@29; Carbamidomethyl(C)@30; Carbamidomethyl(C)@31			-0.00736609	4032.7	1009.18	4032.71	1009.19	4
3	91.15	91.15	83.43	sp|P47738|ALDH2_MOUSE	Aldehyde dehydrogenase, mitochondrial OS=Mus musculus GN=Aldh2 PE=1 SV=1	2	99	TEQGPQVDETQFKK			missed K-K@13	0.0113239	1633.81	817.91	1633.79	817.905	2
3	91.15	91.15	83.43	sp|P47738|ALDH2_MOUSE	Aldehyde dehydrogenase, mitochondrial OS=Mus musculus GN=Aldh2 PE=1 SV=1	2	99	TFPTVNPSTGEVICQVAEGNKEDVDK	Carbamidomethyl(C)@14		missed K-E@21	-0.0020885	2833.34	945.455	2833.34	945.455	3
3	91.15	91.15	83.43	sp|P47738|ALDH2_MOUSE	Aldehyde dehydrogenase, mitochondrial OS=Mus musculus GN=Aldh2 PE=1 SV=1	2	99	TFVQENVYDEFVER				-0.00816248	1773.81	592.278	1773.82	592.281	3
3	91.15	91.15	83.43	sp|P47738|ALDH2_MOUSE	Aldehyde dehydrogenase, mitochondrial OS=Mus musculus GN=Aldh2 PE=1 SV=1	2	99	TIEEVVGR				0.00231206	901.489	451.752	901.487	451.751	2
3	91.15	91.15	83.43	sp|P47738|ALDH2_MOUSE	Aldehyde dehydrogenase, mitochondrial OS=Mus musculus GN=Aldh2 PE=1 SV=1	2	99	TIPIDGDFFSYTR				0.00901275	1530.74	511.255	1530.74	511.252	3
3	91.15	91.15	83.43	sp|P47738|ALDH2_MOUSE	Aldehyde dehydrogenase, mitochondrial OS=Mus musculus GN=Aldh2 PE=1 SV=1	2	99	TYLAALETLDNGKPYVISYLVDLDMVLK				0.00175754	3156.67	1053.23	3156.67	1053.23	3
3	91.15	91.15	83.43	sp|P47738|ALDH2_MOUSE	Aldehyde dehydrogenase, mitochondrial OS=Mus musculus GN=Aldh2 PE=1 SV=1	2	99	VAEQTPLTALYVANLIK				0.00220006	1843.05	615.356	1843.05	615.356	3
3	91.15	91.15	83.43	sp|P47738|ALDH2_MOUSE	Aldehyde dehydrogenase, mitochondrial OS=Mus musculus GN=Aldh2 PE=1 SV=1	2	99	VAFTGSTEVGHLIQVAAGSSNLK				-0.00659369	2285.2	762.739	2285.2	762.741	3
3	91.15	91.15	83.43	sp|P47738|ALDH2_MOUSE	Aldehyde dehydrogenase, mitochondrial OS=Mus musculus GN=Aldh2 PE=1 SV=1	2	99	VAFTGSTEVGHLIQVAAGSSNLKR			missed K-R@23	-0.014966	2441.29	611.329	2441.3	611.333	4
3	91.15	91.15	83.43	sp|P47738|ALDH2_MOUSE	Aldehyde dehydrogenase, mitochondrial OS=Mus musculus GN=Aldh2 PE=1 SV=1	2	99	VISYLVDLDMVLK			cleaved Y-V@N-term	0.000411965	1506.84	754.426	1506.84	754.426	2
3	91.15	91.15	83.43	sp|P47738|ALDH2_MOUSE	Aldehyde dehydrogenase, mitochondrial OS=Mus musculus GN=Aldh2 PE=1 SV=1	2	99	VTLELGGK				0.00387082	815.479	408.747	815.475	408.745	2
3	91.15	91.15	83.43	sp|P47738|ALDH2_MOUSE	Aldehyde dehydrogenase, mitochondrial OS=Mus musculus GN=Aldh2 PE=1 SV=1	2	99	VVGNPFDSR				0.00189145	989.495	495.755	989.493	495.754	2
3	91.15	91.15	83.43	sp|P47738|ALDH2_MOUSE	Aldehyde dehydrogenase, mitochondrial OS=Mus musculus GN=Aldh2 PE=1 SV=1	2	99	YGLAAAVFTK				0.00649023	1039.58	520.796	1039.57	520.792	2
3	91.15	91.15	83.43	sp|P47738|ALDH2_MOUSE	Aldehyde dehydrogenase, mitochondrial OS=Mus musculus GN=Aldh2 PE=1 SV=1	2	99	YYAGWADK				0.00652681	972.441	487.228	972.434	487.224	2
3	91.15	91.15	83.43	sp|P47738|ALDH2_MOUSE	Aldehyde dehydrogenase, mitochondrial OS=Mus musculus GN=Aldh2 PE=1 SV=1	2	99	YYAGWADKYHGK			missed K-Y@8	-0.00977513	1457.66	486.895	1457.67	486.898	3
3	91.15	91.15	83.43	sp|P47738|ALDH2_MOUSE	Aldehyde dehydrogenase, mitochondrial OS=Mus musculus GN=Aldh2 PE=1 SV=1	1.76955	99	LVDLDMVLK			cleaved Y-L@N-term	0.0101978	1044.6	523.307	1044.59	523.302	2
3	91.15	91.15	83.43	sp|P47738|ALDH2_MOUSE	Aldehyde dehydrogenase, mitochondrial OS=Mus musculus GN=Aldh2 PE=1 SV=1	1.63827	99	AAATSAVPAPNHQPEVFCNQIFINNEWHDAVSR	Carbamidomethyl(C)@18		cleaved S-A@N-term	0.0356728	3689.78	923.452	3689.74	923.443	4
3	91.15	91.15	83.43	sp|P47738|ALDH2_MOUSE	Aldehyde dehydrogenase, mitochondrial OS=Mus musculus GN=Aldh2 PE=1 SV=1	1.63827	99	SAAATSAVPAPNHQPEVFCNQIFINNEWHDAVSR	Deamidated(N)@12; Carbamidomethyl(C)@19		cleaved L-S@N-term	-0.00122613	3777.76	945.447	3777.76	945.447	4
3	91.15	91.15	83.43	sp|P47738|ALDH2_MOUSE	Aldehyde dehydrogenase, mitochondrial OS=Mus musculus GN=Aldh2 PE=1 SV=1	1.46852	99	HEPVGVCGQIIPWNFPLLM	Carbamidomethyl(C)@7		cleaved M-Q@C-term	0.00736628	2206.11	736.379	2206.11	736.376	3
3	91.15	91.15	83.43	sp|P47738|ALDH2_MOUSE	Aldehyde dehydrogenase, mitochondrial OS=Mus musculus GN=Aldh2 PE=1 SV=1	1.36653	99	AATSAVPAPNHQPEVFCNQIFINNEWHDAVSR	Carbamidomethyl(C)@17		cleaved A-A@N-term	0.000494924	3618.71	905.684	3618.71	905.684	4
3	91.15	91.15	83.43	sp|P47738|ALDH2_MOUSE	Aldehyde dehydrogenase, mitochondrial OS=Mus musculus GN=Aldh2 PE=1 SV=1	1.00877	99	ATSAVPAPNHQPEVFCNQIFINNEWHDAVSR	Carbamidomethyl(C)@16		cleaved A-A@N-term	0.0173142	3547.69	887.929	3547.67	887.925	4
4	90.38	90.55	78.78	sp|Q99LB7|SARDH_MOUSE	Sarcosine dehydrogenase, mitochondrial OS=Mus musculus GN=Sardh PE=1 SV=1	2	99	AADWLFSADVNRPPGSTVYTCMLNQR	Carbamidomethyl(C)@21			0.0191559	2968.42	990.479	2968.4	990.473	3
4	90.38	90.55	78.78	sp|Q99LB7|SARDH_MOUSE	Sarcosine dehydrogenase, mitochondrial OS=Mus musculus GN=Sardh PE=1 SV=1	2	99	AIDSLSIEK				0.00312775	974.531	488.273	974.528	488.271	2
4	90.38	90.55	78.78	sp|Q99LB7|SARDH_MOUSE	Sarcosine dehydrogenase, mitochondrial OS=Mus musculus GN=Sardh PE=1 SV=1	2	99	ASCLPVYR	Carbamidomethyl(C)@3			0.00347914	964.483	483.249	964.48	483.247	2
4	90.38	90.55	78.78	sp|Q99LB7|SARDH_MOUSE	Sarcosine dehydrogenase, mitochondrial OS=Mus musculus GN=Sardh PE=1 SV=1	2	99	AYGIESHVLSPAETK				-0.00763834	1600.8	534.608	1600.81	534.611	3
4	90.38	90.55	78.78	sp|Q99LB7|SARDH_MOUSE	Sarcosine dehydrogenase, mitochondrial OS=Mus musculus GN=Sardh PE=1 SV=1	2	99	CQLMDSSEDLGMLSIQGPASR	Carbamidomethyl(C)@1			0.0024283	2294.04	765.686	2294.03	765.685	3
4	90.38	90.55	78.78	sp|Q99LB7|SARDH_MOUSE	Sarcosine dehydrogenase, mitochondrial OS=Mus musculus GN=Sardh PE=1 SV=1	2	99	DILQDVLDADLSNEAFPFSTHQLVR				0.00477163	2842.42	711.612	2842.41	711.611	4
4	90.38	90.55	78.78	sp|Q99LB7|SARDH_MOUSE	Sarcosine dehydrogenase, mitochondrial OS=Mus musculus GN=Sardh PE=1 SV=1	2	99	DLEEETGLHTGWIQNGGLFIASNQQR	Deamidated(N)@15			0.011679	2913.4	729.357	2913.39	729.355	4
4	90.38	90.55	78.78	sp|Q99LB7|SARDH_MOUSE	Sarcosine dehydrogenase, mitochondrial OS=Mus musculus GN=Sardh PE=1 SV=1	2	99	DMYSYDIR				0.0130187	1061.46	531.738	1061.45	531.732	2
4	90.38	90.55	78.78	sp|Q99LB7|SARDH_MOUSE	Sarcosine dehydrogenase, mitochondrial OS=Mus musculus GN=Sardh PE=1 SV=1	2	99	DPSGGPVSLDFVK				0.00918066	1316.67	659.342	1316.66	659.338	2
4	90.38	90.55	78.78	sp|Q99LB7|SARDH_MOUSE	Sarcosine dehydrogenase, mitochondrial OS=Mus musculus GN=Sardh PE=1 SV=1	2	99	FYLLGVDAR				0.0061968	1052.57	527.293	1052.57	527.29	2
4	90.38	90.55	78.78	sp|Q99LB7|SARDH_MOUSE	Sarcosine dehydrogenase, mitochondrial OS=Mus musculus GN=Sardh PE=1 SV=1	2	99	GAAAVFNMSYFGK				0.00254421	1361.65	681.83	1361.64	681.829	2
4	90.38	90.55	78.78	sp|Q99LB7|SARDH_MOUSE	Sarcosine dehydrogenase, mitochondrial OS=Mus musculus GN=Sardh PE=1 SV=1	2	99	GAQVIENCAVTGIR	Carbamidomethyl(C)@8			0.00560089	1486.76	496.594	1486.76	496.593	3
4	90.38	90.55	78.78	sp|Q99LB7|SARDH_MOUSE	Sarcosine dehydrogenase, mitochondrial OS=Mus musculus GN=Sardh PE=1 SV=1	2	99	GFFLGCGFNSAGMMLGGGCGQELAHWIVHGRPEK	Carbamidomethyl(C)@6; Carbamidomethyl(C)@19			-0.00985181	3676.69	920.178	3676.69	920.181	4
4	90.38	90.55	78.78	sp|Q99LB7|SARDH_MOUSE	Sarcosine dehydrogenase, mitochondrial OS=Mus musculus GN=Sardh PE=1 SV=1	2	99	GGTESDLTVSR				0.00851416	1120.54	561.279	1120.54	561.275	2
4	90.38	90.55	78.78	sp|Q99LB7|SARDH_MOUSE	Sarcosine dehydrogenase, mitochondrial OS=Mus musculus GN=Sardh PE=1 SV=1	2	99	HWHADLRPDDSPLEAGLAFTCK	Carbamidomethyl(C)@21			-0.00360739	2535.19	634.806	2535.2	634.806	4
4	90.38	90.55	78.78	sp|Q99LB7|SARDH_MOUSE	Sarcosine dehydrogenase, mitochondrial OS=Mus musculus GN=Sardh PE=1 SV=1	2	99	IEGIQNMPNVR				0.00254988	1269.65	635.834	1269.65	635.832	2
4	90.38	90.55	78.78	sp|Q99LB7|SARDH_MOUSE	Sarcosine dehydrogenase, mitochondrial OS=Mus musculus GN=Sardh PE=1 SV=1	2	99	KAADWLFSADVNRPPGSTVYTCMLNQR	Carbamidomethyl(C)@22		missed K-A@1	0.00178902	3096.49	775.13	3096.49	775.13	4
4	90.38	90.55	78.78	sp|Q99LB7|SARDH_MOUSE	Sarcosine dehydrogenase, mitochondrial OS=Mus musculus GN=Sardh PE=1 SV=1	2	99	LAPGTQASPLVPAFEGDCYYLAVGGAVAQHNWSHINTVLQDQEFR	Carbamidomethyl(C)@18			-0.0330365	4926.35	822.066	4926.38	822.071	6
4	90.38	90.55	78.78	sp|Q99LB7|SARDH_MOUSE	Sarcosine dehydrogenase, mitochondrial OS=Mus musculus GN=Sardh PE=1 SV=1	2	99	LGVGGAVLLER				0.00066078	1082.65	542.33	1082.64	542.33	2
4	90.38	90.55	78.78	sp|Q99LB7|SARDH_MOUSE	Sarcosine dehydrogenase, mitochondrial OS=Mus musculus GN=Sardh PE=1 SV=1	2	99	LICLTVEEEVPMFGLEAIWR	Carbamidomethyl(C)@3			0.0145244	2404.23	1203.12	2404.22	1203.12	2
4	90.38	90.55	78.78	sp|Q99LB7|SARDH_MOUSE	Sarcosine dehydrogenase, mitochondrial OS=Mus musculus GN=Sardh PE=1 SV=1	2	99	LLGDEYTFDFPPHHHMIQK				-0.00529239	2324.1	582.032	2324.1	582.034	4
4	90.38	90.55	78.78	sp|Q99LB7|SARDH_MOUSE	Sarcosine dehydrogenase, mitochondrial OS=Mus musculus GN=Sardh PE=1 SV=1	2	99	LQGDALSVGGYEANPIFWEEVSDK	Deamidated(N)@14			-0.0200441	2624.21	875.743	2624.23	875.75	3
4	90.38	90.55	78.78	sp|Q99LB7|SARDH_MOUSE	Sarcosine dehydrogenase, mitochondrial OS=Mus musculus GN=Sardh PE=1 SV=1	2	99	LSFVGELGWELHVPR				0.00614352	1737.93	580.316	1737.92	580.314	3
4	90.38	90.55	78.78	sp|Q99LB7|SARDH_MOUSE	Sarcosine dehydrogenase, mitochondrial OS=Mus musculus GN=Sardh PE=1 SV=1	2	99	MGVTYAAQVHLK				0.00178081	1316.69	439.905	1316.69	439.904	3
4	90.38	90.55	78.78	sp|Q99LB7|SARDH_MOUSE	Sarcosine dehydrogenase, mitochondrial OS=Mus musculus GN=Sardh PE=1 SV=1	2	99	NGEYALER	Deamidated(N)@1			0.00463949	951.434	476.724	951.43	476.722	2
4	90.38	90.55	78.78	sp|Q99LB7|SARDH_MOUSE	Sarcosine dehydrogenase, mitochondrial OS=Mus musculus GN=Sardh PE=1 SV=1	2	99	NYSVVFPHDEPLAGR				-0.00603438	1699.83	850.92	1699.83	850.923	2
4	90.38	90.55	78.78	sp|Q99LB7|SARDH_MOUSE	Sarcosine dehydrogenase, mitochondrial OS=Mus musculus GN=Sardh PE=1 SV=1	2	99	PGWFNPQETAQVLDYDYYGAYGNQAHK			cleaved R-P@N-term	-0.0297708	3131.38	783.851	3131.41	783.859	4
4	90.38	90.55	78.78	sp|Q99LB7|SARDH_MOUSE	Sarcosine dehydrogenase, mitochondrial OS=Mus musculus GN=Sardh PE=1 SV=1	2	99	QGWERPGWFNPQETAQVLDYDYYGAYGNQAHK	Gln->pyro-Glu@N-term			-0.0174574	3770.66	943.673	3770.68	943.678	4
4	90.38	90.55	78.78	sp|Q99LB7|SARDH_MOUSE	Sarcosine dehydrogenase, mitochondrial OS=Mus musculus GN=Sardh PE=1 SV=1	2	99	RADFGFTVNK			missed R-A@1	0.00888475	1153.6	577.806	1153.59	577.801	2
4	90.38	90.55	78.78	sp|Q99LB7|SARDH_MOUSE	Sarcosine dehydrogenase, mitochondrial OS=Mus musculus GN=Sardh PE=1 SV=1	2	99	RDPLHEELLGQGCVFQER	Carbamidomethyl(C)@13		missed R-D@1	-0.00298398	2182.06	546.521	2182.06	546.522	4
4	90.38	90.55	78.78	sp|Q99LB7|SARDH_MOUSE	Sarcosine dehydrogenase, mitochondrial OS=Mus musculus GN=Sardh PE=1 SV=1	2	99	RLICLTVEEEVPMFGLEAIWR	Carbamidomethyl(C)@4		missed R-L@1	-0.00502041	2560.31	854.445	2560.32	854.447	3
4	90.38	90.55	78.78	sp|Q99LB7|SARDH_MOUSE	Sarcosine dehydrogenase, mitochondrial OS=Mus musculus GN=Sardh PE=1 SV=1	2	99	RVAAVETEHGSIQTPCVVNCAGVWASK	Carbamidomethyl(C)@16; Carbamidomethyl(C)@20		missed R-V@1	-0.00966013	2925.41	732.361	2925.42	732.363	4
4	90.38	90.55	78.78	sp|Q99LB7|SARDH_MOUSE	Sarcosine dehydrogenase, mitochondrial OS=Mus musculus GN=Sardh PE=1 SV=1	2	99	SGGPVSLDFVK			cleaved P-S@N-term	0.0164426	1104.6	553.306	1104.58	553.298	2
4	90.38	90.55	78.78	sp|Q99LB7|SARDH_MOUSE	Sarcosine dehydrogenase, mitochondrial OS=Mus musculus GN=Sardh PE=1 SV=1	2	99	SLYPLMNVDDLYGTLYVPQDGTMDPAGTCTTLTR	Carbamidomethyl(C)@29			-0.0026672	3777.75	945.446	3777.76	945.447	4
4	90.38	90.55	78.78	sp|Q99LB7|SARDH_MOUSE	Sarcosine dehydrogenase, mitochondrial OS=Mus musculus GN=Sardh PE=1 SV=1	2	99	STVCGPESFTPDHKPLMGEAPELR	Carbamidomethyl(C)@4			-0.00913101	2654.24	885.753	2654.25	885.756	3
4	90.38	90.55	78.78	sp|Q99LB7|SARDH_MOUSE	Sarcosine dehydrogenase, mitochondrial OS=Mus musculus GN=Sardh PE=1 SV=1	2	99	TIAYGYIR				0.00667418	955.519	478.767	955.513	478.764	2
4	90.38	90.55	78.78	sp|Q99LB7|SARDH_MOUSE	Sarcosine dehydrogenase, mitochondrial OS=Mus musculus GN=Sardh PE=1 SV=1	2	99	TLKEEAQGASVVPQGPSQPLPSTANVVVIGGGSLGCQTLYHLAK	Carbamidomethyl(C)@36		missed K-E@3	-0.00978796	4458.31	1115.59	4458.32	1115.59	4
4	90.38	90.55	78.78	sp|Q99LB7|SARDH_MOUSE	Sarcosine dehydrogenase, mitochondrial OS=Mus musculus GN=Sardh PE=1 SV=1	2	99	TSVPFLGR				0.0103239	875.497	438.756	875.487	438.751	2
4	90.38	90.55	78.78	sp|Q99LB7|SARDH_MOUSE	Sarcosine dehydrogenase, mitochondrial OS=Mus musculus GN=Sardh PE=1 SV=1	2	99	VAAVETEHGSIQTPCVVNCAGVWASK	Carbamidomethyl(C)@15; Carbamidomethyl(C)@19			-0.0215335	2769.3	693.332	2769.32	693.338	4
4	90.38	90.55	78.78	sp|Q99LB7|SARDH_MOUSE	Sarcosine dehydrogenase, mitochondrial OS=Mus musculus GN=Sardh PE=1 SV=1	2	99	VPLVAMHHAYVVTER				0.00143253	1720.91	431.235	1720.91	431.234	4
4	90.38	90.55	78.78	sp|Q99LB7|SARDH_MOUSE	Sarcosine dehydrogenase, mitochondrial OS=Mus musculus GN=Sardh PE=1 SV=1	1.92082	99	DHDASVYLR				0.0131367	1074.52	538.269	1074.51	538.262	2
4	90.38	90.55	78.78	sp|Q99LB7|SARDH_MOUSE	Sarcosine dehydrogenase, mitochondrial OS=Mus musculus GN=Sardh PE=1 SV=1	1.67778	99	LVAMHHAYVVTER			cleaved P-L@N-term	0.0113794	1524.8	509.273	1524.79	509.27	3
4	90.38	90.55	78.78	sp|Q99LB7|SARDH_MOUSE	Sarcosine dehydrogenase, mitochondrial OS=Mus musculus GN=Sardh PE=1 SV=1	1.61979	99	VEEEVPMFGLEAIWR			cleaved T-V@N-term	0.0522789	1803.94	602.32	1803.89	602.303	3
5	90.06	90.06	69.74	sp|Q9DBT9|M2GD_MOUSE	Dimethylglycine dehydrogenase, mitochondrial OS=Mus musculus GN=Dmgdh PE=1 SV=1	2	99	ADIINVVNGPITYSPDILPMVGPHQGVR				-0.0071455	2971.55	991.524	2971.56	991.527	3
5	90.06	90.06	69.74	sp|Q9DBT9|M2GD_MOUSE	Dimethylglycine dehydrogenase, mitochondrial OS=Mus musculus GN=Dmgdh PE=1 SV=1	2	99	AETVIIGGGCVGVSLAYHLAK	Carbamidomethyl(C)@10			0.0139025	2114.13	705.718	2114.12	705.714	3
5	90.06	90.06	69.74	sp|Q9DBT9|M2GD_MOUSE	Dimethylglycine dehydrogenase, mitochondrial OS=Mus musculus GN=Dmgdh PE=1 SV=1	2	99	AWGSEMNCDTNPLEAGLEYFVK	Carbamidomethyl(C)@8			0.0142139	2530.13	844.384	2530.11	844.379	3
5	90.06	90.06	69.74	sp|Q9DBT9|M2GD_MOUSE	Dimethylglycine dehydrogenase, mitochondrial OS=Mus musculus GN=Dmgdh PE=1 SV=1	2	99	DGLLFGPYESQEK				-0.00203781	1481.7	741.858	1481.7	741.859	2
5	90.06	90.06	69.74	sp|Q9DBT9|M2GD_MOUSE	Dimethylglycine dehydrogenase, mitochondrial OS=Mus musculus GN=Dmgdh PE=1 SV=1	2	99	DLEGSYYLR				0.0069498	1114.54	558.275	1114.53	558.272	2
5	90.06	90.06	69.74	sp|Q9DBT9|M2GD_MOUSE	Dimethylglycine dehydrogenase, mitochondrial OS=Mus musculus GN=Dmgdh PE=1 SV=1	2	99	DRAETVIIGGGCVGVSLAYHLAK	Carbamidomethyl(C)@12		missed R-A@2	-0.0230501	2385.22	597.313	2385.25	597.319	4
5	90.06	90.06	69.74	sp|Q9DBT9|M2GD_MOUSE	Dimethylglycine dehydrogenase, mitochondrial OS=Mus musculus GN=Dmgdh PE=1 SV=1	2	99	DSTQLLDHLFANVIPK				0.00743796	1809.97	604.331	1809.96	604.328	3
5	90.06	90.06	69.74	sp|Q9DBT9|M2GD_MOUSE	Dimethylglycine dehydrogenase, mitochondrial OS=Mus musculus GN=Dmgdh PE=1 SV=1	2	99	EGQESPASPPEWK				0.0074235	1440.66	721.337	1440.65	721.333	2
5	90.06	90.06	69.74	sp|Q9DBT9|M2GD_MOUSE	Dimethylglycine dehydrogenase, mitochondrial OS=Mus musculus GN=Dmgdh PE=1 SV=1	2	99	ELFESDLDRISDHLEAAMEMIPVLK			missed R-I@9	0.000781805	2900.43	726.115	2900.43	726.115	4
5	90.06	90.06	69.74	sp|Q9DBT9|M2GD_MOUSE	Dimethylglycine dehydrogenase, mitochondrial OS=Mus musculus GN=Dmgdh PE=1 SV=1	2	99	ESYGFNNIVGYPK				0.0124153	1486.72	744.368	1486.71	744.362	2
5	90.06	90.06	69.74	sp|Q9DBT9|M2GD_MOUSE	Dimethylglycine dehydrogenase, mitochondrial OS=Mus musculus GN=Dmgdh PE=1 SV=1	2	99	FLSDWILHGEPPFDLIELDPNR				0.0143257	2622.33	875.116	2622.31	875.111	3
5	90.06	90.06	69.74	sp|Q9DBT9|M2GD_MOUSE	Dimethylglycine dehydrogenase, mitochondrial OS=Mus musculus GN=Dmgdh PE=1 SV=1	2	99	GGYDVEIQNITDEFGVLGVAGPYAR				0.00427254	2639.29	880.771	2639.29	880.77	3
5	90.06	90.06	69.74	sp|Q9DBT9|M2GD_MOUSE	Dimethylglycine dehydrogenase, mitochondrial OS=Mus musculus GN=Dmgdh PE=1 SV=1	2	99	IHELFPLLNMNK				0.0159745	1467.81	490.276	1467.79	490.271	3
5	90.06	90.06	69.74	sp|Q9DBT9|M2GD_MOUSE	Dimethylglycine dehydrogenase, mitochondrial OS=Mus musculus GN=Dmgdh PE=1 SV=1	2	99	ILAGLYNPGDGHIDPYSLTMALAAGAR				0.00201517	2756.4	919.807	2756.4	919.806	3
5	90.06	90.06	69.74	sp|Q9DBT9|M2GD_MOUSE	Dimethylglycine dehydrogenase, mitochondrial OS=Mus musculus GN=Dmgdh PE=1 SV=1	2	99	IMSAGQEEGIGDFGTYALNALR				0.00356489	2312.11	771.712	2312.11	771.711	3
5	90.06	90.06	69.74	sp|Q9DBT9|M2GD_MOUSE	Dimethylglycine dehydrogenase, mitochondrial OS=Mus musculus GN=Dmgdh PE=1 SV=1	2	99	ISDHLEAAMEMIPVLK				0.00324222	1795.92	599.649	1795.92	599.648	3
5	90.06	90.06	69.74	sp|Q9DBT9|M2GD_MOUSE	Dimethylglycine dehydrogenase, mitochondrial OS=Mus musculus GN=Dmgdh PE=1 SV=1	2	99	ISYTGELGWELYHR				0.00973985	1722.85	575.289	1722.84	575.286	3
5	90.06	90.06	69.74	sp|Q9DBT9|M2GD_MOUSE	Dimethylglycine dehydrogenase, mitochondrial OS=Mus musculus GN=Dmgdh PE=1 SV=1	2	99	IVNAAGFWAR				0.0117026	1103.6	552.807	1103.59	552.801	2
5	90.06	90.06	69.74	sp|Q9DBT9|M2GD_MOUSE	Dimethylglycine dehydrogenase, mitochondrial OS=Mus musculus GN=Dmgdh PE=1 SV=1	2	99	KADIINVVNGPITYSPDILPMVGPHQGVR	Deamidated(N)@9		missed K-A@1	-0.0185072	3100.62	776.162	3100.64	776.167	4
5	90.06	90.06	69.74	sp|Q9DBT9|M2GD_MOUSE	Dimethylglycine dehydrogenase, mitochondrial OS=Mus musculus GN=Dmgdh PE=1 SV=1	2	99	LEEETGQVVGFHQPGSIR				-0.0046776	1981.98	661.668	1981.99	661.669	3
5	90.06	90.06	69.74	sp|Q9DBT9|M2GD_MOUSE	Dimethylglycine dehydrogenase, mitochondrial OS=Mus musculus GN=Dmgdh PE=1 SV=1	2	99	LNKPADFIGK				0.00949032	1101.63	551.821	1101.62	551.816	2
5	90.06	90.06	69.74	sp|Q9DBT9|M2GD_MOUSE	Dimethylglycine dehydrogenase, mitochondrial OS=Mus musculus GN=Dmgdh PE=1 SV=1	2	99	LQASWVTHGVPPGFGK				0.00605537	1679.88	560.969	1679.88	560.967	3
5	90.06	90.06	69.74	sp|Q9DBT9|M2GD_MOUSE	Dimethylglycine dehydrogenase, mitochondrial OS=Mus musculus GN=Dmgdh PE=1 SV=1	2	99	LTSEDLSDDAFK				0.00568193	1339.62	670.817	1339.61	670.814	2
5	90.06	90.06	69.74	sp|Q9DBT9|M2GD_MOUSE	Dimethylglycine dehydrogenase, mitochondrial OS=Mus musculus GN=Dmgdh PE=1 SV=1	2	99	LVCLTVATDDVDPEGNESIWYK	Carbamidomethyl(C)@3			0.0204017	2523.2	842.075	2523.18	842.069	3
5	90.06	90.06	69.74	sp|Q9DBT9|M2GD_MOUSE	Dimethylglycine dehydrogenase, mitochondrial OS=Mus musculus GN=Dmgdh PE=1 SV=1	2	99	MIGLDHPLIPVQHQYVVTSTIPEVK				-0.011138	2813.5	938.842	2813.51	938.846	3
5	90.06	90.06	69.74	sp|Q9DBT9|M2GD_MOUSE	Dimethylglycine dehydrogenase, mitochondrial OS=Mus musculus GN=Dmgdh PE=1 SV=1	2	99	NYPATIIQEPLVLTEPAR				0.0111252	2024.11	675.709	2024.09	675.705	3
5	90.06	90.06	69.74	sp|Q9DBT9|M2GD_MOUSE	Dimethylglycine dehydrogenase, mitochondrial OS=Mus musculus GN=Dmgdh PE=1 SV=1	2	99	NYWVATGFGYGIIHAGGVGK				0.00566804	2066.04	1034.03	2066.04	1034.03	2
5	90.06	90.06	69.74	sp|Q9DBT9|M2GD_MOUSE	Dimethylglycine dehydrogenase, mitochondrial OS=Mus musculus GN=Dmgdh PE=1 SV=1	2	99	PDGTWDVETPQGSVR			cleaved R-P@N-term	-0.00550553	1642.75	822.384	1642.76	822.387	2
5	90.06	90.06	69.74	sp|Q9DBT9|M2GD_MOUSE	Dimethylglycine dehydrogenase, mitochondrial OS=Mus musculus GN=Dmgdh PE=1 SV=1	2	99	RLVCLTVATDDVDPEGNESIWYK	Carbamidomethyl(C)@4		missed R-L@1	0.000254694	2679.29	894.102	2679.28	894.102	3
5	90.06	90.06	69.74	sp|Q9DBT9|M2GD_MOUSE	Dimethylglycine dehydrogenase, mitochondrial OS=Mus musculus GN=Dmgdh PE=1 SV=1	2	99	RTNWFEPVGSEYK			missed R-T@1	-0.00310288	1611.77	538.262	1611.77	538.263	3
5	90.06	90.06	69.74	sp|Q9DBT9|M2GD_MOUSE	Dimethylglycine dehydrogenase, mitochondrial OS=Mus musculus GN=Dmgdh PE=1 SV=1	2	99	SFNISDIPVTAIR				0.0109716	1431.78	716.899	1431.77	716.893	2
5	90.06	90.06	69.74	sp|Q9DBT9|M2GD_MOUSE	Dimethylglycine dehydrogenase, mitochondrial OS=Mus musculus GN=Dmgdh PE=1 SV=1	2	99	SLAFAYVPVQLSEVGQQVEVELLGK				0.00162636	2702.45	901.826	2702.45	901.825	3
5	90.06	90.06	69.74	sp|Q9DBT9|M2GD_MOUSE	Dimethylglycine dehydrogenase, mitochondrial OS=Mus musculus GN=Dmgdh PE=1 SV=1	2	99	TNWFEPVGSEYK				0.00720939	1455.67	728.844	1455.67	728.841	2
5	90.06	90.06	69.74	sp|Q9DBT9|M2GD_MOUSE	Dimethylglycine dehydrogenase, mitochondrial OS=Mus musculus GN=Dmgdh PE=1 SV=1	2	99	TNWHATEQYIIEPEK				-0.00533259	1857.88	620.302	1857.89	620.304	3
5	90.06	90.06	69.74	sp|Q9DBT9|M2GD_MOUSE	Dimethylglycine dehydrogenase, mitochondrial OS=Mus musculus GN=Dmgdh PE=1 SV=1	2	99	TNWHATEQYIIEPEKIHELFPLLNMNK			missed K-I@15	-0.0280888	3307.64	827.918	3307.67	827.925	4
5	90.06	90.06	69.74	sp|Q9DBT9|M2GD_MOUSE	Dimethylglycine dehydrogenase, mitochondrial OS=Mus musculus GN=Dmgdh PE=1 SV=1	2	99	VGFTNISHMLTPR				0.010892	1471.77	491.598	1471.76	491.594	3
5	90.06	90.06	69.74	sp|Q9DBT9|M2GD_MOUSE	Dimethylglycine dehydrogenase, mitochondrial OS=Mus musculus GN=Dmgdh PE=1 SV=1	2	99	VGVIDLSPFGK				0.00849176	1130.64	566.328	1130.63	566.324	2
5	90.06	90.06	69.74	sp|Q9DBT9|M2GD_MOUSE	Dimethylglycine dehydrogenase, mitochondrial OS=Mus musculus GN=Dmgdh PE=1 SV=1	2	99	VVGNTTSGSYSYSIQK				-2.80018e-06	1689.82	845.918	1689.82	845.918	2
5	90.06	90.06	69.74	sp|Q9DBT9|M2GD_MOUSE	Dimethylglycine dehydrogenase, mitochondrial OS=Mus musculus GN=Dmgdh PE=1 SV=1	2	99	VYAELTVSQQSPGEFLLITGSGSELHDLR				0.0191025	3145.61	787.41	3145.59	787.406	4
5	90.06	90.06	69.74	sp|Q9DBT9|M2GD_MOUSE	Dimethylglycine dehydrogenase, mitochondrial OS=Mus musculus GN=Dmgdh PE=1 SV=1	2	99	YPAPVTSLKPRPDGTWDVETPQGSVR				0.000369631	2852.45	951.823	2852.45	951.823	3
5	90.06	90.06	69.74	sp|Q9DBT9|M2GD_MOUSE	Dimethylglycine dehydrogenase, mitochondrial OS=Mus musculus GN=Dmgdh PE=1 SV=1	1.67778	99	REGQESPASPPEWK			cleaved L-R@N-term; missed R-E@1	0.0041354	1596.76	533.26	1596.75	533.258	3
6	89.43	89.43	78.15	sp|P54869|HMCS2_MOUSE	Hydroxymethylglutaryl-CoA synthase, mitochondrial OS=Mus musculus GN=Hmgcs2 PE=1 SV=2	2	99	ACYGGTASLFNAANWMESSYWDGR	Carbamidomethyl(C)@2		cleaved N-A@N-term	0.0227484	2713.16	905.392	2713.13	905.385	3
6	89.43	89.43	78.15	sp|P54869|HMCS2_MOUSE	Hydroxymethylglutaryl-CoA synthase, mitochondrial OS=Mus musculus GN=Hmgcs2 PE=1 SV=2	2	99	APLVLEQGLR				0.00771603	1094.65	548.334	1094.64	548.33	2
6	89.43	89.43	78.15	sp|P54869|HMCS2_MOUSE	Hydroxymethylglutaryl-CoA synthase, mitochondrial OS=Mus musculus GN=Hmgcs2 PE=1 SV=2	2	99	ARPTGGAGAVAMLIGPK			cleaved N-A@N-term	0.00604354	1565.88	522.966	1565.87	522.964	3
6	89.43	89.43	78.15	sp|P54869|HMCS2_MOUSE	Hydroxymethylglutaryl-CoA synthase, mitochondrial OS=Mus musculus GN=Hmgcs2 PE=1 SV=2	2	99	ASEYPLVDGK			cleaved L-A@N-term	0.00563001	1077.54	539.777	1077.53	539.774	2
6	89.43	89.43	78.15	sp|P54869|HMCS2_MOUSE	Hydroxymethylglutaryl-CoA synthase, mitochondrial OS=Mus musculus GN=Hmgcs2 PE=1 SV=2	2	99	ASLDMFNQK				0.00295704	1052.5	527.257	1052.5	527.255	2
6	89.43	89.43	78.15	sp|P54869|HMCS2_MOUSE	Hydroxymethylglutaryl-CoA synthase, mitochondrial OS=Mus musculus GN=Hmgcs2 PE=1 SV=2	2	99	ASLYLSTNNGNMYTSSLYGCLASLLSHHSAQELAGSR	Carbamidomethyl(C)@20			0.0111239	3972.88	994.228	3972.87	994.226	4
6	89.43	89.43	78.15	sp|P54869|HMCS2_MOUSE	Hydroxymethylglutaryl-CoA synthase, mitochondrial OS=Mus musculus GN=Hmgcs2 PE=1 SV=2	2	99	CYAAYR	Carbamidomethyl(C)@1			0.0114062	802.355	402.185	802.343	402.179	2
6	89.43	89.43	78.15	sp|P54869|HMCS2_MOUSE	Hydroxymethylglutaryl-CoA synthase, mitochondrial OS=Mus musculus GN=Hmgcs2 PE=1 SV=2	2	99	DASPGSPLEK				0.00781299	999.495	500.755	999.487	500.751	2
6	89.43	89.43	78.15	sp|P54869|HMCS2_MOUSE	Hydroxymethylglutaryl-CoA synthase, mitochondrial OS=Mus musculus GN=Hmgcs2 PE=1 SV=2	2	99	DVGILALEVYFPAQYVDQTDLEK				-0.00605112	2625.32	876.112	2625.32	876.114	3
6	89.43	89.43	78.15	sp|P54869|HMCS2_MOUSE	Hydroxymethylglutaryl-CoA synthase, mitochondrial OS=Mus musculus GN=Hmgcs2 PE=1 SV=2	2	99	DVGILALEVYFPAQYVDQTDLEKFNNVEAGK			missed K-F@23	0.00816024	3484.75	1162.59	3484.74	1162.59	3
6	89.43	89.43	78.15	sp|P54869|HMCS2_MOUSE	Hydroxymethylglutaryl-CoA synthase, mitochondrial OS=Mus musculus GN=Hmgcs2 PE=1 SV=2	2	99	GLKLEETYTNK			missed K-L@3	0.0143409	1294.69	648.353	1294.68	648.346	2
6	89.43	89.43	78.15	sp|P54869|HMCS2_MOUSE	Hydroxymethylglutaryl-CoA synthase, mitochondrial OS=Mus musculus GN=Hmgcs2 PE=1 SV=2	2	99	GLKLEETYTNKDVDK			missed K-L@3; missed K-D@11	0.00486341	1751.9	876.957	1751.89	876.954	2
6	89.43	89.43	78.15	sp|P54869|HMCS2_MOUSE	Hydroxymethylglutaryl-CoA synthase, mitochondrial OS=Mus musculus GN=Hmgcs2 PE=1 SV=2	2	99	GTHMENAYDFYKPN			cleaved N-L@C-term	0.00767507	1685.72	843.868	1685.71	843.865	2
6	89.43	89.43	78.15	sp|P54869|HMCS2_MOUSE	Hydroxymethylglutaryl-CoA synthase, mitochondrial OS=Mus musculus GN=Hmgcs2 PE=1 SV=2	2	99	GTHMENAYDFYKPNLASEYPLVDGK	Oxidation(M)@4			-0.032509	2874.28	719.578	2874.32	719.587	4
6	89.43	89.43	78.15	sp|P54869|HMCS2_MOUSE	Hydroxymethylglutaryl-CoA synthase, mitochondrial OS=Mus musculus GN=Hmgcs2 PE=1 SV=2	2	99	IGAFSYGSGLAASFFSFR				-0.00253532	1883.92	628.98	1883.92	628.981	3
6	89.43	89.43	78.15	sp|P54869|HMCS2_MOUSE	Hydroxymethylglutaryl-CoA synthase, mitochondrial OS=Mus musculus GN=Hmgcs2 PE=1 SV=2	2	99	LASEYPLVDGK			cleaved N-L@N-term	0.00600911	1190.62	596.319	1190.62	596.316	2
6	89.43	89.43	78.15	sp|P54869|HMCS2_MOUSE	Hydroxymethylglutaryl-CoA synthase, mitochondrial OS=Mus musculus GN=Hmgcs2 PE=1 SV=2	2	99	LEETYTNK				0.0021064	996.478	499.247	996.476	499.245	2
6	89.43	89.43	78.15	sp|P54869|HMCS2_MOUSE	Hydroxymethylglutaryl-CoA synthase, mitochondrial OS=Mus musculus GN=Hmgcs2 PE=1 SV=2	2	99	LEETYTNKDVDK			missed K-D@8	0.00184086	1453.7	727.855	1453.69	727.854	2
6	89.43	89.43	78.15	sp|P54869|HMCS2_MOUSE	Hydroxymethylglutaryl-CoA synthase, mitochondrial OS=Mus musculus GN=Hmgcs2 PE=1 SV=2	2	99	LEVGTETIIDK				-0.00445102	1216.65	609.333	1216.66	609.335	2
6	89.43	89.43	78.15	sp|P54869|HMCS2_MOUSE	Hydroxymethylglutaryl-CoA synthase, mitochondrial OS=Mus musculus GN=Hmgcs2 PE=1 SV=2	2	99	LMFNDFLSSSSDK				0.0141663	1489.69	745.852	1489.68	745.845	2
6	89.43	89.43	78.15	sp|P54869|HMCS2_MOUSE	Hydroxymethylglutaryl-CoA synthase, mitochondrial OS=Mus musculus GN=Hmgcs2 PE=1 SV=2	2	99	LMFNDFLSSSSDKQNNLYK			missed K-Q@13	0.00643341	2250.07	751.03	2250.06	751.028	3
6	89.43	89.43	78.15	sp|P54869|HMCS2_MOUSE	Hydroxymethylglutaryl-CoA synthase, mitochondrial OS=Mus musculus GN=Hmgcs2 PE=1 SV=2	2	99	LSIQCYLR	Carbamidomethyl(C)@5			0.00293777	1051.55	526.783	1051.55	526.781	2
6	89.43	89.43	78.15	sp|P54869|HMCS2_MOUSE	Hydroxymethylglutaryl-CoA synthase, mitochondrial OS=Mus musculus GN=Hmgcs2 PE=1 SV=2	2	99	LVLEQGLR			cleaved P-L@N-term	0.00838911	926.563	464.289	926.555	464.285	2
6	89.43	89.43	78.15	sp|P54869|HMCS2_MOUSE	Hydroxymethylglutaryl-CoA synthase, mitochondrial OS=Mus musculus GN=Hmgcs2 PE=1 SV=2	2	99	LVSSVSDLPK				0.00345029	1043.59	522.802	1043.59	522.8	2
6	89.43	89.43	78.15	sp|P54869|HMCS2_MOUSE	Hydroxymethylglutaryl-CoA synthase, mitochondrial OS=Mus musculus GN=Hmgcs2 PE=1 SV=2	2	99	LVSSVSDLPKR			missed K-R@10	0.0127119	1199.7	400.907	1199.69	400.903	3
6	89.43	89.43	78.15	sp|P54869|HMCS2_MOUSE	Hydroxymethylglutaryl-CoA synthase, mitochondrial OS=Mus musculus GN=Hmgcs2 PE=1 SV=2	2	99	LVVCGDIAVYPSGNAR	Carbamidomethyl(C)@4		cleaved A-L@N-term; cleaved R-P@C-term	0.0066263	1689.86	845.936	1689.85	845.933	2
6	89.43	89.43	78.15	sp|P54869|HMCS2_MOUSE	Hydroxymethylglutaryl-CoA synthase, mitochondrial OS=Mus musculus GN=Hmgcs2 PE=1 SV=2	2	99	MGFCSVQEDINSLCLTVVQR	Carbamidomethyl(C)@4; Carbamidomethyl(C)@14			0.00394354	2355.11	589.784	2355.1	589.783	4
6	89.43	89.43	78.15	sp|P54869|HMCS2_MOUSE	Hydroxymethylglutaryl-CoA synthase, mitochondrial OS=Mus musculus GN=Hmgcs2 PE=1 SV=2	2	99	MSPEEFTEIMNQR	Oxidation(M)@1			-0.000903745	1626.7	814.358	1626.7	814.358	2
6	89.43	89.43	78.15	sp|P54869|HMCS2_MOUSE	Hydroxymethylglutaryl-CoA synthase, mitochondrial OS=Mus musculus GN=Hmgcs2 PE=1 SV=2	2	99	PTGGAGAVAMLIGPK			cleaved R-P@N-term	-0.00531355	1338.73	670.371	1338.73	670.374	2
6	89.43	89.43	78.15	sp|P54869|HMCS2_MOUSE	Hydroxymethylglutaryl-CoA synthase, mitochondrial OS=Mus musculus GN=Hmgcs2 PE=1 SV=2	2	99	QAGNNQPFTLDDVQYMIFHTPFCK	Carbamidomethyl(C)@23			-0.00334335	2870.31	957.778	2870.32	957.779	3
6	89.43	89.43	78.15	sp|P54869|HMCS2_MOUSE	Hydroxymethylglutaryl-CoA synthase, mitochondrial OS=Mus musculus GN=Hmgcs2 PE=1 SV=2	2	99	RMSPEEFTEIMNQR			missed R-M@1	0.0133098	1766.82	589.948	1766.81	589.943	3
6	89.43	89.43	78.15	sp|P54869|HMCS2_MOUSE	Hydroxymethylglutaryl-CoA synthase, mitochondrial OS=Mus musculus GN=Hmgcs2 PE=1 SV=2	2	99	SPEEFTEIMNQR			cleaved M-S@N-term	0.0119699	1479.68	740.846	1479.67	740.84	2
6	89.43	89.43	78.15	sp|P54869|HMCS2_MOUSE	Hydroxymethylglutaryl-CoA synthase, mitochondrial OS=Mus musculus GN=Hmgcs2 PE=1 SV=2	2	99	STIPPAPLAK			cleaved F-S@N-term	0.00824208	993.594	497.804	993.586	497.8	2
6	89.43	89.43	78.15	sp|P54869|HMCS2_MOUSE	Hydroxymethylglutaryl-CoA synthase, mitochondrial OS=Mus musculus GN=Hmgcs2 PE=1 SV=2	2	99	TKLPWDAVGR			missed K-L@2	0.00748376	1141.63	571.823	1141.62	571.819	2
6	89.43	89.43	78.15	sp|P54869|HMCS2_MOUSE	Hydroxymethylglutaryl-CoA synthase, mitochondrial OS=Mus musculus GN=Hmgcs2 PE=1 SV=2	2	99	TLDDVQYMIFHTPFCK	Carbamidomethyl(C)@15		cleaved F-T@N-term	0.0637185	2014	672.34	2013.93	672.318	3
6	89.43	89.43	78.15	sp|P54869|HMCS2_MOUSE	Hydroxymethylglutaryl-CoA synthase, mitochondrial OS=Mus musculus GN=Hmgcs2 PE=1 SV=2	2	99	VNFSPPGDTSNLFPGTWYLER				-0.00267244	2396.14	799.721	2396.14	799.722	3
6	89.43	89.43	78.15	sp|P54869|HMCS2_MOUSE	Hydroxymethylglutaryl-CoA synthase, mitochondrial OS=Mus musculus GN=Hmgcs2 PE=1 SV=2	2	99	YALVVCGDIAVYPSGNAR	Carbamidomethyl(C)@6		cleaved R-P@C-term	-0.0166378	1923.93	642.319	1923.95	642.324	3
6	89.43	89.43	78.15	sp|P54869|HMCS2_MOUSE	Hydroxymethylglutaryl-CoA synthase, mitochondrial OS=Mus musculus GN=Hmgcs2 PE=1 SV=2	2	99	YALVVCGDIAVYPSGNARPTGGAGAVAMLIGPK	Carbamidomethyl(C)@6			-0.0381706	3244.64	812.166	3244.67	812.176	4
6	89.43	89.43	78.15	sp|P54869|HMCS2_MOUSE	Hydroxymethylglutaryl-CoA synthase, mitochondrial OS=Mus musculus GN=Hmgcs2 PE=1 SV=2	2	99	YTVGLGQTR				-0.00120355	993.523	497.769	993.524	497.769	2
6	89.43	89.43	78.15	sp|P54869|HMCS2_MOUSE	Hydroxymethylglutaryl-CoA synthase, mitochondrial OS=Mus musculus GN=Hmgcs2 PE=1 SV=2	1.69897	99	SSVSDLPK			cleaved V-S@N-term	0.00070881	831.435	832.442	831.434	832.441	1
6	89.43	89.43	78.15	sp|P54869|HMCS2_MOUSE	Hydroxymethylglutaryl-CoA synthase, mitochondrial OS=Mus musculus GN=Hmgcs2 PE=1 SV=2	1.67778	99	SEYPLVDGK			cleaved A-S@N-term	0.00708053	1006.5	504.259	1006.5	504.256	2
6	89.43	89.43	78.15	sp|P54869|HMCS2_MOUSE	Hydroxymethylglutaryl-CoA synthase, mitochondrial OS=Mus musculus GN=Hmgcs2 PE=1 SV=2	1.58503	99	SLDMFNQK			cleaved A-S@N-term	0.010065	981.469	491.742	981.459	491.737	2
6	89.43	89.43	78.15	sp|P54869|HMCS2_MOUSE	Hydroxymethylglutaryl-CoA synthase, mitochondrial OS=Mus musculus GN=Hmgcs2 PE=1 SV=2	1.40894	99	IGAFSYGSGLAASF			cleaved F-F@C-term	0.012282	1346.66	674.339	1346.65	674.333	2
6	89.43	89.43	78.15	sp|P54869|HMCS2_MOUSE	Hydroxymethylglutaryl-CoA synthase, mitochondrial OS=Mus musculus GN=Hmgcs2 PE=1 SV=2	1.09691	99	LSTNNGNMYTSSLYGCLASLLSHHSAQELAGSR	Deamidated(N)@4; Carbamidomethyl(C)@16		cleaved Y-L@N-term	-0.0216552	3539.62	885.912	3539.64	885.917	4
7	88.5	88.5	76.44	sp|P63038|CH60_MOUSE	60 kDa heat shock protein, mitochondrial OS=Mus musculus GN=Hspd1 PE=1 SV=1	2	99	AAVEEGIVLGGGCALLR	Carbamidomethyl(C)@13			-0.000163853	1683.9	842.956	1683.9	842.956	2
7	88.5	88.5	76.44	sp|P63038|CH60_MOUSE	60 kDa heat shock protein, mitochondrial OS=Mus musculus GN=Hspd1 PE=1 SV=1	2	99	ALMLQGVDLLADAVAVTMGPK				-0.00512153	2112.13	705.05	2112.13	705.051	3
7	88.5	88.5	76.44	sp|P63038|CH60_MOUSE	60 kDa heat shock protein, mitochondrial OS=Mus musculus GN=Hspd1 PE=1 SV=1	2	99	ALMLQGVDLLADAVAVTMGPKG			cleaved G-R@C-term; missed K-G@21	0.039265	2169.19	724.072	2169.15	724.059	3
7	88.5	88.5	76.44	sp|P63038|CH60_MOUSE	60 kDa heat shock protein, mitochondrial OS=Mus musculus GN=Hspd1 PE=1 SV=1	2	99	CEFQDAYVLLSEK	Carbamidomethyl(C)@1; Dehydrated(E)@2; Deamidated(Q)@4			0.0119601	1583.73	792.872	1583.72	792.866	2
7	88.5	88.5	76.44	sp|P63038|CH60_MOUSE	60 kDa heat shock protein, mitochondrial OS=Mus musculus GN=Hspd1 PE=1 SV=1	2	99	CIPALDSLKPANEDQK	Carbamidomethyl(C)@1			-0.00232742	1797.89	600.304	1797.89	600.305	3
7	88.5	88.5	76.44	sp|P63038|CH60_MOUSE	60 kDa heat shock protein, mitochondrial OS=Mus musculus GN=Hspd1 PE=1 SV=1	2	99	DDAMLLK				0.00470085	804.41	403.212	804.405	403.21	2
7	88.5	88.5	76.44	sp|P63038|CH60_MOUSE	60 kDa heat shock protein, mitochondrial OS=Mus musculus GN=Hspd1 PE=1 SV=1	2	99	DIGNIISDAMK				0.0157163	1175.6	588.808	1175.59	588.8	2
7	88.5	88.5	76.44	sp|P63038|CH60_MOUSE	60 kDa heat shock protein, mitochondrial OS=Mus musculus GN=Hspd1 PE=1 SV=1	2	99	DMAIATGGAVFGEEGLNLNLEDVQAHDLGK				-0.00463386	3083.48	771.878	3083.49	771.879	4
7	88.5	88.5	76.44	sp|P63038|CH60_MOUSE	60 kDa heat shock protein, mitochondrial OS=Mus musculus GN=Hspd1 PE=1 SV=1	2	99	GANPVEIR				0.00928575	854.47	428.242	854.461	428.238	2
7	88.5	88.5	76.44	sp|P63038|CH60_MOUSE	60 kDa heat shock protein, mitochondrial OS=Mus musculus GN=Hspd1 PE=1 SV=1	2	99	GDKDIGNIISDAMK			cleaved N-G@N-term; missed K-D@3	0.0186622	1475.75	492.923	1475.73	492.917	3
7	88.5	88.5	76.44	sp|P63038|CH60_MOUSE	60 kDa heat shock protein, mitochondrial OS=Mus musculus GN=Hspd1 PE=1 SV=1	2	99	GVDLLADAVAVTMGPK			cleaved Q-G@N-term	0.0195899	1555.85	519.623	1555.83	519.617	3
7	88.5	88.5	76.44	sp|P63038|CH60_MOUSE	60 kDa heat shock protein, mitochondrial OS=Mus musculus GN=Hspd1 PE=1 SV=1	2	99	GVMLAVDAVIAELK				0.00866968	1427.81	714.914	1427.81	714.91	2
7	88.5	88.5	76.44	sp|P63038|CH60_MOUSE	60 kDa heat shock protein, mitochondrial OS=Mus musculus GN=Hspd1 PE=1 SV=1	2	99	GVMLAVDAVIAELKK			missed K-K@14	0.00118271	1555.9	519.641	1555.9	519.641	3
7	88.5	88.5	76.44	sp|P63038|CH60_MOUSE	60 kDa heat shock protein, mitochondrial OS=Mus musculus GN=Hspd1 PE=1 SV=1	2	99	GYISPYFINTSK				0.0166131	1388.71	463.912	1388.7	463.906	3
7	88.5	88.5	76.44	sp|P63038|CH60_MOUSE	60 kDa heat shock protein, mitochondrial OS=Mus musculus GN=Hspd1 PE=1 SV=1	2	99	IGIEIIKR			missed K-R@7	0.00721966	940.614	471.314	940.607	471.311	2
7	88.5	88.5	76.44	sp|P63038|CH60_MOUSE	60 kDa heat shock protein, mitochondrial OS=Mus musculus GN=Hspd1 PE=1 SV=1	2	99	ILQSSSEVGYDAMLGDFVNMVEK				-0.0133739	2531.18	844.734	2531.19	844.738	3
7	88.5	88.5	76.44	sp|P63038|CH60_MOUSE	60 kDa heat shock protein, mitochondrial OS=Mus musculus GN=Hspd1 PE=1 SV=1	2	99	IQEITEQLDITTSEYEK				-0.0127123	2038.98	1020.5	2038.99	1020.5	2
7	88.5	88.5	76.44	sp|P63038|CH60_MOUSE	60 kDa heat shock protein, mitochondrial OS=Mus musculus GN=Hspd1 PE=1 SV=1	2	99	IQEITEQLDITTSEYEKEK			missed K-E@17	-0.00129638	2296.13	766.384	2296.13	766.385	3
7	88.5	88.5	76.44	sp|P63038|CH60_MOUSE	60 kDa heat shock protein, mitochondrial OS=Mus musculus GN=Hspd1 PE=1 SV=1	2	99	ISSVQSIVPALEIANAHR				-0.00102806	1904.05	635.69	1904.05	635.69	3
7	88.5	88.5	76.44	sp|P63038|CH60_MOUSE	60 kDa heat shock protein, mitochondrial OS=Mus musculus GN=Hspd1 PE=1 SV=1	2	99	KISSVQSIVPALEIANAHR			missed K-I@1	0.00222821	2032.15	509.044	2032.14	509.043	4
7	88.5	88.5	76.44	sp|P63038|CH60_MOUSE	60 kDa heat shock protein, mitochondrial OS=Mus musculus GN=Hspd1 PE=1 SV=1	2	99	KPLVIIAEDVDGEALSTLVLNR				0.0164649	2364.34	592.093	2364.33	592.089	4
7	88.5	88.5	76.44	sp|P63038|CH60_MOUSE	60 kDa heat shock protein, mitochondrial OS=Mus musculus GN=Hspd1 PE=1 SV=1	2	99	KQSKPVTTPEEIAQVATISANGDKDIGNIISDAMK	Deamidated(N)@21		missed K-Q@1; missed K-D@24	0.00357177	3669.88	734.983	3669.88	734.983	5
7	88.5	88.5	76.44	sp|P63038|CH60_MOUSE	60 kDa heat shock protein, mitochondrial OS=Mus musculus GN=Hspd1 PE=1 SV=1	2	99	LSDGVAVLK				0.00732572	900.535	451.275	900.528	451.271	2
7	88.5	88.5	76.44	sp|P63038|CH60_MOUSE	60 kDa heat shock protein, mitochondrial OS=Mus musculus GN=Hspd1 PE=1 SV=1	2	99	LVQDVANNTNEEAGDGTTTATVLAR				-0.00927654	2559.23	640.815	2559.24	640.818	4
7	88.5	88.5	76.44	sp|P63038|CH60_MOUSE	60 kDa heat shock protein, mitochondrial OS=Mus musculus GN=Hspd1 PE=1 SV=1	2	99	NAGVEGSLIVEK				-8.32483e-05	1214.65	608.333	1214.65	608.333	2
7	88.5	88.5	76.44	sp|P63038|CH60_MOUSE	60 kDa heat shock protein, mitochondrial OS=Mus musculus GN=Hspd1 PE=1 SV=1	2	99	QSKPVTTPEEIAQVATISANGDKDIGNIISDAMK	Deamidated(N)@20		missed K-D@23	0.00629966	3541.79	886.454	3541.78	886.453	4
7	88.5	88.5	76.44	sp|P63038|CH60_MOUSE	60 kDa heat shock protein, mitochondrial OS=Mus musculus GN=Hspd1 PE=1 SV=1	2	99	RGVMLAVDAVIAELK			missed R-G@1	0.00875848	1583.92	528.979	1583.91	528.976	3
7	88.5	88.5	76.44	sp|P63038|CH60_MOUSE	60 kDa heat shock protein, mitochondrial OS=Mus musculus GN=Hspd1 PE=1 SV=1	2	99	RGVMLAVDAVIAELKK			missed R-G@1; missed K-K@15	-0.00452026	1712	571.673	1712	571.675	3
7	88.5	88.5	76.44	sp|P63038|CH60_MOUSE	60 kDa heat shock protein, mitochondrial OS=Mus musculus GN=Hspd1 PE=1 SV=1	2	99	RIQEITEQLDITTSEYEKEK			missed R-I@1; missed K-E@18	0.0259393	2452.26	818.427	2452.23	818.418	3
7	88.5	88.5	76.44	sp|P63038|CH60_MOUSE	60 kDa heat shock protein, mitochondrial OS=Mus musculus GN=Hspd1 PE=1 SV=1	2	99	TALLDAAGVASLLTTAEAVVTEIPK				0.0207691	2453.38	818.802	2453.36	818.795	3
7	88.5	88.5	76.44	sp|P63038|CH60_MOUSE	60 kDa heat shock protein, mitochondrial OS=Mus musculus GN=Hspd1 PE=1 SV=1	2	99	TALLDAAGVASLLTTAEAVVTEIPKEEK			missed K-E@25	0.00997133	2839.55	710.895	2839.54	710.893	4
7	88.5	88.5	76.44	sp|P63038|CH60_MOUSE	60 kDa heat shock protein, mitochondrial OS=Mus musculus GN=Hspd1 PE=1 SV=1	2	99	TALLDAAGVASLLTTAEAVVTEIPKEEKDPGMGAMGGMGGGMGGGMF			missed K-E@25; missed K-D@28	-0.000139568	4495.15	1124.79	4495.15	1124.79	4
7	88.5	88.5	76.44	sp|P63038|CH60_MOUSE	60 kDa heat shock protein, mitochondrial OS=Mus musculus GN=Hspd1 PE=1 SV=1	2	99	TLNDELEIIEGMK				0.0125431	1503.76	502.261	1503.75	502.257	3
7	88.5	88.5	76.44	sp|P63038|CH60_MOUSE	60 kDa heat shock protein, mitochondrial OS=Mus musculus GN=Hspd1 PE=1 SV=1	2	99	TNEEAGDGTTTATVLAR			cleaved N-T@N-term	-0.00191864	1705.81	853.912	1705.81	853.913	2
7	88.5	88.5	76.44	sp|P63038|CH60_MOUSE	60 kDa heat shock protein, mitochondrial OS=Mus musculus GN=Hspd1 PE=1 SV=1	2	99	TVIIEQSWGSPK				0.00169271	1343.71	672.862	1343.71	672.862	2
7	88.5	88.5	76.44	sp|P63038|CH60_MOUSE	60 kDa heat shock protein, mitochondrial OS=Mus musculus GN=Hspd1 PE=1 SV=1	2	99	VGEVIVTK				0.00944709	843.516	422.765	843.507	422.761	2
7	88.5	88.5	76.44	sp|P63038|CH60_MOUSE	60 kDa heat shock protein, mitochondrial OS=Mus musculus GN=Hspd1 PE=1 SV=1	2	99	VGEVIVTKDDAMLLK			missed K-D@8	0.00602993	1629.91	544.31	1629.9	544.308	3
7	88.5	88.5	76.44	sp|P63038|CH60_MOUSE	60 kDa heat shock protein, mitochondrial OS=Mus musculus GN=Hspd1 PE=1 SV=1	2	99	VGGTSDVEVNEK				-0.00622785	1232.58	617.298	1232.59	617.302	2
7	88.5	88.5	76.44	sp|P63038|CH60_MOUSE	60 kDa heat shock protein, mitochondrial OS=Mus musculus GN=Hspd1 PE=1 SV=1	2	99	VGLQVVAVK				0.0067005	911.587	456.801	911.58	456.797	2
7	88.5	88.5	76.44	sp|P63038|CH60_MOUSE	60 kDa heat shock protein, mitochondrial OS=Mus musculus GN=Hspd1 PE=1 SV=1	2	99	VQDVANNTNEEAGDGTTTATVLAR			cleaved L-V@N-term	0.00316069	2446.16	816.394	2446.16	816.393	3
7	88.5	88.5	76.44	sp|P63038|CH60_MOUSE	60 kDa heat shock protein, mitochondrial OS=Mus musculus GN=Hspd1 PE=1 SV=1	2	99	VTDALNATR				0.0139391	959.518	480.766	959.504	480.759	2
7	88.5	88.5	76.44	sp|P63038|CH60_MOUSE	60 kDa heat shock protein, mitochondrial OS=Mus musculus GN=Hspd1 PE=1 SV=1	1.65758	99	NTNEEAGDGTTTATVLAR			cleaved N-N@N-term	0.00079584	1819.86	910.935	1819.85	910.935	2
7	88.5	88.5	76.44	sp|P63038|CH60_MOUSE	60 kDa heat shock protein, mitochondrial OS=Mus musculus GN=Hspd1 PE=1 SV=1	1.3098	99	EEAGDGTTTATVLAR			cleaved N-E@N-term	0.021027	1490.74	746.378	1490.72	746.368	2
8	78.73	78.73	73.78	sp|P50544|ACADV_MOUSE	Very long-chain specific acyl-CoA dehydrogenase, mitochondrial OS=Mus musculus GN=Acadvl PE=1 SV=3	2	99	ASNTSEVYFDGVK				0.00109108	1415.66	708.836	1415.66	708.836	2
8	78.73	78.73	73.78	sp|P50544|ACADV_MOUSE	Very long-chain specific acyl-CoA dehydrogenase, mitochondrial OS=Mus musculus GN=Acadvl PE=1 SV=3	2	99	CLTEPSSGSDVASIR	Carbamidomethyl(C)@1		cleaved F-C@N-term	-0.000806225	1577.73	789.875	1577.74	789.875	2
8	78.73	78.73	73.78	sp|P50544|ACADV_MOUSE	Very long-chain specific acyl-CoA dehydrogenase, mitochondrial OS=Mus musculus GN=Acadvl PE=1 SV=3	2	99	DFQIEAAISK				0.00569209	1120.58	561.298	1120.58	561.295	2
8	78.73	78.73	73.78	sp|P50544|ACADV_MOUSE	Very long-chain specific acyl-CoA dehydrogenase, mitochondrial OS=Mus musculus GN=Acadvl PE=1 SV=3	2	99	EATQAVLDKPETLSSDASTR				0.000894836	2118.04	707.022	2118.04	707.022	3
8	78.73	78.73	73.78	sp|P50544|ACADV_MOUSE	Very long-chain specific acyl-CoA dehydrogenase, mitochondrial OS=Mus musculus GN=Acadvl PE=1 SV=3	2	99	ELTGLGNALK				0.00885827	1014.58	508.297	1014.57	508.293	2
8	78.73	78.73	73.78	sp|P50544|ACADV_MOUSE	Very long-chain specific acyl-CoA dehydrogenase, mitochondrial OS=Mus musculus GN=Acadvl PE=1 SV=3	2	99	ENMASLQSSPQHQELFR				0.00444051	2000.94	667.988	2000.94	667.986	3
8	78.73	78.73	73.78	sp|P50544|ACADV_MOUSE	Very long-chain specific acyl-CoA dehydrogenase, mitochondrial OS=Mus musculus GN=Acadvl PE=1 SV=3	2	99	FFEEVNDPAKNDALEK			missed K-N@10	-0.00375196	1864.88	622.634	1864.88	622.635	3
8	78.73	78.73	73.78	sp|P50544|ACADV_MOUSE	Very long-chain specific acyl-CoA dehydrogenase, mitochondrial OS=Mus musculus GN=Acadvl PE=1 SV=3	2	99	FFEEVNDPAKNDALEKVEDDTLQGLK			missed K-N@10; missed K-V@16	0.0144644	2963.45	988.825	2963.44	988.821	3
8	78.73	78.73	73.78	sp|P50544|ACADV_MOUSE	Very long-chain specific acyl-CoA dehydrogenase, mitochondrial OS=Mus musculus GN=Acadvl PE=1 SV=3	2	99	FGMAATLAGTMK				0.00674668	1197.6	599.805	1197.59	599.802	2
8	78.73	78.73	73.78	sp|P50544|ACADV_MOUSE	Very long-chain specific acyl-CoA dehydrogenase, mitochondrial OS=Mus musculus GN=Acadvl PE=1 SV=3	2	99	GILLYGTK				0.0130003	863.525	432.77	863.512	432.763	2
8	78.73	78.73	73.78	sp|P50544|ACADV_MOUSE	Very long-chain specific acyl-CoA dehydrogenase, mitochondrial OS=Mus musculus GN=Acadvl PE=1 SV=3	2	99	GIVNEQFLLQR				0.0117454	1315.74	658.875	1315.72	658.87	2
8	78.73	78.73	73.78	sp|P50544|ACADV_MOUSE	Very long-chain specific acyl-CoA dehydrogenase, mitochondrial OS=Mus musculus GN=Acadvl PE=1 SV=3	2	99	GQLTIDQVFPYPSVLSEEQAQFLK				0.00280538	2736.4	913.142	2736.4	913.141	3
8	78.73	78.73	73.78	sp|P50544|ACADV_MOUSE	Very long-chain specific acyl-CoA dehydrogenase, mitochondrial OS=Mus musculus GN=Acadvl PE=1 SV=3	2	99	IFCSEAAWK	Carbamidomethyl(C)@3			0.010599	1110.53	556.271	1110.52	556.266	2
8	78.73	78.73	73.78	sp|P50544|ACADV_MOUSE	Very long-chain specific acyl-CoA dehydrogenase, mitochondrial OS=Mus musculus GN=Acadvl PE=1 SV=3	2	99	IFEGANDILR				0.000750095	1146.6	574.309	1146.6	574.309	2
8	78.73	78.73	73.78	sp|P50544|ACADV_MOUSE	Very long-chain specific acyl-CoA dehydrogenase, mitochondrial OS=Mus musculus GN=Acadvl PE=1 SV=3	2	99	IHNFGVIQEK				0.00137844	1183.64	592.825	1183.64	592.825	2
8	78.73	78.73	73.78	sp|P50544|ACADV_MOUSE	Very long-chain specific acyl-CoA dehydrogenase, mitochondrial OS=Mus musculus GN=Acadvl PE=1 SV=3	2	99	IRENMASLQSSPQHQELFR			missed R-E@2	-0.00992492	2270.11	757.712	2270.12	757.715	3
8	78.73	78.73	73.78	sp|P50544|ACADV_MOUSE	Very long-chain specific acyl-CoA dehydrogenase, mitochondrial OS=Mus musculus GN=Acadvl PE=1 SV=3	2	99	ITAFVVER				0.00568692	933.534	467.774	933.528	467.771	2
8	78.73	78.73	73.78	sp|P50544|ACADV_MOUSE	Very long-chain specific acyl-CoA dehydrogenase, mitochondrial OS=Mus musculus GN=Acadvl PE=1 SV=3	2	99	IWISNGGLADIFTVFAK				-0.000206658	1850.99	618.005	1850.99	618.005	3
8	78.73	78.73	73.78	sp|P50544|ACADV_MOUSE	Very long-chain specific acyl-CoA dehydrogenase, mitochondrial OS=Mus musculus GN=Acadvl PE=1 SV=3	2	99	LADGAIDLYAMVVVLSR				-0.0283294	1804.95	602.656	1804.98	602.666	3
8	78.73	78.73	73.78	sp|P50544|ACADV_MOUSE	Very long-chain specific acyl-CoA dehydrogenase, mitochondrial OS=Mus musculus GN=Acadvl PE=1 SV=3	2	99	LAEIVGMHDLGVSVTLGAHQSIGFK				0.00177505	2578.36	645.597	2578.36	645.597	4
8	78.73	78.73	73.78	sp|P50544|ACADV_MOUSE	Very long-chain specific acyl-CoA dehydrogenase, mitochondrial OS=Mus musculus GN=Acadvl PE=1 SV=3	2	99	LFVALQGCMDK	Carbamidomethyl(C)@8			0.00439939	1280.63	641.322	1280.63	641.32	2
8	78.73	78.73	73.78	sp|P50544|ACADV_MOUSE	Very long-chain specific acyl-CoA dehydrogenase, mitochondrial OS=Mus musculus GN=Acadvl PE=1 SV=3	2	99	MAILQYVTESMAYMLSANMDQGFKDFQIEAAISK			missed K-D@24	0.017339	3843.84	961.967	3843.82	961.963	4
8	78.73	78.73	73.78	sp|P50544|ACADV_MOUSE	Very long-chain specific acyl-CoA dehydrogenase, mitochondrial OS=Mus musculus GN=Acadvl PE=1 SV=3	2	99	NPFGNVGLLMGEAGK				0.0134774	1502.77	501.93	1502.76	501.926	3
8	78.73	78.73	73.78	sp|P50544|ACADV_MOUSE	Very long-chain specific acyl-CoA dehydrogenase, mitochondrial OS=Mus musculus GN=Acadvl PE=1 SV=3	2	99	SENVLGEVGDGFK			cleaved P-S@N-term	0.0120486	1349.66	675.836	1349.65	675.83	2
8	78.73	78.73	73.78	sp|P50544|ACADV_MOUSE	Very long-chain specific acyl-CoA dehydrogenase, mitochondrial OS=Mus musculus GN=Acadvl PE=1 SV=3	2	99	SFAVGMFK				0.012201	885.454	443.734	885.442	443.728	2
8	78.73	78.73	73.78	sp|P50544|ACADV_MOUSE	Very long-chain specific acyl-CoA dehydrogenase, mitochondrial OS=Mus musculus GN=Acadvl PE=1 SV=3	2	99	SFGGVTHGLPEKK			missed K-K@12	0.00326255	1355.72	678.869	1355.72	678.867	2
8	78.73	78.73	73.78	sp|P50544|ACADV_MOUSE	Very long-chain specific acyl-CoA dehydrogenase, mitochondrial OS=Mus musculus GN=Acadvl PE=1 SV=3	2	99	SGELAVQALDQFATVVEAK				0.00318291	1975.03	659.35	1975.03	659.349	3
8	78.73	78.73	73.78	sp|P50544|ACADV_MOUSE	Very long-chain specific acyl-CoA dehydrogenase, mitochondrial OS=Mus musculus GN=Acadvl PE=1 SV=3	2	99	SSAIPSPCGK	Carbamidomethyl(C)@8			0.0142479	1002.49	502.255	1002.48	502.247	2
8	78.73	78.73	73.78	sp|P50544|ACADV_MOUSE	Very long-chain specific acyl-CoA dehydrogenase, mitochondrial OS=Mus musculus GN=Acadvl PE=1 SV=3	2	99	TGIGSGLSLSGIVHPELSR				0.00388161	1879.02	627.347	1879.02	627.346	3
8	78.73	78.73	73.78	sp|P50544|ACADV_MOUSE	Very long-chain specific acyl-CoA dehydrogenase, mitochondrial OS=Mus musculus GN=Acadvl PE=1 SV=3	2	99	TPIKDAATGAVK			missed K-D@4	0.0013943	1170.66	586.338	1170.66	586.338	2
8	78.73	78.73	73.78	sp|P50544|ACADV_MOUSE	Very long-chain specific acyl-CoA dehydrogenase, mitochondrial OS=Mus musculus GN=Acadvl PE=1 SV=3	2	99	VADECIQIMGGMGFMK	Carbamidomethyl(C)@5			0.0135505	1785.81	893.91	1785.79	893.903	2
8	78.73	78.73	73.78	sp|P50544|ACADV_MOUSE	Very long-chain specific acyl-CoA dehydrogenase, mitochondrial OS=Mus musculus GN=Acadvl PE=1 SV=3	2	99	VASGQALAAFCLTEPSSGSDVASIR	Carbamidomethyl(C)@11			0.0100004	2493.23	832.083	2493.22	832.08	3
8	78.73	78.73	73.78	sp|P50544|ACADV_MOUSE	Very long-chain specific acyl-CoA dehydrogenase, mitochondrial OS=Mus musculus GN=Acadvl PE=1 SV=3	2	99	VAVNILNNGR	Deamidated(N)@7			0.0115213	1069.6	535.807	1069.59	535.801	2
8	78.73	78.73	73.78	sp|P50544|ACADV_MOUSE	Very long-chain specific acyl-CoA dehydrogenase, mitochondrial OS=Mus musculus GN=Acadvl PE=1 SV=3	2	99	VEDDTLQGLK				0.00198907	1116.57	559.291	1116.57	559.29	2
8	78.73	78.73	73.78	sp|P50544|ACADV_MOUSE	Very long-chain specific acyl-CoA dehydrogenase, mitochondrial OS=Mus musculus GN=Acadvl PE=1 SV=3	2	99	VPSENVLGEVGDGFK				0.00465541	1545.77	773.893	1545.77	773.891	2
8	78.73	78.73	73.78	sp|P50544|ACADV_MOUSE	Very long-chain specific acyl-CoA dehydrogenase, mitochondrial OS=Mus musculus GN=Acadvl PE=1 SV=3	1.88606	98.96	SLSEGYPTAQHEK				-0.00629496	1445.67	482.898	1445.68	482.9	3
8	78.73	78.73	73.78	sp|P50544|ACADV_MOUSE	Very long-chain specific acyl-CoA dehydrogenase, mitochondrial OS=Mus musculus GN=Acadvl PE=1 SV=3	1.76955	99	VLDKPETLSSDASTR			cleaved A-V@N-term	0.00694139	1617.83	540.283	1617.82	540.281	3
9	78.23	78.23	71.03	sp|Q9DBM2|ECHP_MOUSE	Peroxisomal bifunctional enzyme OS=Mus musculus GN=Ehhadh PE=1 SV=4	2	99	AIVICGANDNFCAGADIHGFK	Carbamidomethyl(C)@5; Carbamidomethyl(C)@12			-0.000532108	2249.04	750.686	2249.04	750.686	3
9	78.23	78.23	71.03	sp|Q9DBM2|ECHP_MOUSE	Peroxisomal bifunctional enzyme OS=Mus musculus GN=Ehhadh PE=1 SV=4	2	99	ALQYAFFAEK				0.011952	1186.61	594.314	1186.6	594.308	2
9	78.23	78.23	71.03	sp|Q9DBM2|ECHP_MOUSE	Peroxisomal bifunctional enzyme OS=Mus musculus GN=Ehhadh PE=1 SV=4	2	99	CLYSLINEAFR	Carbamidomethyl(C)@1			0.0119347	1384.69	693.354	1384.68	693.348	2
9	78.23	78.23	71.03	sp|Q9DBM2|ECHP_MOUSE	Peroxisomal bifunctional enzyme OS=Mus musculus GN=Ehhadh PE=1 SV=4	2	99	ELSSVDLVIEAVFEDMNLK				0.0217484	2150.1	717.708	2150.08	717.701	3
9	78.23	78.23	71.03	sp|Q9DBM2|ECHP_MOUSE	Peroxisomal bifunctional enzyme OS=Mus musculus GN=Ehhadh PE=1 SV=4	2	99	FAQTVIGKPIEPR				-0.00981825	1454.81	728.415	1454.82	728.42	2
9	78.23	78.23	71.03	sp|Q9DBM2|ECHP_MOUSE	Peroxisomal bifunctional enzyme OS=Mus musculus GN=Ehhadh PE=1 SV=4	2	99	GIAISFAR				0.0108758	833.487	417.751	833.476	417.745	2
9	78.23	78.23	71.03	sp|Q9DBM2|ECHP_MOUSE	Peroxisomal bifunctional enzyme OS=Mus musculus GN=Ehhadh PE=1 SV=4	2	99	GQGLTGPSLPPGTPTR				0.00401594	1534.81	768.414	1534.81	768.412	2
9	78.23	78.23	71.03	sp|Q9DBM2|ECHP_MOUSE	Peroxisomal bifunctional enzyme OS=Mus musculus GN=Ehhadh PE=1 SV=4	2	99	GWYQYDKPLGR				0.00662127	1381.68	461.569	1381.68	461.567	3
9	78.23	78.23	71.03	sp|Q9DBM2|ECHP_MOUSE	Peroxisomal bifunctional enzyme OS=Mus musculus GN=Ehhadh PE=1 SV=4	2	99	HPYEVAIKEEAK			missed K-E@8	0.00374502	1412.73	471.918	1412.73	471.917	3
9	78.23	78.23	71.03	sp|Q9DBM2|ECHP_MOUSE	Peroxisomal bifunctional enzyme OS=Mus musculus GN=Ehhadh PE=1 SV=4	2	99	HVGGPMYYAASVGLPTVLEK				0.00482882	2088.08	697.033	2088.07	697.031	3
9	78.23	78.23	71.03	sp|Q9DBM2|ECHP_MOUSE	Peroxisomal bifunctional enzyme OS=Mus musculus GN=Ehhadh PE=1 SV=4	2	99	IGVVVGNCYGFVGNR	Carbamidomethyl(C)@8			0.0115278	1609.82	805.915	1609.8	805.909	2
9	78.23	78.23	71.03	sp|Q9DBM2|ECHP_MOUSE	Peroxisomal bifunctional enzyme OS=Mus musculus GN=Ehhadh PE=1 SV=4	2	99	IHKPDPWLSEFLSQYR				0.000730733	2015.03	672.683	2015.03	672.683	3
9	78.23	78.23	71.03	sp|Q9DBM2|ECHP_MOUSE	Peroxisomal bifunctional enzyme OS=Mus musculus GN=Ehhadh PE=1 SV=4	2	99	ILEEGMAASPEHIDVIYLHGYGWPR				0.00671322	2852.4	714.108	2852.4	714.106	4
9	78.23	78.23	71.03	sp|Q9DBM2|ECHP_MOUSE	Peroxisomal bifunctional enzyme OS=Mus musculus GN=Ehhadh PE=1 SV=4	2	99	ILNKPVPSLPNMDSVFAEAIAK				0.0105149	2353.28	785.435	2353.27	785.431	3
9	78.23	78.23	71.03	sp|Q9DBM2|ECHP_MOUSE	Peroxisomal bifunctional enzyme OS=Mus musculus GN=Ehhadh PE=1 SV=4	2	99	KGQGLTGPSLPPGTPTR			missed K-G@1	0.00174838	1662.91	832.461	1662.91	832.46	2
9	78.23	78.23	71.03	sp|Q9DBM2|ECHP_MOUSE	Peroxisomal bifunctional enzyme OS=Mus musculus GN=Ehhadh PE=1 SV=4	2	99	LCNPPVNAISPTVITEVR	Carbamidomethyl(C)@2			-0.00209209	1979.05	990.532	1979.05	990.533	2
9	78.23	78.23	71.03	sp|Q9DBM2|ECHP_MOUSE	Peroxisomal bifunctional enzyme OS=Mus musculus GN=Ehhadh PE=1 SV=4	2	99	LGILDVVVK				0.0124863	954.624	478.319	954.611	478.313	2
9	78.23	78.23	71.03	sp|Q9DBM2|ECHP_MOUSE	Peroxisomal bifunctional enzyme OS=Mus musculus GN=Ehhadh PE=1 SV=4	2	99	LLEVIPSR				0.00620479	925.566	463.79	925.56	463.787	2
9	78.23	78.23	71.03	sp|Q9DBM2|ECHP_MOUSE	Peroxisomal bifunctional enzyme OS=Mus musculus GN=Ehhadh PE=1 SV=4	2	99	LVAQGSPPLKEWQSLAGPHSSK			missed K-E@10	0.0210252	2316.24	580.068	2316.22	580.063	4
9	78.23	78.23	71.03	sp|Q9DBM2|ECHP_MOUSE	Peroxisomal bifunctional enzyme OS=Mus musculus GN=Ehhadh PE=1 SV=4	2	99	MLAPYYNQGYFLIEEGSKPEDVDGVLEEFGFR				-0.022811	3711.72	928.938	3711.74	928.943	4
9	78.23	78.23	71.03	sp|Q9DBM2|ECHP_MOUSE	Peroxisomal bifunctional enzyme OS=Mus musculus GN=Ehhadh PE=1 SV=4	2	99	QNPDIPQLEPSDYLR	Gln->pyro-Glu@N-term			0.0170527	1766.86	884.44	1766.85	884.431	2
9	78.23	78.23	71.03	sp|Q9DBM2|ECHP_MOUSE	Peroxisomal bifunctional enzyme OS=Mus musculus GN=Ehhadh PE=1 SV=4	2	99	RILNKPVPSLPNMDSVFAEAIAK			missed R-I@1	-0.0287027	2509.34	628.343	2509.37	628.35	4
9	78.23	78.23	71.03	sp|Q9DBM2|ECHP_MOUSE	Peroxisomal bifunctional enzyme OS=Mus musculus GN=Ehhadh PE=1 SV=4	2	99	RLVAQGSPPLKEWQSLAGPHSSK			missed R-L@1; missed K-E@11	-0.0297037	2472.29	619.081	2472.32	619.088	4
9	78.23	78.23	71.03	sp|Q9DBM2|ECHP_MOUSE	Peroxisomal bifunctional enzyme OS=Mus musculus GN=Ehhadh PE=1 SV=4	2	99	SDPVEEAIK				0.0115184	986.504	494.259	986.492	494.253	2
9	78.23	78.23	71.03	sp|Q9DBM2|ECHP_MOUSE	Peroxisomal bifunctional enzyme OS=Mus musculus GN=Ehhadh PE=1 SV=4	2	99	SISKEEILER			missed K-E@4	0.0103121	1202.66	401.894	1202.65	401.891	3
9	78.23	78.23	71.03	sp|Q9DBM2|ECHP_MOUSE	Peroxisomal bifunctional enzyme OS=Mus musculus GN=Ehhadh PE=1 SV=4	2	99	SPTGLTLGSLVDEIQR				0.0107732	1684.91	562.644	1684.9	562.64	3
9	78.23	78.23	71.03	sp|Q9DBM2|ECHP_MOUSE	Peroxisomal bifunctional enzyme OS=Mus musculus GN=Ehhadh PE=1 SV=4	2	99	TASAQPVSSVGVLGLGTMGR				0.0151024	1887	944.509	1886.99	944.501	2
9	78.23	78.23	71.03	sp|Q9DBM2|ECHP_MOUSE	Peroxisomal bifunctional enzyme OS=Mus musculus GN=Ehhadh PE=1 SV=4	2	99	TGLTLGSLVDEIQR			cleaved P-T@N-term	0.0110865	1500.83	751.42	1500.81	751.415	2
9	78.23	78.23	71.03	sp|Q9DBM2|ECHP_MOUSE	Peroxisomal bifunctional enzyme OS=Mus musculus GN=Ehhadh PE=1 SV=4	2	99	VGFPEVMLGILPGAR				0.00758986	1554.87	778.441	1554.86	778.437	2
9	78.23	78.23	71.03	sp|Q9DBM2|ECHP_MOUSE	Peroxisomal bifunctional enzyme OS=Mus musculus GN=Ehhadh PE=1 SV=4	2	99	VGIPVVAVESDPK				0.00627585	1308.74	655.375	1308.73	655.372	2
9	78.23	78.23	71.03	sp|Q9DBM2|ECHP_MOUSE	Peroxisomal bifunctional enzyme OS=Mus musculus GN=Ehhadh PE=1 SV=4	2	99	VSDLAGLDVGWK				0.0115373	1258.67	630.341	1258.66	630.335	2
9	78.23	78.23	71.03	sp|Q9DBM2|ECHP_MOUSE	Peroxisomal bifunctional enzyme OS=Mus musculus GN=Ehhadh PE=1 SV=4	2	99	VVGVPVALDLITSGR				0.0139476	1494.89	748.453	1494.88	748.446	2
9	78.23	78.23	71.03	sp|Q9DBM2|ECHP_MOUSE	Peroxisomal bifunctional enzyme OS=Mus musculus GN=Ehhadh PE=1 SV=4	2	99	WSTPSGASWK				0.0111398	1105.53	553.773	1105.52	553.767	2
9	78.23	78.23	71.03	sp|Q9DBM2|ECHP_MOUSE	Peroxisomal bifunctional enzyme OS=Mus musculus GN=Ehhadh PE=1 SV=4	2	99	YQKPVVAAIQGVALGGGLELALGCHYR	Carbamidomethyl(C)@24			-0.000571871	2839.52	710.886	2839.52	710.886	4
9	78.23	78.23	71.03	sp|Q9DBM2|ECHP_MOUSE	Peroxisomal bifunctional enzyme OS=Mus musculus GN=Ehhadh PE=1 SV=4	2	99	YSPIADMLCEAGR	Carbamidomethyl(C)@9			0.00770957	1481.67	494.898	1481.66	494.895	3
9	78.23	78.23	71.03	sp|Q9DBM2|ECHP_MOUSE	Peroxisomal bifunctional enzyme OS=Mus musculus GN=Ehhadh PE=1 SV=4	1.88606	99	VFAELSALCK	Carbamidomethyl(C)@9		cleaved K-P@C-term	-0.0107105	1136.58	569.297	1136.59	569.302	2
9	78.23	78.23	71.03	sp|Q9DBM2|ECHP_MOUSE	Peroxisomal bifunctional enzyme OS=Mus musculus GN=Ehhadh PE=1 SV=4	1.63827	99	LAPETCVR	Carbamidomethyl(C)@6			-0.0271798	944.448	473.231	944.475	473.245	2
10	76.15	76.15	70.25	sp|P26443|DHE3_MOUSE	Glutamate dehydrogenase 1, mitochondrial OS=Mus musculus GN=Glud1 PE=1 SV=1	2	99	ACVTGKPISQGGIHGR	Carbamidomethyl(C)@2		cleaved H-A@N-term	-0.000528598	1636.85	410.219	1636.85	410.219	4
10	76.15	76.15	70.25	sp|P26443|DHE3_MOUSE	Glutamate dehydrogenase 1, mitochondrial OS=Mus musculus GN=Glud1 PE=1 SV=1	2	99	ALASLMTYK				0.00624395	996.538	499.276	996.531	499.273	2
10	76.15	76.15	70.25	sp|P26443|DHE3_MOUSE	Glutamate dehydrogenase 1, mitochondrial OS=Mus musculus GN=Glud1 PE=1 SV=1	2	99	CAVVDVPFGGAK	Carbamidomethyl(C)@1			0.0034007	1218.61	610.312	1218.61	610.311	2
10	76.15	76.15	70.25	sp|P26443|DHE3_MOUSE	Glutamate dehydrogenase 1, mitochondrial OS=Mus musculus GN=Glud1 PE=1 SV=1	2	99	CVGVGESDGSIWNPDGIDPK	Carbamidomethyl(C)@1			0.0100107	2100.95	701.325	2100.94	701.321	3
10	76.15	76.15	70.25	sp|P26443|DHE3_MOUSE	Glutamate dehydrogenase 1, mitochondrial OS=Mus musculus GN=Glud1 PE=1 SV=1	2	99	DDGSWEVIEGYR				-0.00104644	1424.62	713.317	1424.62	713.318	2
10	76.15	76.15	70.25	sp|P26443|DHE3_MOUSE	Glutamate dehydrogenase 1, mitochondrial OS=Mus musculus GN=Glud1 PE=1 SV=1	2	99	DIVHSGLAYTMER				0.0134791	1490.73	746.373	1490.72	746.367	2
10	76.15	76.15	70.25	sp|P26443|DHE3_MOUSE	Glutamate dehydrogenase 1, mitochondrial OS=Mus musculus GN=Glud1 PE=1 SV=1	2	99	DSNYHLLMSVQESLER				0.00243176	1919.91	640.976	1919.9	640.976	3
10	76.15	76.15	70.25	sp|P26443|DHE3_MOUSE	Glutamate dehydrogenase 1, mitochondrial OS=Mus musculus GN=Glud1 PE=1 SV=1	2	99	EMSWIADTYASTIGHYDINAHACVTGKPISQGGIHGR	Carbamidomethyl(C)@23			-0.0378019	4012.86	669.817	4012.89	669.823	6
10	76.15	76.15	70.25	sp|P26443|DHE3_MOUSE	Glutamate dehydrogenase 1, mitochondrial OS=Mus musculus GN=Glud1 PE=1 SV=1	2	99	FTMELAK				0.0102098	838.436	420.225	838.426	420.22	2
10	76.15	76.15	70.25	sp|P26443|DHE3_MOUSE	Glutamate dehydrogenase 1, mitochondrial OS=Mus musculus GN=Glud1 PE=1 SV=1	2	99	GASIVEDKLVEDLK			missed K-L@8	0.00517218	1514.82	758.419	1514.82	758.417	2
10	76.15	76.15	70.25	sp|P26443|DHE3_MOUSE	Glutamate dehydrogenase 1, mitochondrial OS=Mus musculus GN=Glud1 PE=1 SV=1	2	99	GFIGPGIDVPAPDMSTGER				-0.00147679	1914.91	639.312	1914.91	639.312	3
10	76.15	76.15	70.25	sp|P26443|DHE3_MOUSE	Glutamate dehydrogenase 1, mitochondrial OS=Mus musculus GN=Glud1 PE=1 SV=1	2	99	GVFHGIENFINEASYMSILGMTPGFGDK				0.00840509	3030.43	758.616	3030.43	758.614	4
10	76.15	76.15	70.25	sp|P26443|DHE3_MOUSE	Glutamate dehydrogenase 1, mitochondrial OS=Mus musculus GN=Glud1 PE=1 SV=1	2	99	GVFHGIENFINEASYMSILGMTPGFGDKTFVVQGFGNVGLHSMR			missed K-T@28	0.010729	4760.31	953.069	4760.3	953.067	5
10	76.15	76.15	70.25	sp|P26443|DHE3_MOUSE	Glutamate dehydrogenase 1, mitochondrial OS=Mus musculus GN=Glud1 PE=1 SV=1	2	99	HGGTIPVVPTAEFQDR				0.0111938	1722.88	431.727	1722.87	431.725	4
10	76.15	76.15	70.25	sp|P26443|DHE3_MOUSE	Glutamate dehydrogenase 1, mitochondrial OS=Mus musculus GN=Glud1 PE=1 SV=1	2	99	IGPGIDVPAPDMSTGER			cleaved F-I@N-term	0.00620578	1710.83	856.423	1710.82	856.42	2
10	76.15	76.15	70.25	sp|P26443|DHE3_MOUSE	Glutamate dehydrogenase 1, mitochondrial OS=Mus musculus GN=Glud1 PE=1 SV=1	2	99	IIAEGANGPTTPEADK	Deamidated(N)@7			-0.00663286	1583.76	792.888	1583.77	792.891	2
10	76.15	76.15	70.25	sp|P26443|DHE3_MOUSE	Glutamate dehydrogenase 1, mitochondrial OS=Mus musculus GN=Glud1 PE=1 SV=1	2	99	IIAEGANGPTTPEADKIFLER			missed K-I@16	0.00129431	2241.17	748.062	2241.16	748.062	3
10	76.15	76.15	70.25	sp|P26443|DHE3_MOUSE	Glutamate dehydrogenase 1, mitochondrial OS=Mus musculus GN=Glud1 PE=1 SV=1	2	99	IIKPCNHVLSLSFPIR	Carbamidomethyl(C)@5			-0.000678729	1893.07	474.274	1893.07	474.274	4
10	76.15	76.15	70.25	sp|P26443|DHE3_MOUSE	Glutamate dehydrogenase 1, mitochondrial OS=Mus musculus GN=Glud1 PE=1 SV=1	2	99	ISGASEKDIVHSGLAYTMER			missed K-D@7	-0.00810662	2163.05	541.771	2163.06	541.773	4
10	76.15	76.15	70.25	sp|P26443|DHE3_MOUSE	Glutamate dehydrogenase 1, mitochondrial OS=Mus musculus GN=Glud1 PE=1 SV=1	2	99	KGFIGPGIDVPAPDMSTGER			missed K-G@1	0.00267143	2043.01	682.011	2043.01	682.01	3
10	76.15	76.15	70.25	sp|P26443|DHE3_MOUSE	Glutamate dehydrogenase 1, mitochondrial OS=Mus musculus GN=Glud1 PE=1 SV=1	2	99	LQHGSILGFPK				0.00870252	1195.68	598.847	1195.67	598.843	2
10	76.15	76.15	70.25	sp|P26443|DHE3_MOUSE	Glutamate dehydrogenase 1, mitochondrial OS=Mus musculus GN=Glud1 PE=1 SV=1	2	99	MVEGFFDR				0.00762707	999.456	500.735	999.448	500.731	2
10	76.15	76.15	70.25	sp|P26443|DHE3_MOUSE	Glutamate dehydrogenase 1, mitochondrial OS=Mus musculus GN=Glud1 PE=1 SV=1	2	99	NHVLSLSFPIR			cleaved C-N@N-term	0.000901092	1281.72	428.247	1281.72	428.247	3
10	76.15	76.15	70.25	sp|P26443|DHE3_MOUSE	Glutamate dehydrogenase 1, mitochondrial OS=Mus musculus GN=Glud1 PE=1 SV=1	2	99	NIMVIPDLY			cleaved Y-L@C-term	0.021675	1076.58	539.297	1076.56	539.286	2
10	76.15	76.15	70.25	sp|P26443|DHE3_MOUSE	Glutamate dehydrogenase 1, mitochondrial OS=Mus musculus GN=Glud1 PE=1 SV=1	2	99	NIMVIPDLYLNAGGVTVSYFEWLK				0.0164748	2741.43	914.817	2741.41	914.812	3
10	76.15	76.15	70.25	sp|P26443|DHE3_MOUSE	Glutamate dehydrogenase 1, mitochondrial OS=Mus musculus GN=Glud1 PE=1 SV=1	2	99	NYTDNELEK	Deamidated(N)@1			0.00477953	1125.49	563.751	1125.48	563.749	2
10	76.15	76.15	70.25	sp|P26443|DHE3_MOUSE	Glutamate dehydrogenase 1, mitochondrial OS=Mus musculus GN=Glud1 PE=1 SV=1	2	99	RDDGSWEVIEGYR			missed R-D@1	0.00928071	1580.73	527.918	1580.72	527.915	3
10	76.15	76.15	70.25	sp|P26443|DHE3_MOUSE	Glutamate dehydrogenase 1, mitochondrial OS=Mus musculus GN=Glud1 PE=1 SV=1	2	99	SEAAADREDDPNFFK			cleaved Y-S@N-term; missed R-E@7	0.00226765	1710.75	856.383	1710.75	856.382	2
10	76.15	76.15	70.25	sp|P26443|DHE3_MOUSE	Glutamate dehydrogenase 1, mitochondrial OS=Mus musculus GN=Glud1 PE=1 SV=1	2	99	TAAYVNAIEK	Deamidated(N)@6			0.0131337	1079.56	540.789	1079.55	540.782	2
10	76.15	76.15	70.25	sp|P26443|DHE3_MOUSE	Glutamate dehydrogenase 1, mitochondrial OS=Mus musculus GN=Glud1 PE=1 SV=1	2	99	TFVVQGFGNVGLHSMR				0.00579036	1747.89	874.952	1747.88	874.949	2
10	76.15	76.15	70.25	sp|P26443|DHE3_MOUSE	Glutamate dehydrogenase 1, mitochondrial OS=Mus musculus GN=Glud1 PE=1 SV=1	2	99	VYEGSILEADCDILIPAASEK	Carbamidomethyl(C)@11			0.00863833	2292.13	1147.07	2292.12	1147.07	2
10	76.15	76.15	70.25	sp|P26443|DHE3_MOUSE	Glutamate dehydrogenase 1, mitochondrial OS=Mus musculus GN=Glud1 PE=1 SV=1	2	99	VYNEAGVTFT				0.00828389	1099.53	550.771	1099.52	550.767	2
10	76.15	76.15	70.25	sp|P26443|DHE3_MOUSE	Glutamate dehydrogenase 1, mitochondrial OS=Mus musculus GN=Glud1 PE=1 SV=1	2	99	YNLGLDLR				0.0101338	962.529	482.272	962.519	482.267	2
10	76.15	76.15	70.25	sp|P26443|DHE3_MOUSE	Glutamate dehydrogenase 1, mitochondrial OS=Mus musculus GN=Glud1 PE=1 SV=1	2	99	YSTDVSVDEVK				0.00138481	1240.58	621.299	1240.58	621.298	2
10	76.15	76.15	70.25	sp|P26443|DHE3_MOUSE	Glutamate dehydrogenase 1, mitochondrial OS=Mus musculus GN=Glud1 PE=1 SV=1	1.95861	99	LASLMTYK			cleaved A-L@N-term	0.012019	925.506	463.76	925.494	463.754	2
10	76.15	76.15	70.25	sp|P26443|DHE3_MOUSE	Glutamate dehydrogenase 1, mitochondrial OS=Mus musculus GN=Glud1 PE=1 SV=1	1.85387	99	EMSWIADTYASTIGHYDINAHACVTGK	Carbamidomethyl(C)@23		cleaved K-P@C-term	0.00409583	3010.36	1004.46	3010.36	1004.46	3
11	75.6	75.6	69.46	sp|Q8BMS1|ECHA_MOUSE	Trifunctional enzyme subunit alpha, mitochondrial OS=Mus musculus GN=Hadha PE=1 SV=1	2	99	ADMVIEAVFEDLGVK				0.00372499	1634.83	818.42	1634.82	818.419	2
11	75.6	75.6	69.46	sp|Q8BMS1|ECHA_MOUSE	Trifunctional enzyme subunit alpha, mitochondrial OS=Mus musculus GN=Hadha PE=1 SV=1	2	99	AGLEQGSDAGYLAESQK				0.0015731	1722.81	862.411	1722.81	862.41	2
11	75.6	75.6	69.46	sp|Q8BMS1|ECHA_MOUSE	Trifunctional enzyme subunit alpha, mitochondrial OS=Mus musculus GN=Hadha PE=1 SV=1	2	99	ALMGLYNGQVLCK	Deamidated(Q)@9; Carbamidomethyl(C)@12			0.00942385	1466.74	734.375	1466.73	734.37	2
11	75.6	75.6	69.46	sp|Q8BMS1|ECHA_MOUSE	Trifunctional enzyme subunit alpha, mitochondrial OS=Mus musculus GN=Hadha PE=1 SV=1	2	99	ALTSFER				0.00521942	822.429	412.222	822.424	412.219	2
11	75.6	75.6	69.46	sp|Q8BMS1|ECHA_MOUSE	Trifunctional enzyme subunit alpha, mitochondrial OS=Mus musculus GN=Hadha PE=1 SV=1	2	99	CLAPMMSEVMR	Carbamidomethyl(C)@1			0.0132347	1323.59	662.804	1323.58	662.798	2
11	75.6	75.6	69.46	sp|Q8BMS1|ECHA_MOUSE	Trifunctional enzyme subunit alpha, mitochondrial OS=Mus musculus GN=Hadha PE=1 SV=1	2	99	DSIFSNLIGQLDYK				0.00283771	1611.82	806.916	1611.81	806.914	2
11	75.6	75.6	69.46	sp|Q8BMS1|ECHA_MOUSE	Trifunctional enzyme subunit alpha, mitochondrial OS=Mus musculus GN=Hadha PE=1 SV=1	2	99	DTTASAVAVGLR				-0.00267321	1159.62	580.816	1159.62	580.817	2
11	75.6	75.6	69.46	sp|Q8BMS1|ECHA_MOUSE	Trifunctional enzyme subunit alpha, mitochondrial OS=Mus musculus GN=Hadha PE=1 SV=1	2	99	DTTVTGLGR				0.00896311	918.486	460.25	918.477	460.246	2
11	75.6	75.6	69.46	sp|Q8BMS1|ECHA_MOUSE	Trifunctional enzyme subunit alpha, mitochondrial OS=Mus musculus GN=Hadha PE=1 SV=1	2	99	EVESVTPEHCIFASNTSALPINQIAAVSK	Carbamidomethyl(C)@10			-0.00236106	3111.55	1038.19	3111.55	1038.19	3
11	75.6	75.6	69.46	sp|Q8BMS1|ECHA_MOUSE	Trifunctional enzyme subunit alpha, mitochondrial OS=Mus musculus GN=Hadha PE=1 SV=1	2	99	EVQSEFIEVMNEIWANDQIR				0.0109345	2449.17	817.397	2449.16	817.393	3
11	75.6	75.6	69.46	sp|Q8BMS1|ECHA_MOUSE	Trifunctional enzyme subunit alpha, mitochondrial OS=Mus musculus GN=Hadha PE=1 SV=1	2	99	FGELALTK				0.00837359	877.499	439.757	877.491	439.753	2
11	75.6	75.6	69.46	sp|Q8BMS1|ECHA_MOUSE	Trifunctional enzyme subunit alpha, mitochondrial OS=Mus musculus GN=Hadha PE=1 SV=1	2	99	FGGGSVELLK				0.0047086	1005.55	503.784	1005.55	503.782	2
11	75.6	75.6	69.46	sp|Q8BMS1|ECHA_MOUSE	Trifunctional enzyme subunit alpha, mitochondrial OS=Mus musculus GN=Hadha PE=1 SV=1	2	99	FVDLYGAQK				0.000876975	1039.53	520.775	1039.53	520.774	2
11	75.6	75.6	69.46	sp|Q8BMS1|ECHA_MOUSE	Trifunctional enzyme subunit alpha, mitochondrial OS=Mus musculus GN=Hadha PE=1 SV=1	2	99	FVNEAVLCLQEGILATPAEGDIGAVFGLGFPPCLGGPFR	Carbamidomethyl(C)@8; Carbamidomethyl(C)@33			0.010775	4088.06	1023.02	4088.05	1023.02	4
11	75.6	75.6	69.46	sp|Q8BMS1|ECHA_MOUSE	Trifunctional enzyme subunit alpha, mitochondrial OS=Mus musculus GN=Hadha PE=1 SV=1	2	99	GFYIYQEGSK				0.00773849	1190.57	596.292	1190.56	596.288	2
11	75.6	75.6	69.46	sp|Q8BMS1|ECHA_MOUSE	Trifunctional enzyme subunit alpha, mitochondrial OS=Mus musculus GN=Hadha PE=1 SV=1	2	99	GLYPAPLK				0.0106304	857.512	429.763	857.501	429.758	2
11	75.6	75.6	69.46	sp|Q8BMS1|ECHA_MOUSE	Trifunctional enzyme subunit alpha, mitochondrial OS=Mus musculus GN=Hadha PE=1 SV=1	2	99	ILQEGVDPK				0.00887273	997.553	499.784	997.544	499.779	2
11	75.6	75.6	69.46	sp|Q8BMS1|ECHA_MOUSE	Trifunctional enzyme subunit alpha, mitochondrial OS=Mus musculus GN=Hadha PE=1 SV=1	2	99	KLDALTTGFGFPVGAATLADEVGVDVAQHVAEDLGK			missed K-L@1	0.0031121	3610.86	1204.63	3610.85	1204.62	3
11	75.6	75.6	69.46	sp|Q8BMS1|ECHA_MOUSE	Trifunctional enzyme subunit alpha, mitochondrial OS=Mus musculus GN=Hadha PE=1 SV=1	2	99	KMGLVDQLVEPLGPGIK			missed K-M@1	-0.000777684	1793.01	897.513	1793.01	897.513	2
11	75.6	75.6	69.46	sp|Q8BMS1|ECHA_MOUSE	Trifunctional enzyme subunit alpha, mitochondrial OS=Mus musculus GN=Hadha PE=1 SV=1	2	99	KTVLGVPEVLLGILPGAGGTQR			missed K-T@1	3.60596e-05	2174.28	725.767	2174.28	725.767	3
11	75.6	75.6	69.46	sp|Q8BMS1|ECHA_MOUSE	Trifunctional enzyme subunit alpha, mitochondrial OS=Mus musculus GN=Hadha PE=1 SV=1	2	99	KYESAYGTQFTPCQLLLDHANNSSK	Carbamidomethyl(C)@13		missed K-Y@1	-0.0124519	2871.34	718.842	2871.35	718.845	4
11	75.6	75.6	69.46	sp|Q8BMS1|ECHA_MOUSE	Trifunctional enzyme subunit alpha, mitochondrial OS=Mus musculus GN=Hadha PE=1 SV=1	2	99	LPAKPEVSSDEDVQYR				-0.0023449	1831.89	611.638	1831.9	611.639	3
11	75.6	75.6	69.46	sp|Q8BMS1|ECHA_MOUSE	Trifunctional enzyme subunit alpha, mitochondrial OS=Mus musculus GN=Hadha PE=1 SV=1	2	99	LTTYAMTVPFVR				0.0118369	1397.75	699.882	1397.74	699.876	2
11	75.6	75.6	69.46	sp|Q8BMS1|ECHA_MOUSE	Trifunctional enzyme subunit alpha, mitochondrial OS=Mus musculus GN=Hadha PE=1 SV=1	2	99	MGLVDQLVEPLGPGIK				0.00776479	1664.92	833.47	1664.92	833.466	2
11	75.6	75.6	69.46	sp|Q8BMS1|ECHA_MOUSE	Trifunctional enzyme subunit alpha, mitochondrial OS=Mus musculus GN=Hadha PE=1 SV=1	2	99	MQLLEIITTDK				0.0103253	1303.72	652.865	1303.71	652.86	2
11	75.6	75.6	69.46	sp|Q8BMS1|ECHA_MOUSE	Trifunctional enzyme subunit alpha, mitochondrial OS=Mus musculus GN=Hadha PE=1 SV=1	2	99	MVGVPAAFDMMLTGR				0.0100573	1594.78	798.396	1594.77	798.391	2
11	75.6	75.6	69.46	sp|Q8BMS1|ECHA_MOUSE	Trifunctional enzyme subunit alpha, mitochondrial OS=Mus musculus GN=Hadha PE=1 SV=1	2	99	NVQQLAILGAGLMGAGIAQVSVDK				-0.0265915	2352.26	589.072	2352.28	589.078	4
11	75.6	75.6	69.46	sp|Q8BMS1|ECHA_MOUSE	Trifunctional enzyme subunit alpha, mitochondrial OS=Mus musculus GN=Hadha PE=1 SV=1	2	99	PGCFVAGADINMLSSCTTPQEATR	Carbamidomethyl(C)@3; Carbamidomethyl(C)@16		cleaved K-P@N-term	-0.00514167	2582.15	861.724	2582.16	861.726	3
11	75.6	75.6	69.46	sp|Q8BMS1|ECHA_MOUSE	Trifunctional enzyme subunit alpha, mitochondrial OS=Mus musculus GN=Hadha PE=1 SV=1	2	99	SAVLISSKPGCFVAGADINMLSSCTTPQEATR	Carbamidomethyl(C)@11; Carbamidomethyl(C)@24			-0.0143881	3367.61	1123.54	3367.62	1123.55	3
11	75.6	75.6	69.46	sp|Q8BMS1|ECHA_MOUSE	Trifunctional enzyme subunit alpha, mitochondrial OS=Mus musculus GN=Hadha PE=1 SV=1	2	99	SLNSEMDNILANLR				0.00590427	1588.79	795.404	1588.79	795.401	2
11	75.6	75.6	69.46	sp|Q8BMS1|ECHA_MOUSE	Trifunctional enzyme subunit alpha, mitochondrial OS=Mus musculus GN=Hadha PE=1 SV=1	2	99	SPKPVVAAISGSCLGGGLELAIACQYR	Carbamidomethyl(C)@13; Carbamidomethyl(C)@24			-0.0122906	2773.41	694.361	2773.43	694.364	4
11	75.6	75.6	69.46	sp|Q8BMS1|ECHA_MOUSE	Trifunctional enzyme subunit alpha, mitochondrial OS=Mus musculus GN=Hadha PE=1 SV=1	2	99	TIEYLEEVAVNFAK				-0.000728319	1624.83	813.424	1624.83	813.425	2
11	75.6	75.6	69.46	sp|Q8BMS1|ECHA_MOUSE	Trifunctional enzyme subunit alpha, mitochondrial OS=Mus musculus GN=Hadha PE=1 SV=1	2	99	TLLKDTTVTGLGR			missed K-D@4	0.00186454	1373.79	458.937	1373.79	458.937	3
11	75.6	75.6	69.46	sp|Q8BMS1|ECHA_MOUSE	Trifunctional enzyme subunit alpha, mitochondrial OS=Mus musculus GN=Hadha PE=1 SV=1	2	99	TVLGVPEVLLGILPGAGGTQR				0.0102388	2046.19	1024.1	2046.18	1024.1	2
11	75.6	75.6	69.46	sp|Q8BMS1|ECHA_MOUSE	Trifunctional enzyme subunit alpha, mitochondrial OS=Mus musculus GN=Hadha PE=1 SV=1	2	99	VIGMHYFSPVDK				0.0135515	1391.7	696.859	1391.69	696.853	2
11	75.6	75.6	69.46	sp|Q8BMS1|ECHA_MOUSE	Trifunctional enzyme subunit alpha, mitochondrial OS=Mus musculus GN=Hadha PE=1 SV=1	1.79588	99	AKPEVSSDEDVQYR			cleaved P-A@N-term	-0.00031246	1621.76	541.593	1621.76	541.593	3
11	75.6	75.6	69.46	sp|Q8BMS1|ECHA_MOUSE	Trifunctional enzyme subunit alpha, mitochondrial OS=Mus musculus GN=Hadha PE=1 SV=1	1.46852	99	PVVAAISGSCLGGGLELAIACQYR	Carbamidomethyl(C)@10; Carbamidomethyl(C)@21		cleaved K-P@N-term	0.0474201	2461.29	821.438	2461.25	821.423	3
11	75.6	75.6	69.46	sp|Q8BMS1|ECHA_MOUSE	Trifunctional enzyme subunit alpha, mitochondrial OS=Mus musculus GN=Hadha PE=1 SV=1	1.20761	99	MLSSCTTPQEATR	Carbamidomethyl(C)@5		cleaved N-M@N-term	0.0171512	1480.68	741.348	1480.67	741.34	2
12	75.4	75.4	78.64	sp|P56480|ATPB_MOUSE	ATP synthase subunit beta, mitochondrial OS=Mus musculus GN=Atp5b PE=1 SV=2	2	99	AHGGYSVFAGVGER				0.00130149	1405.68	469.566	1405.67	469.565	3
12	75.4	75.4	78.64	sp|P56480|ATPB_MOUSE	ATP synthase subunit beta, mitochondrial OS=Mus musculus GN=Atp5b PE=1 SV=2	2	99	AIAELGIYPAVDPLDSTSR				-0.00062252	1987.03	663.349	1987.03	663.349	3
12	75.4	75.4	78.64	sp|P56480|ATPB_MOUSE	ATP synthase subunit beta, mitochondrial OS=Mus musculus GN=Atp5b PE=1 SV=2	2	99	ALTGLTVAEYFR			cleaved V-A@N-term	0.00861471	1339.72	670.868	1339.71	670.864	2
12	75.4	75.4	78.64	sp|P56480|ATPB_MOUSE	ATP synthase subunit beta, mitochondrial OS=Mus musculus GN=Atp5b PE=1 SV=2	2	99	ALVYGQMNEPPGAR			cleaved V-A@N-term	-0.00607151	1501.73	751.872	1501.73	751.875	2
12	75.4	75.4	78.64	sp|P56480|ATPB_MOUSE	ATP synthase subunit beta, mitochondrial OS=Mus musculus GN=Atp5b PE=1 SV=2	2	99	DQEGQDVLLFIDNIFR				-0.00369909	1920.95	961.485	1920.96	961.486	2
12	75.4	75.4	78.64	sp|P56480|ATPB_MOUSE	ATP synthase subunit beta, mitochondrial OS=Mus musculus GN=Atp5b PE=1 SV=2	2	99	EGNDLYHEMIESGVINLK				0.00374976	2059.99	687.671	2059.99	687.67	3
12	75.4	75.4	78.64	sp|P56480|ATPB_MOUSE	ATP synthase subunit beta, mitochondrial OS=Mus musculus GN=Atp5b PE=1 SV=2	2	99	FLSQPFQVAEVFTGHMGK				0.000647016	2022	675.009	2022	675.008	3
12	75.4	75.4	78.64	sp|P56480|ATPB_MOUSE	ATP synthase subunit beta, mitochondrial OS=Mus musculus GN=Atp5b PE=1 SV=2	2	99	FTQAGSEVSALLGR				0.00588327	1434.75	479.258	1434.75	479.256	3
12	75.4	75.4	78.64	sp|P56480|ATPB_MOUSE	ATP synthase subunit beta, mitochondrial OS=Mus musculus GN=Atp5b PE=1 SV=2	2	99	GFQQILAGEYDHLPEQAFYMVGPIEEAVAK				-0.00970593	3349.62	838.413	3349.63	838.416	4
12	75.4	75.4	78.64	sp|P56480|ATPB_MOUSE	ATP synthase subunit beta, mitochondrial OS=Mus musculus GN=Atp5b PE=1 SV=2	2	99	GSITSVQAIYVPADDLTDPAPATTFAHLDATTVLSR				0.0087975	3713.89	929.479	3713.88	929.477	4
12	75.4	75.4	78.64	sp|P56480|ATPB_MOUSE	ATP synthase subunit beta, mitochondrial OS=Mus musculus GN=Atp5b PE=1 SV=2	2	99	HGGYSVFAGVGER			cleaved A-H@N-term	0.017731	1334.65	445.892	1334.64	445.886	3
12	75.4	75.4	78.64	sp|P56480|ATPB_MOUSE	ATP synthase subunit beta, mitochondrial OS=Mus musculus GN=Atp5b PE=1 SV=2	2	99	IGLFGGAGVGK				-6.78901e-05	974.555	488.285	974.555	488.285	2
12	75.4	75.4	78.64	sp|P56480|ATPB_MOUSE	ATP synthase subunit beta, mitochondrial OS=Mus musculus GN=Atp5b PE=1 SV=2	2	99	IMDPNIVGNEHYDVAR	Oxidation(M)@2			-0.00371147	1857.86	620.295	1857.87	620.297	3
12	75.4	75.4	78.64	sp|P56480|ATPB_MOUSE	ATP synthase subunit beta, mitochondrial OS=Mus musculus GN=Atp5b PE=1 SV=2	2	99	IMNVIGEPIDER	Oxidation(M)@2			0.00126045	1400.7	701.356	1400.7	701.356	2
12	75.4	75.4	78.64	sp|P56480|ATPB_MOUSE	ATP synthase subunit beta, mitochondrial OS=Mus musculus GN=Atp5b PE=1 SV=2	2	99	IPSAVGYQPTLATDMGTMQER				-0.00949049	2265.07	756.03	2265.08	756.033	3
12	75.4	75.4	78.64	sp|P56480|ATPB_MOUSE	ATP synthase subunit beta, mitochondrial OS=Mus musculus GN=Atp5b PE=1 SV=2	2	99	IPVGPETLGR				0.00639684	1037.59	519.804	1037.59	519.801	2
12	75.4	75.4	78.64	sp|P56480|ATPB_MOUSE	ATP synthase subunit beta, mitochondrial OS=Mus musculus GN=Atp5b PE=1 SV=2	2	99	IVAVIGAVVDVQFDEGLPPILNALEVQGR				-0.0531712	3030.62	758.663	3030.68	758.676	4
12	75.4	75.4	78.64	sp|P56480|ATPB_MOUSE	ATP synthase subunit beta, mitochondrial OS=Mus musculus GN=Atp5b PE=1 SV=2	2	99	KGSITSVQAIYVPADDLTDPAPATTFAHLDATTVLSR			missed K-G@1	-0.0219814	3841.95	961.495	3841.97	961.501	4
12	75.4	75.4	78.64	sp|P56480|ATPB_MOUSE	ATP synthase subunit beta, mitochondrial OS=Mus musculus GN=Atp5b PE=1 SV=2	2	99	LVLEVAQHLGESTVR				0.00437715	1649.91	550.979	1649.91	550.977	3
12	75.4	75.4	78.64	sp|P56480|ATPB_MOUSE	ATP synthase subunit beta, mitochondrial OS=Mus musculus GN=Atp5b PE=1 SV=2	2	99	LVPLKETIK			missed K-E@5	0.00702625	1039.67	520.843	1039.66	520.839	2
12	75.4	75.4	78.64	sp|P56480|ATPB_MOUSE	ATP synthase subunit beta, mitochondrial OS=Mus musculus GN=Atp5b PE=1 SV=2	2	99	LVYGQMNEPPGAR			cleaved A-L@N-term	-0.00178028	1430.7	716.355	1430.7	716.356	2
12	75.4	75.4	78.64	sp|P56480|ATPB_MOUSE	ATP synthase subunit beta, mitochondrial OS=Mus musculus GN=Atp5b PE=1 SV=2	2	99	SAVGYQPTLATDMGTMQER			cleaved P-S@N-term	0.0104315	2054.95	1028.48	2054.94	1028.48	2
12	75.4	75.4	78.64	sp|P56480|ATPB_MOUSE	ATP synthase subunit beta, mitochondrial OS=Mus musculus GN=Atp5b PE=1 SV=2	2	99	SLQDIIAILGMDELSEEDK				0.00820877	2118.05	707.023	2118.04	707.021	3
12	75.4	75.4	78.64	sp|P56480|ATPB_MOUSE	ATP synthase subunit beta, mitochondrial OS=Mus musculus GN=Atp5b PE=1 SV=2	2	99	SLQDIIAILGMDELSEEDKLTVSR			missed K-L@19	-0.00718799	2674.37	669.599	2674.37	669.601	4
12	75.4	75.4	78.64	sp|P56480|ATPB_MOUSE	ATP synthase subunit beta, mitochondrial OS=Mus musculus GN=Atp5b PE=1 SV=2	2	99	TIAMDGTEGLVR	Oxidation(M)@4			-0.00142672	1277.63	639.821	1277.63	639.822	2
12	75.4	75.4	78.64	sp|P56480|ATPB_MOUSE	ATP synthase subunit beta, mitochondrial OS=Mus musculus GN=Atp5b PE=1 SV=2	2	99	TREGNDLYHEMIESGVINLK	Deamidated(N)@5		missed R-E@2	-0.00392961	2318.12	580.537	2318.12	580.538	4
12	75.4	75.4	78.64	sp|P56480|ATPB_MOUSE	ATP synthase subunit beta, mitochondrial OS=Mus musculus GN=Atp5b PE=1 SV=2	2	99	TVLIMELINNVAK	Deamidated(N)@9			0.0396382	1457.86	486.959	1457.82	486.946	3
12	75.4	75.4	78.64	sp|P56480|ATPB_MOUSE	ATP synthase subunit beta, mitochondrial OS=Mus musculus GN=Atp5b PE=1 SV=2	2	99	VALTGLTVAEYFR				0.00768932	1438.79	720.402	1438.78	720.398	2
12	75.4	75.4	78.64	sp|P56480|ATPB_MOUSE	ATP synthase subunit beta, mitochondrial OS=Mus musculus GN=Atp5b PE=1 SV=2	2	99	VALTGLTVAEYFRDQEGQDVLLFIDNIFR			missed R-D@13	0.00775952	3341.74	1114.92	3341.73	1114.92	3
12	75.4	75.4	78.64	sp|P56480|ATPB_MOUSE	ATP synthase subunit beta, mitochondrial OS=Mus musculus GN=Atp5b PE=1 SV=2	2	99	VALVYGQMNEPPGAR				-0.00881617	1600.79	534.605	1600.8	534.608	3
12	75.4	75.4	78.64	sp|P56480|ATPB_MOUSE	ATP synthase subunit beta, mitochondrial OS=Mus musculus GN=Atp5b PE=1 SV=2	2	99	VLDSGAPIK				0.00921258	898.522	450.268	898.512	450.263	2
12	75.4	75.4	78.64	sp|P56480|ATPB_MOUSE	ATP synthase subunit beta, mitochondrial OS=Mus musculus GN=Atp5b PE=1 SV=2	2	99	VLDSGAPIKIPVGPETLGR			missed K-I@9	-0.00166664	1918.09	640.37	1918.09	640.37	3
12	75.4	75.4	78.64	sp|P56480|ATPB_MOUSE	ATP synthase subunit beta, mitochondrial OS=Mus musculus GN=Atp5b PE=1 SV=2	2	99	VVDLLAPYAK				0.00229904	1087.63	544.822	1087.63	544.821	2
12	75.4	75.4	78.64	sp|P56480|ATPB_MOUSE	ATP synthase subunit beta, mitochondrial OS=Mus musculus GN=Atp5b PE=1 SV=2	1.49485	99	VGPETLGR			cleaved P-V@N-term	0.00437224	827.454	414.735	827.45	414.732	2
12	75.4	75.4	78.64	sp|P56480|ATPB_MOUSE	ATP synthase subunit beta, mitochondrial OS=Mus musculus GN=Atp5b PE=1 SV=2	1.46852	99	PLKETIK			cleaved V-P@N-term; missed K-E@3	0.0037	827.516	414.765	827.512	414.763	2
12	75.4	75.4	78.64	sp|P56480|ATPB_MOUSE	ATP synthase subunit beta, mitochondrial OS=Mus musculus GN=Atp5b PE=1 SV=2	1.284	99	RDQEGQDVLLFIDNIFR			cleaved F-R@N-term; missed R-D@1	-0.0214591	2077.04	693.353	2077.06	693.36	3
13	74.41	74.41	61.3	sp|Q03265|ATPA_MOUSE	ATP synthase subunit alpha, mitochondrial OS=Mus musculus GN=Atp5a1 PE=1 SV=1	2	99	AQFGSDLDAATQQLLSR			cleaved F-A@N-term	0.00436788	1819.91	607.644	1819.91	607.643	3
13	74.41	74.41	61.3	sp|Q03265|ATPA_MOUSE	ATP synthase subunit alpha, mitochondrial OS=Mus musculus GN=Atp5a1 PE=1 SV=1	2	99	AVDSLVPIGR				0.000608875	1025.59	513.801	1025.59	513.801	2
13	74.41	74.41	61.3	sp|Q03265|ATPA_MOUSE	ATP synthase subunit alpha, mitochondrial OS=Mus musculus GN=Atp5a1 PE=1 SV=1	2	99	EAYPGDVFYLHSR				0.0117546	1552.74	777.379	1552.73	777.373	2
13	74.41	74.41	61.3	sp|Q03265|ATPA_MOUSE	ATP synthase subunit alpha, mitochondrial OS=Mus musculus GN=Atp5a1 PE=1 SV=1	2	99	EIVTNFLAGFEP				0.00667243	1335.68	668.846	1335.67	668.843	2
13	74.41	74.41	61.3	sp|Q03265|ATPA_MOUSE	ATP synthase subunit alpha, mitochondrial OS=Mus musculus GN=Atp5a1 PE=1 SV=1	2	99	ELIIGDR				0.011476	814.466	408.24	814.455	408.235	2
13	74.41	74.41	61.3	sp|Q03265|ATPA_MOUSE	ATP synthase subunit alpha, mitochondrial OS=Mus musculus GN=Atp5a1 PE=1 SV=1	2	99	EVAAFAQFGSDLDAATQQLLSR				-0.00549873	2337.15	780.059	2337.16	780.061	3
13	74.41	74.41	61.3	sp|Q03265|ATPA_MOUSE	ATP synthase subunit alpha, mitochondrial OS=Mus musculus GN=Atp5a1 PE=1 SV=1	2	99	FENAFLSHVISQHQSLLGNIR				-0.0112584	2409.24	603.318	2409.26	603.321	4
13	74.41	74.41	61.3	sp|Q03265|ATPA_MOUSE	ATP synthase subunit alpha, mitochondrial OS=Mus musculus GN=Atp5a1 PE=1 SV=1	2	99	GDVFYLHSR			cleaved P-G@N-term	0.00698364	1092.54	547.278	1092.54	547.275	2
13	74.41	74.41	61.3	sp|Q03265|ATPA_MOUSE	ATP synthase subunit alpha, mitochondrial OS=Mus musculus GN=Atp5a1 PE=1 SV=1	2	99	GIRPAINVGLSVSR				-0.000702732	1437.84	480.288	1437.84	480.288	3
13	74.41	74.41	61.3	sp|Q03265|ATPA_MOUSE	ATP synthase subunit alpha, mitochondrial OS=Mus musculus GN=Atp5a1 PE=1 SV=1	2	99	GMSLNLEPDNVGVVVFGNDK				0.0116181	2103.04	702.021	2103.03	702.018	3
13	74.41	74.41	61.3	sp|Q03265|ATPA_MOUSE	ATP synthase subunit alpha, mitochondrial OS=Mus musculus GN=Atp5a1 PE=1 SV=1	2	99	GYLDKLEPSK			missed K-L@5	0.00613941	1148.61	575.314	1148.61	575.311	2
13	74.41	74.41	61.3	sp|Q03265|ATPA_MOUSE	ATP synthase subunit alpha, mitochondrial OS=Mus musculus GN=Atp5a1 PE=1 SV=1	2	99	HALIIYDDLSK				0.028482	1286.72	429.912	1286.69	429.903	3
13	74.41	74.41	61.3	sp|Q03265|ATPA_MOUSE	ATP synthase subunit alpha, mitochondrial OS=Mus musculus GN=Atp5a1 PE=1 SV=1	2	99	ILGADTSVDLEETGR				-0.00354617	1574.78	788.395	1574.78	788.397	2
13	74.41	74.41	61.3	sp|Q03265|ATPA_MOUSE	ATP synthase subunit alpha, mitochondrial OS=Mus musculus GN=Atp5a1 PE=1 SV=1	2	99	ISVREPMQTGIK			missed R-E@4	-0.00220911	1357.74	453.586	1357.74	453.587	3
13	74.41	74.41	61.3	sp|Q03265|ATPA_MOUSE	ATP synthase subunit alpha, mitochondrial OS=Mus musculus GN=Atp5a1 PE=1 SV=1	2	99	ITKFENAFLSHVISQHQSLLGNIR			missed K-F@3	-0.0050845	2751.48	551.303	2751.48	551.304	5
13	74.41	74.41	61.3	sp|Q03265|ATPA_MOUSE	ATP synthase subunit alpha, mitochondrial OS=Mus musculus GN=Atp5a1 PE=1 SV=1	2	99	KLYCIYVAIGQK	Carbamidomethyl(C)@4		missed K-L@1	0.0128253	1454.81	485.943	1454.8	485.939	3
13	74.41	74.41	61.3	sp|Q03265|ATPA_MOUSE	ATP synthase subunit alpha, mitochondrial OS=Mus musculus GN=Atp5a1 PE=1 SV=1	2	99	LAPYSGCSMGEYFR	Carbamidomethyl(C)@7		cleaved Y-L@N-term	0.0100381	1636.71	819.363	1636.7	819.358	2
13	74.41	74.41	61.3	sp|Q03265|ATPA_MOUSE	ATP synthase subunit alpha, mitochondrial OS=Mus musculus GN=Atp5a1 PE=1 SV=1	2	99	LELAQYR				0.00977734	891.491	446.753	891.481	446.748	2
13	74.41	74.41	61.3	sp|Q03265|ATPA_MOUSE	ATP synthase subunit alpha, mitochondrial OS=Mus musculus GN=Atp5a1 PE=1 SV=1	2	99	LKEIVTNFLAGFEP			missed K-E@2	0.00116147	1576.85	526.624	1576.85	526.624	3
13	74.41	74.41	61.3	sp|Q03265|ATPA_MOUSE	ATP synthase subunit alpha, mitochondrial OS=Mus musculus GN=Atp5a1 PE=1 SV=1	2	99	LYCIYVAIGQK	Carbamidomethyl(C)@3			-4.43808e-05	1326.7	443.241	1326.7	443.241	3
13	74.41	74.41	61.3	sp|Q03265|ATPA_MOUSE	ATP synthase subunit alpha, mitochondrial OS=Mus musculus GN=Atp5a1 PE=1 SV=1	2	99	NVQAEEMVEFSSGLK				0.00962121	1666.8	556.606	1666.79	556.603	3
13	74.41	74.41	61.3	sp|Q03265|ATPA_MOUSE	ATP synthase subunit alpha, mitochondrial OS=Mus musculus GN=Atp5a1 PE=1 SV=1	2	99	PAINVGLSVSR			cleaved R-P@N-term	0.00647735	1111.64	556.828	1111.64	556.825	2
13	74.41	74.41	61.3	sp|Q03265|ATPA_MOUSE	ATP synthase subunit alpha, mitochondrial OS=Mus musculus GN=Atp5a1 PE=1 SV=1	2	99	QGQYSPMAIEEQVAVIYAGVR				-0.00770599	2308.14	770.389	2308.15	770.391	3
13	74.41	74.41	61.3	sp|Q03265|ATPA_MOUSE	ATP synthase subunit alpha, mitochondrial OS=Mus musculus GN=Atp5a1 PE=1 SV=1	2	99	QMSLLLR	Gln->pyro-Glu@N-term			0.00789282	842.476	422.245	842.468	422.241	2
13	74.41	74.41	61.3	sp|Q03265|ATPA_MOUSE	ATP synthase subunit alpha, mitochondrial OS=Mus musculus GN=Atp5a1 PE=1 SV=1	2	99	RTGAIVDVPVGEELLGR			missed R-T@1	0.00894845	1779.99	594.338	1779.98	594.335	3
13	74.41	74.41	61.3	sp|Q03265|ATPA_MOUSE	ATP synthase subunit alpha, mitochondrial OS=Mus musculus GN=Atp5a1 PE=1 SV=1	2	99	TGAIVDVPVGEELLGR				-0.000530156	1623.88	812.949	1623.88	812.949	2
13	74.41	74.41	61.3	sp|Q03265|ATPA_MOUSE	ATP synthase subunit alpha, mitochondrial OS=Mus musculus GN=Atp5a1 PE=1 SV=1	2	99	TGTAEMSSILEER				-0.0395548	1422.63	712.321	1422.67	712.34	2
13	74.41	74.41	61.3	sp|Q03265|ATPA_MOUSE	ATP synthase subunit alpha, mitochondrial OS=Mus musculus GN=Atp5a1 PE=1 SV=1	2	99	TSIAIDTIINQK				0.00831914	1315.74	658.879	1315.73	658.875	2
13	74.41	74.41	61.3	sp|Q03265|ATPA_MOUSE	ATP synthase subunit alpha, mitochondrial OS=Mus musculus GN=Atp5a1 PE=1 SV=1	2	99	VLSIGDGIAR				0.00292508	999.574	500.794	999.571	500.793	2
13	74.41	74.41	61.3	sp|Q03265|ATPA_MOUSE	ATP synthase subunit alpha, mitochondrial OS=Mus musculus GN=Atp5a1 PE=1 SV=1	2	99	VVDALGNAIDGK				-0.000980114	1170.62	586.319	1170.62	586.32	2
13	74.41	74.41	61.3	sp|Q03265|ATPA_MOUSE	ATP synthase subunit alpha, mitochondrial OS=Mus musculus GN=Atp5a1 PE=1 SV=1	2	99	VVDALGNAIDGKGPIGSK			missed K-G@12	0.0113799	1709.94	570.988	1709.93	570.984	3
13	74.41	74.41	61.3	sp|Q03265|ATPA_MOUSE	ATP synthase subunit alpha, mitochondrial OS=Mus musculus GN=Atp5a1 PE=1 SV=1	2	99	YTIVVSATASDAAPLQYLAPYSGCSMGEYFR	Carbamidomethyl(C)@24			0.000998338	3387.58	847.902	3387.58	847.902	4
13	74.41	74.41	61.3	sp|Q03265|ATPA_MOUSE	ATP synthase subunit alpha, mitochondrial OS=Mus musculus GN=Atp5a1 PE=1 SV=1	1.82391	99	LKEIVTNF			cleaved F-L@C-term; missed K-E@2	0.00471922	962.548	482.281	962.544	482.279	2
13	74.41	74.41	61.3	sp|Q03265|ATPA_MOUSE	ATP synthase subunit alpha, mitochondrial OS=Mus musculus GN=Atp5a1 PE=1 SV=1	1.74473	99	VDSLVPIGR			cleaved A-V@N-term	0.0083291	954.558	478.286	954.55	478.282	2
13	74.41	74.41	61.3	sp|Q03265|ATPA_MOUSE	ATP synthase subunit alpha, mitochondrial OS=Mus musculus GN=Atp5a1 PE=1 SV=1	1.37675	99	ADTSVDLEETGR			cleaved G-A@N-term	0.0094729	1291.6	646.807	1291.59	646.802	2
13	74.41	74.41	61.3	sp|Q03265|ATPA_MOUSE	ATP synthase subunit alpha, mitochondrial OS=Mus musculus GN=Atp5a1 PE=1 SV=1	1.29243	99	VVDALGNAIDGKG			cleaved G-P@C-term; missed K-G@12	-0.00368978	1227.64	614.828	1227.65	614.83	2
14	73.74	73.74	66.24	sp|P41216|ACSL1_MOUSE	Long-chain-fatty-acid--CoA ligase 1 OS=Mus musculus GN=Acsl1 PE=1 SV=2	2	99	AELSVIFADKPEK				0.00797814	1445.78	482.935	1445.78	482.933	3
14	73.74	73.74	66.24	sp|P41216|ACSL1_MOUSE	Long-chain-fatty-acid--CoA ligase 1 OS=Mus musculus GN=Acsl1 PE=1 SV=2	2	99	ALKPPCDLSMQSVEIAGTTDGIR	Carbamidomethyl(C)@6			-0.0100063	2458.21	820.41	2458.22	820.414	3
14	73.74	73.74	66.24	sp|P41216|ACSL1_MOUSE	Long-chain-fatty-acid--CoA ligase 1 OS=Mus musculus GN=Acsl1 PE=1 SV=2	2	99	ATESAFIASTDDVLISFLPLAHMFETVVECVMLCHGAK	Carbamidomethyl(C)@30; Carbamidomethyl(C)@34			-0.024736	4209	1053.26	4209.03	1053.26	4
14	73.74	73.74	66.24	sp|P41216|ACSL1_MOUSE	Long-chain-fatty-acid--CoA ligase 1 OS=Mus musculus GN=Acsl1 PE=1 SV=2	2	99	CGVEIISLK	Carbamidomethyl(C)@1			0.0106781	1017.56	509.789	1017.55	509.784	2
14	73.74	73.74	66.24	sp|P41216|ACSL1_MOUSE	Long-chain-fatty-acid--CoA ligase 1 OS=Mus musculus GN=Acsl1 PE=1 SV=2	2	99	EAGLKPFEQVK				0.00574467	1244.68	623.348	1244.68	623.346	2
14	73.74	73.74	66.24	sp|P41216|ACSL1_MOUSE	Long-chain-fatty-acid--CoA ligase 1 OS=Mus musculus GN=Acsl1 PE=1 SV=2	2	99	EVAELAECIGSGLIQK	Carbamidomethyl(C)@8			0.0168055	1715.89	572.972	1715.88	572.966	3
14	73.74	73.74	66.24	sp|P41216|ACSL1_MOUSE	Long-chain-fatty-acid--CoA ligase 1 OS=Mus musculus GN=Acsl1 PE=1 SV=2	2	99	GAMITHQNIINDCSGFIK	Carbamidomethyl(C)@13			-0.00134272	2017.97	673.664	2017.97	673.664	3
14	73.74	73.74	66.24	sp|P41216|ACSL1_MOUSE	Long-chain-fatty-acid--CoA ligase 1 OS=Mus musculus GN=Acsl1 PE=1 SV=2	2	99	GIAVHPELFSIDNGLLTPTLK	Deamidated(N)@13			0.0147936	2235.23	746.084	2235.22	746.079	3
14	73.74	73.74	66.24	sp|P41216|ACSL1_MOUSE	Long-chain-fatty-acid--CoA ligase 1 OS=Mus musculus GN=Acsl1 PE=1 SV=2	2	99	GIQVSNNGPCLGSR	Deamidated(N)@7; Carbamidomethyl(C)@10			0.00163508	1458.69	730.352	1458.69	730.352	2
14	73.74	73.74	66.24	sp|P41216|ACSL1_MOUSE	Long-chain-fatty-acid--CoA ligase 1 OS=Mus musculus GN=Acsl1 PE=1 SV=2	2	99	GLQGSFEELCR	Carbamidomethyl(C)@10			0.0112243	1294.61	648.312	1294.6	648.306	2
14	73.74	73.74	66.24	sp|P41216|ACSL1_MOUSE	Long-chain-fatty-acid--CoA ligase 1 OS=Mus musculus GN=Acsl1 PE=1 SV=2	2	99	IENIYLR				0.00903076	919.522	460.768	919.513	460.764	2
14	73.74	73.74	66.24	sp|P41216|ACSL1_MOUSE	Long-chain-fatty-acid--CoA ligase 1 OS=Mus musculus GN=Acsl1 PE=1 SV=2	2	99	IFGQANTSLK				0.00645877	1077.59	539.802	1077.58	539.798	2
14	73.74	73.74	66.24	sp|P41216|ACSL1_MOUSE	Long-chain-fatty-acid--CoA ligase 1 OS=Mus musculus GN=Acsl1 PE=1 SV=2	2	99	IFGQANTSLKR			missed K-R@10	0.00210797	1233.68	412.236	1233.68	412.235	3
14	73.74	73.74	66.24	sp|P41216|ACSL1_MOUSE	Long-chain-fatty-acid--CoA ligase 1 OS=Mus musculus GN=Acsl1 PE=1 SV=2	2	99	IGFFQGDIR				0.00936034	1051.55	526.784	1051.55	526.78	2
14	73.74	73.74	66.24	sp|P41216|ACSL1_MOUSE	Long-chain-fatty-acid--CoA ligase 1 OS=Mus musculus GN=Acsl1 PE=1 SV=2	2	99	IIVIMDSYGSDLVER				-0.00295007	1708.87	855.441	1708.87	855.443	2
14	73.74	73.74	66.24	sp|P41216|ACSL1_MOUSE	Long-chain-fatty-acid--CoA ligase 1 OS=Mus musculus GN=Acsl1 PE=1 SV=2	2	99	KPNQPYEWISYK				0.00544642	1551.78	518.266	1551.77	518.265	3
14	73.74	73.74	66.24	sp|P41216|ACSL1_MOUSE	Long-chain-fatty-acid--CoA ligase 1 OS=Mus musculus GN=Acsl1 PE=1 SV=2	2	99	KPNQPYEWISYKEVAELAECIGSGLIQK	Carbamidomethyl(C)@20		missed K-E@12	0.0156166	3249.65	813.421	3249.64	813.417	4
14	73.74	73.74	66.24	sp|P41216|ACSL1_MOUSE	Long-chain-fatty-acid--CoA ligase 1 OS=Mus musculus GN=Acsl1 PE=1 SV=2	2	99	LAQGEYIAPEK				0.000391265	1217.63	609.822	1217.63	609.822	2
14	73.74	73.74	66.24	sp|P41216|ACSL1_MOUSE	Long-chain-fatty-acid--CoA ligase 1 OS=Mus musculus GN=Acsl1 PE=1 SV=2	2	99	LAQGEYIAPEKIENIYLR			missed K-I@11	-0.0192496	2119.11	707.378	2119.13	707.384	3
14	73.74	73.74	66.24	sp|P41216|ACSL1_MOUSE	Long-chain-fatty-acid--CoA ligase 1 OS=Mus musculus GN=Acsl1 PE=1 SV=2	2	99	LLLEGVENK				0.00912236	1013.58	507.8	1013.58	507.795	2
14	73.74	73.74	66.24	sp|P41216|ACSL1_MOUSE	Long-chain-fatty-acid--CoA ligase 1 OS=Mus musculus GN=Acsl1 PE=1 SV=2	2	99	LLMDDLK				0.00585946	846.458	424.236	846.452	424.233	2
14	73.74	73.74	66.24	sp|P41216|ACSL1_MOUSE	Long-chain-fatty-acid--CoA ligase 1 OS=Mus musculus GN=Acsl1 PE=1 SV=2	2	99	LMITGAAPVSATVLTFLR				0.00359569	1860.06	621.027	1860.05	621.025	3
14	73.74	73.74	66.24	sp|P41216|ACSL1_MOUSE	Long-chain-fatty-acid--CoA ligase 1 OS=Mus musculus GN=Acsl1 PE=1 SV=2	2	99	LVDVEEMNYLASK				0.0026155	1509.74	504.254	1509.74	504.253	3
14	73.74	73.74	66.24	sp|P41216|ACSL1_MOUSE	Long-chain-fatty-acid--CoA ligase 1 OS=Mus musculus GN=Acsl1 PE=1 SV=2	2	99	MEVHELFR	Acetyl@N-term	Acetyl@1		0.00984491	1101.54	551.776	1101.53	551.771	2
14	73.74	73.74	66.24	sp|P41216|ACSL1_MOUSE	Long-chain-fatty-acid--CoA ligase 1 OS=Mus musculus GN=Acsl1 PE=1 SV=2	2	99	MPELIDIR				0.0123311	985.539	493.777	985.527	493.771	2
14	73.74	73.74	66.24	sp|P41216|ACSL1_MOUSE	Long-chain-fatty-acid--CoA ligase 1 OS=Mus musculus GN=Acsl1 PE=1 SV=2	2	99	RGLQGSFEELCR	Carbamidomethyl(C)@11		missed R-G@1	0.0140203	1450.71	484.578	1450.7	484.574	3
14	73.74	73.74	66.24	sp|P41216|ACSL1_MOUSE	Long-chain-fatty-acid--CoA ligase 1 OS=Mus musculus GN=Acsl1 PE=1 SV=2	2	99	SAVLEDDKLLVYYYDDVR			missed K-L@8	0.00274594	2175.08	726.033	2175.07	726.032	3
14	73.74	73.74	66.24	sp|P41216|ACSL1_MOUSE	Long-chain-fatty-acid--CoA ligase 1 OS=Mus musculus GN=Acsl1 PE=1 SV=2	2	99	SQIDELYATIK				0.00862901	1279.67	427.565	1279.67	427.563	3
14	73.74	73.74	66.24	sp|P41216|ACSL1_MOUSE	Long-chain-fatty-acid--CoA ligase 1 OS=Mus musculus GN=Acsl1 PE=1 SV=2	2	99	SQIDELYATIKI			missed K-I@11	0.00853097	1392.76	697.386	1392.75	697.382	2
14	73.74	73.74	66.24	sp|P41216|ACSL1_MOUSE	Long-chain-fatty-acid--CoA ligase 1 OS=Mus musculus GN=Acsl1 PE=1 SV=2	2	99	TAEALDKDGWLHTGDIGK			missed K-D@7	0.0025984	1925.95	642.991	1925.95	642.99	3
14	73.74	73.74	66.24	sp|P41216|ACSL1_MOUSE	Long-chain-fatty-acid--CoA ligase 1 OS=Mus musculus GN=Acsl1 PE=1 SV=2	2	99	TALGCQFYEGYGQTECTAGCCLSLPGDWTAGHVGAPMPCNYVK	Carbamidomethyl(C)@5; Carbamidomethyl(C)@16; Carbamidomethyl(C)@20; Carbamidomethyl(C)@21; Carbamidomethyl(C)@39			0.000293967	4783.04	1196.77	4783.04	1196.77	4
14	73.74	73.74	66.24	sp|P41216|ACSL1_MOUSE	Long-chain-fatty-acid--CoA ligase 1 OS=Mus musculus GN=Acsl1 PE=1 SV=2	2	99	TMYDGFQR				0.00799369	1016.45	509.231	1016.44	509.227	2
14	73.74	73.74	66.24	sp|P41216|ACSL1_MOUSE	Long-chain-fatty-acid--CoA ligase 1 OS=Mus musculus GN=Acsl1 PE=1 SV=2	2	99	VKPKPPEPEDLAIICFTSGTTGNPK	Carbamidomethyl(C)@15			-0.0269503	2695.36	674.848	2695.39	674.855	4
14	73.74	73.74	66.24	sp|P41216|ACSL1_MOUSE	Long-chain-fatty-acid--CoA ligase 1 OS=Mus musculus GN=Acsl1 PE=1 SV=2	2	99	VLQPTIFPVVPR				0.016205	1364.83	455.952	1364.82	455.947	3
14	73.74	73.74	66.24	sp|P41216|ACSL1_MOUSE	Long-chain-fatty-acid--CoA ligase 1 OS=Mus musculus GN=Acsl1 PE=1 SV=2	2	99	WLLDFASK				0.0114182	978.529	490.272	978.517	490.266	2
14	73.74	73.74	66.24	sp|P41216|ACSL1_MOUSE	Long-chain-fatty-acid--CoA ligase 1 OS=Mus musculus GN=Acsl1 PE=1 SV=2	1.284	99	WLPNGTLK	Deamidated(N)@4			0.00917426	928.511	465.263	928.502	465.258	2
15	73.4	73.4	69.22	sp|P38647|GRP75_MOUSE	Stress-70 protein, mitochondrial OS=Mus musculus GN=Hspa9 PE=1 SV=3	2	99	AKCELSSSVQTDINLPYLTMDASGPK	Carbamidomethyl(C)@3		missed K-C@2	0.00123431	2824.36	942.462	2824.36	942.461	3
15	73.4	73.4	69.22	sp|P38647|GRP75_MOUSE	Stress-70 protein, mitochondrial OS=Mus musculus GN=Hspa9 PE=1 SV=3	2	99	ALLAGKDSETGENIR			missed K-D@6	0.0165958	1572.83	525.283	1572.81	525.278	3
15	73.4	73.4	69.22	sp|P38647|GRP75_MOUSE	Stress-70 protein, mitochondrial OS=Mus musculus GN=Hspa9 PE=1 SV=3	2	99	AMQDAEVSKSDIGEVILVGGMTR			missed K-S@9	-0.0158455	2405.18	802.733	2405.19	802.738	3
15	73.4	73.4	69.22	sp|P38647|GRP75_MOUSE	Stress-70 protein, mitochondrial OS=Mus musculus GN=Hspa9 PE=1 SV=3	2	99	AQFEGIVTDLIK				0.0148229	1332.74	445.255	1332.73	445.25	3
15	73.4	73.4	69.22	sp|P38647|GRP75_MOUSE	Stress-70 protein, mitochondrial OS=Mus musculus GN=Hspa9 PE=1 SV=3	2	99	ASNGDAWVEAHGK	Deamidated(N)@3			0.00628245	1341.6	448.208	1341.59	448.206	3
15	73.4	73.4	69.22	sp|P38647|GRP75_MOUSE	Stress-70 protein, mitochondrial OS=Mus musculus GN=Hspa9 PE=1 SV=3	2	99	AVNPDEAVAIGAAIQGGVLAGDVTDVLLLDVTPLSLGIETLGGVFTK				-0.0217642	4588.47	1148.12	4588.49	1148.13	4
15	73.4	73.4	69.22	sp|P38647|GRP75_MOUSE	Stress-70 protein, mitochondrial OS=Mus musculus GN=Hspa9 PE=1 SV=3	2	99	CELSSSVQTDINLPYLTMDASGPK	Carbamidomethyl(C)@1			0.0181628	2625.25	876.09	2625.23	876.084	3
15	73.4	73.4	69.22	sp|P38647|GRP75_MOUSE	Stress-70 protein, mitochondrial OS=Mus musculus GN=Hspa9 PE=1 SV=3	2	99	DAGQISGLNVLR				0.00492075	1241.68	621.846	1241.67	621.844	2
15	73.4	73.4	69.22	sp|P38647|GRP75_MOUSE	Stress-70 protein, mitochondrial OS=Mus musculus GN=Hspa9 PE=1 SV=3	2	99	DDIENMVK				0.0131744	962.451	482.233	962.438	482.226	2
15	73.4	73.4	69.22	sp|P38647|GRP75_MOUSE	Stress-70 protein, mitochondrial OS=Mus musculus GN=Hspa9 PE=1 SV=3	2	99	EQQIVIQSSGGLSK				0.00108133	1472.78	737.399	1472.78	737.399	2
15	73.4	73.4	69.22	sp|P38647|GRP75_MOUSE	Stress-70 protein, mitochondrial OS=Mus musculus GN=Hspa9 PE=1 SV=3	2	99	EQQIVIQSSGGLSKDDIENMVK			missed K-D@14	0.0142392	2417.23	806.749	2417.21	806.744	3
15	73.4	73.4	69.22	sp|P38647|GRP75_MOUSE	Stress-70 protein, mitochondrial OS=Mus musculus GN=Hspa9 PE=1 SV=3	2	99	ERVEAVNMAEGIIHDTETK			missed R-V@2	0.00558047	2141.05	714.69	2141.04	714.688	3
15	73.4	73.4	69.22	sp|P38647|GRP75_MOUSE	Stress-70 protein, mitochondrial OS=Mus musculus GN=Hspa9 PE=1 SV=3	2	99	ETAENYLGHTAK				0.0208419	1332.65	667.333	1332.63	667.323	2
15	73.4	73.4	69.22	sp|P38647|GRP75_MOUSE	Stress-70 protein, mitochondrial OS=Mus musculus GN=Hspa9 PE=1 SV=3	2	99	ETGVDLTKDNMALQR			missed K-D@8	0.00204486	1689.84	845.926	1689.84	845.925	2
15	73.4	73.4	69.22	sp|P38647|GRP75_MOUSE	Stress-70 protein, mitochondrial OS=Mus musculus GN=Hspa9 PE=1 SV=3	2	99	GAVVGIDLGTTNSCVAVMEGK	Carbamidomethyl(C)@14			0.00552579	2077.02	693.349	2077.02	693.347	3
15	73.4	73.4	69.22	sp|P38647|GRP75_MOUSE	Stress-70 protein, mitochondrial OS=Mus musculus GN=Hspa9 PE=1 SV=3	2	99	GVPQIEVTFDIDANGIVHVSAK	Deamidated(N)@14			-0.0215018	2309.17	770.73	2309.19	770.737	3
15	73.4	73.4	69.22	sp|P38647|GRP75_MOUSE	Stress-70 protein, mitochondrial OS=Mus musculus GN=Hspa9 PE=1 SV=3	2	99	KSQVFSTAADGQTQVEIK			missed K-S@1	-0.00743581	1935.98	646.335	1935.99	646.337	3
15	73.4	73.4	69.22	sp|P38647|GRP75_MOUSE	Stress-70 protein, mitochondrial OS=Mus musculus GN=Hspa9 PE=1 SV=3	2	99	LLGQFTLIGIPPAPR				0.0140961	1591.96	796.987	1591.94	796.98	2
15	73.4	73.4	69.22	sp|P38647|GRP75_MOUSE	Stress-70 protein, mitochondrial OS=Mus musculus GN=Hspa9 PE=1 SV=3	2	99	LYSPSQIGAFVLMK				0.0100385	1552.84	777.428	1552.83	777.423	2
15	73.4	73.4	69.22	sp|P38647|GRP75_MOUSE	Stress-70 protein, mitochondrial OS=Mus musculus GN=Hspa9 PE=1 SV=3	2	99	MEEFKDQLPADECNK	Carbamidomethyl(C)@13		missed K-D@5	0.0063038	1852.8	618.608	1852.8	618.606	3
15	73.4	73.4	69.22	sp|P38647|GRP75_MOUSE	Stress-70 protein, mitochondrial OS=Mus musculus GN=Hspa9 PE=1 SV=3	2	99	MKETAENYLGHTAK			missed K-E@2	-0.00338683	1591.76	531.595	1591.77	531.596	3
15	73.4	73.4	69.22	sp|P38647|GRP75_MOUSE	Stress-70 protein, mitochondrial OS=Mus musculus GN=Hspa9 PE=1 SV=3	2	99	NAVITVPAYFNDSQR				0.0125462	1693.85	565.626	1693.84	565.621	3
15	73.4	73.4	69.22	sp|P38647|GRP75_MOUSE	Stress-70 protein, mitochondrial OS=Mus musculus GN=Hspa9 PE=1 SV=3	2	99	QAASSLQQASLK	Gln->pyro-Glu@N-term			0.0136178	1213.64	607.829	1213.63	607.822	2
15	73.4	73.4	69.22	sp|P38647|GRP75_MOUSE	Stress-70 protein, mitochondrial OS=Mus musculus GN=Hspa9 PE=1 SV=3	2	99	QAVTNPNNTFYATK	Deamidated(N)@7			0.00999885	1568.76	785.386	1568.75	785.381	2
15	73.4	73.4	69.22	sp|P38647|GRP75_MOUSE	Stress-70 protein, mitochondrial OS=Mus musculus GN=Hspa9 PE=1 SV=3	2	99	SDIGEVILVGGMTR				0.00739788	1445.76	723.888	1445.75	723.885	2
15	73.4	73.4	69.22	sp|P38647|GRP75_MOUSE	Stress-70 protein, mitochondrial OS=Mus musculus GN=Hspa9 PE=1 SV=3	2	99	SQVFSTAADGQTQVEIK				0.00374756	1807.9	904.957	1807.9	904.955	2
15	73.4	73.4	69.22	sp|P38647|GRP75_MOUSE	Stress-70 protein, mitochondrial OS=Mus musculus GN=Hspa9 PE=1 SV=3	2	99	STNGDTFLGGEDFDQALLR				-0.00829882	2054.95	1028.48	2054.95	1028.48	2
15	73.4	73.4	69.22	sp|P38647|GRP75_MOUSE	Stress-70 protein, mitochondrial OS=Mus musculus GN=Hspa9 PE=1 SV=3	2	99	TTPSVVAFTADGER				0.00814598	1449.72	725.866	1449.71	725.862	2
15	73.4	73.4	69.22	sp|P38647|GRP75_MOUSE	Stress-70 protein, mitochondrial OS=Mus musculus GN=Hspa9 PE=1 SV=3	2	99	VEAVNMAEGIIHDTETK				0.000288597	1855.9	619.64	1855.9	619.64	3
15	73.4	73.4	69.22	sp|P38647|GRP75_MOUSE	Stress-70 protein, mitochondrial OS=Mus musculus GN=Hspa9 PE=1 SV=3	2	99	VIAVYDLGGGTFDISILEIQK				-0.0249069	2250.19	751.071	2250.21	751.079	3
15	73.4	73.4	69.22	sp|P38647|GRP75_MOUSE	Stress-70 protein, mitochondrial OS=Mus musculus GN=Hspa9 PE=1 SV=3	2	99	VINEPTAAALAYGLDK				0.0098177	1644.88	549.301	1644.87	549.298	3
15	73.4	73.4	69.22	sp|P38647|GRP75_MOUSE	Stress-70 protein, mitochondrial OS=Mus musculus GN=Hspa9 PE=1 SV=3	2	99	VINEPTAAALAYGLDKSEDK			missed K-S@16	0.0070054	2104.08	702.366	2104.07	702.364	3
15	73.4	73.4	69.22	sp|P38647|GRP75_MOUSE	Stress-70 protein, mitochondrial OS=Mus musculus GN=Hspa9 PE=1 SV=3	2	99	VLENAEGAR				0.00468067	957.493	479.754	957.488	479.751	2
15	73.4	73.4	69.22	sp|P38647|GRP75_MOUSE	Stress-70 protein, mitochondrial OS=Mus musculus GN=Hspa9 PE=1 SV=3	2	99	VQQTVQDLFGR				0.00293331	1289.68	645.845	1289.67	645.844	2
15	73.4	73.4	69.22	sp|P38647|GRP75_MOUSE	Stress-70 protein, mitochondrial OS=Mus musculus GN=Hspa9 PE=1 SV=3	1.56864	99	STAADGQTQVEIK			cleaved F-S@N-term	-0.018609	1346.65	674.332	1346.67	674.341	2
16	72.69	72.69	76.66	sp|P24270|CATA_MOUSE	Catalase OS=Mus musculus GN=Cat PE=1 SV=4	2	99	ASQRPDVLTTGGGNPIGDK				-0.00394457	1881.95	628.324	1881.95	628.325	3
16	72.69	72.69	76.66	sp|P24270|CATA_MOUSE	Catalase OS=Mus musculus GN=Cat PE=1 SV=4	2	99	ASQRPDVLTTGGGNPIGDKLNIMTAGSR			missed K-L@19	0.0199384	2825.47	942.829	2825.45	942.822	3
16	72.69	72.69	76.66	sp|P24270|CATA_MOUSE	Catalase OS=Mus musculus GN=Cat PE=1 SV=4	2	99	DAQLFIQK				0.0082451	961.531	481.773	961.523	481.769	2
16	72.69	72.69	76.66	sp|P24270|CATA_MOUSE	Catalase OS=Mus musculus GN=Cat PE=1 SV=4	2	99	DGPMCMHDNQGGAPNYYPNSFSAPEQQR	Carbamidomethyl(C)@5			-0.00855785	3167.28	792.828	3167.29	792.83	4
16	72.69	72.69	76.66	sp|P24270|CATA_MOUSE	Catalase OS=Mus musculus GN=Cat PE=1 SV=4	2	99	DPDMVWDFWSLRPESLHQVSFLFSDR				-0.0150271	3208.49	803.13	3208.51	803.134	4
16	72.69	72.69	76.66	sp|P24270|CATA_MOUSE	Catalase OS=Mus musculus GN=Cat PE=1 SV=4	2	99	EAETFPFNPFDLTK				0.0163284	1654.8	828.409	1654.79	828.401	2
16	72.69	72.69	76.66	sp|P24270|CATA_MOUSE	Catalase OS=Mus musculus GN=Cat PE=1 SV=4	2	99	FNSANEDNVTQVR	Deamidated(N)@5			0.00401856	1493.68	747.847	1493.67	747.845	2
16	72.69	72.69	76.66	sp|P24270|CATA_MOUSE	Catalase OS=Mus musculus GN=Cat PE=1 SV=4	2	99	FSTVTGESGSADTVR				0.00169509	1512.71	757.361	1512.71	757.36	2
16	72.69	72.69	76.66	sp|P24270|CATA_MOUSE	Catalase OS=Mus musculus GN=Cat PE=1 SV=4	2	99	FYTEDGNWDLVGNNTPIFFIR				-0.00115091	2517.2	840.072	2517.2	840.073	3
16	72.69	72.69	76.66	sp|P24270|CATA_MOUSE	Catalase OS=Mus musculus GN=Cat PE=1 SV=4	2	99	GAGAFGYFEVTHDITR				0.00315771	1739.83	870.922	1739.83	870.921	2
16	72.69	72.69	76.66	sp|P24270|CATA_MOUSE	Catalase OS=Mus musculus GN=Cat PE=1 SV=4	2	99	GPLLVQDVVFTDEMAHFDR				0.019676	2188.08	548.028	2188.06	548.023	4
16	72.69	72.69	76.66	sp|P24270|CATA_MOUSE	Catalase OS=Mus musculus GN=Cat PE=1 SV=4	2	99	GPLLVQDVVFTDEMAHFDRER			missed R-E@19	-0.0103944	2473.2	619.306	2473.21	619.309	4
16	72.69	72.69	76.66	sp|P24270|CATA_MOUSE	Catalase OS=Mus musculus GN=Cat PE=1 SV=4	2	99	HMNGYGSHTFK	Deamidated(N)@3			0.00710843	1278.55	427.191	1278.55	427.189	3
16	72.69	72.69	76.66	sp|P24270|CATA_MOUSE	Catalase OS=Mus musculus GN=Cat PE=1 SV=4	2	99	IQALLDKYNAEKPK			missed K-Y@7	-0.007546	1629.9	815.958	1629.91	815.962	2
16	72.69	72.69	76.66	sp|P24270|CATA_MOUSE	Catalase OS=Mus musculus GN=Cat PE=1 SV=4	2	99	LAQEDPDYGLR				0.021935	1275.63	426.218	1275.61	426.21	3
16	72.69	72.69	76.66	sp|P24270|CATA_MOUSE	Catalase OS=Mus musculus GN=Cat PE=1 SV=4	2	99	LCENIAGHLK	Carbamidomethyl(C)@2			-0.00168006	1153.59	577.802	1153.59	577.803	2
16	72.69	72.69	76.66	sp|P24270|CATA_MOUSE	Catalase OS=Mus musculus GN=Cat PE=1 SV=4	2	99	LFAYPDTHR				0.00965851	1118.56	560.288	1118.55	560.283	2
16	72.69	72.69	76.66	sp|P24270|CATA_MOUSE	Catalase OS=Mus musculus GN=Cat PE=1 SV=4	2	99	LGPNYLQIPVNCPYR	Carbamidomethyl(C)@12			-0.0059101	1802.91	601.977	1802.91	601.979	3
16	72.69	72.69	76.66	sp|P24270|CATA_MOUSE	Catalase OS=Mus musculus GN=Cat PE=1 SV=4	2	99	LNIMTAGSR				0.00225639	961.504	481.759	961.502	481.758	2
16	72.69	72.69	76.66	sp|P24270|CATA_MOUSE	Catalase OS=Mus musculus GN=Cat PE=1 SV=4	2	99	LVNADGEAVYCK	Carbamidomethyl(C)@11			-0.000917684	1337.63	669.821	1337.63	669.822	2
16	72.69	72.69	76.66	sp|P24270|CATA_MOUSE	Catalase OS=Mus musculus GN=Cat PE=1 SV=4	2	99	NAIHTYTQAGSHM			cleaved M-A@C-term	0.0116415	1429.65	715.833	1429.64	715.828	2
16	72.69	72.69	76.66	sp|P24270|CATA_MOUSE	Catalase OS=Mus musculus GN=Cat PE=1 SV=4	2	99	NAIHTYTQAGSHMAAK				-0.0069783	1699.8	567.608	1699.81	567.611	3
16	72.69	72.69	76.66	sp|P24270|CATA_MOUSE	Catalase OS=Mus musculus GN=Cat PE=1 SV=4	2	99	NFTDVHPDYGAR				0.00244841	1390.63	696.322	1390.63	696.321	2
16	72.69	72.69	76.66	sp|P24270|CATA_MOUSE	Catalase OS=Mus musculus GN=Cat PE=1 SV=4	2	99	NPQTHLKDPDMVWDFWSLRPESLHQVSFLFSDR			missed K-D@7	0.023524	4026.97	1007.75	4026.95	1007.74	4
16	72.69	72.69	76.66	sp|P24270|CATA_MOUSE	Catalase OS=Mus musculus GN=Cat PE=1 SV=4	2	99	RFNSANEDNVTQVR			missed R-F@1	-0.00147515	1648.79	550.604	1648.79	550.605	3
16	72.69	72.69	76.66	sp|P24270|CATA_MOUSE	Catalase OS=Mus musculus GN=Cat PE=1 SV=4	2	99	RLCENIAGHLK	Carbamidomethyl(C)@3		missed R-L@1	0.0141786	1309.71	437.576	1309.69	437.571	3
16	72.69	72.69	76.66	sp|P24270|CATA_MOUSE	Catalase OS=Mus musculus GN=Cat PE=1 SV=4	2	99	RNPQTHLKDPDMVWDFWSLRPESLHQVSFLFSDR			missed R-N@1; missed K-D@8	0.0928023	4183.14	698.197	4183.05	698.182	6
16	72.69	72.69	76.66	sp|P24270|CATA_MOUSE	Catalase OS=Mus musculus GN=Cat PE=1 SV=4	2	99	SALEHSVQCAVDVK	Carbamidomethyl(C)@9			-0.0147106	1541.74	514.919	1541.75	514.924	3
16	72.69	72.69	76.66	sp|P24270|CATA_MOUSE	Catalase OS=Mus musculus GN=Cat PE=1 SV=4	2	99	SALEHSVQCAVDVKR	Carbamidomethyl(C)@9		missed K-R@14	0.0168201	1697.87	566.963	1697.85	566.958	3
16	72.69	72.69	76.66	sp|P24270|CATA_MOUSE	Catalase OS=Mus musculus GN=Cat PE=1 SV=4	2	99	SDSRDPASDQMK	Acetyl@N-term	Acetyl@2	cleaved M-S@N-term; missed R-D@4	0.0012712	1377.58	689.799	1377.58	689.799	2
16	72.69	72.69	76.66	sp|P24270|CATA_MOUSE	Catalase OS=Mus musculus GN=Cat PE=1 SV=4	2	99	VWPHKDYPLIPVGK			missed K-D@5	-0.0021644	1647.91	550.311	1647.91	550.312	3
16	72.69	72.69	76.66	sp|P24270|CATA_MOUSE	Catalase OS=Mus musculus GN=Cat PE=1 SV=4	1.58503	99	ASQRPDVLTTGGGN			cleaved N-P@C-term	0.00440334	1371.68	686.847	1371.67	686.844	2
16	72.69	72.69	76.66	sp|P24270|CATA_MOUSE	Catalase OS=Mus musculus GN=Cat PE=1 SV=4	1.39794	99	SLRPESLHQVSFLFSDR			cleaved W-S@N-term	-0.0201629	2017.02	673.347	2017.04	673.353	3
16	72.69	72.69	76.66	sp|P24270|CATA_MOUSE	Catalase OS=Mus musculus GN=Cat PE=1 SV=4	1.29243	99	NAIHTYTQAGSHMAA			cleaved A-K@C-term	0.00225407	1571.72	786.866	1571.72	786.865	2
17	72.49	72.49	78.21	sp|Q9R0H0|ACOX1_MOUSE	Peroxisomal acyl-coenzyme A oxidase 1 OS=Mus musculus GN=Acox1 PE=1 SV=5	2	99	AAATFNPELITHILDGSPENTR				0.0137111	2366.2	789.741	2366.19	789.736	3
17	72.49	72.49	78.21	sp|Q9R0H0|ACOX1_MOUSE	Peroxisomal acyl-coenzyme A oxidase 1 OS=Mus musculus GN=Acox1 PE=1 SV=5	2	99	AFTTWTANAGIEECR	Carbamidomethyl(C)@14			0.00825483	1725.79	576.269	1725.78	576.267	3
17	72.49	72.49	78.21	sp|Q9R0H0|ACOX1_MOUSE	Peroxisomal acyl-coenzyme A oxidase 1 OS=Mus musculus GN=Acox1 PE=1 SV=5	2	99	DVTLGSVLGR				0.0105807	1015.58	508.796	1015.57	508.79	2
17	72.49	72.49	78.21	sp|Q9R0H0|ACOX1_MOUSE	Peroxisomal acyl-coenzyme A oxidase 1 OS=Mus musculus GN=Acox1 PE=1 SV=5	2	99	EFGIADPEEIMWFK				0.0148738	1710.81	856.413	1710.8	856.405	2
17	72.49	72.49	78.21	sp|Q9R0H0|ACOX1_MOUSE	Peroxisomal acyl-coenzyme A oxidase 1 OS=Mus musculus GN=Acox1 PE=1 SV=5	2	99	EIENLILNDPDFQHEDYNFLTR				0.00690314	2734.29	684.581	2734.29	684.579	4
17	72.49	72.49	78.21	sp|Q9R0H0|ACOX1_MOUSE	Peroxisomal acyl-coenzyme A oxidase 1 OS=Mus musculus GN=Acox1 PE=1 SV=5	2	99	EIGTHKPLPGITVGDIGPK				-0.00259142	1928.07	643.697	1928.07	643.698	3
17	72.49	72.49	78.21	sp|Q9R0H0|ACOX1_MOUSE	Peroxisomal acyl-coenzyme A oxidase 1 OS=Mus musculus GN=Acox1 PE=1 SV=5	2	99	EVAWNLTSVDLVR				0.00939445	1500.8	751.409	1500.79	751.404	2
17	72.49	72.49	78.21	sp|Q9R0H0|ACOX1_MOUSE	Peroxisomal acyl-coenzyme A oxidase 1 OS=Mus musculus GN=Acox1 PE=1 SV=5	2	99	FGYEEMDNGYLK				0.0124879	1464.64	733.325	1464.62	733.319	2
17	72.49	72.49	78.21	sp|Q9R0H0|ACOX1_MOUSE	Peroxisomal acyl-coenzyme A oxidase 1 OS=Mus musculus GN=Acox1 PE=1 SV=5	2	99	GECYGLHAFVVPIR	Carbamidomethyl(C)@3			0.00424355	1616.82	539.947	1616.81	539.945	3
17	72.49	72.49	78.21	sp|Q9R0H0|ACOX1_MOUSE	Peroxisomal acyl-coenzyme A oxidase 1 OS=Mus musculus GN=Acox1 PE=1 SV=5	2	99	GGDFLEGNIITGAQMSQVNSR				0.0124115	2193.06	732.028	2193.05	732.023	3
17	72.49	72.49	78.21	sp|Q9R0H0|ACOX1_MOUSE	Peroxisomal acyl-coenzyme A oxidase 1 OS=Mus musculus GN=Acox1 PE=1 SV=5	2	99	GLETTATYDPK				-0.000399005	1194.58	598.295	1194.58	598.296	2
17	72.49	72.49	78.21	sp|Q9R0H0|ACOX1_MOUSE	Peroxisomal acyl-coenzyme A oxidase 1 OS=Mus musculus GN=Acox1 PE=1 SV=5	2	99	ILELLTVTRPNAVALVDAFDFK				0.0175195	2444.39	612.104	2444.37	612.099	4
17	72.49	72.49	78.21	sp|Q9R0H0|ACOX1_MOUSE	Peroxisomal acyl-coenzyme A oxidase 1 OS=Mus musculus GN=Acox1 PE=1 SV=5	2	99	ILELLTVTRPNAVALVDAFDFKDVTLGSVLGR			missed K-D@22	-0.0233882	3441.9	689.387	3441.92	689.392	5
17	72.49	72.49	78.21	sp|Q9R0H0|ACOX1_MOUSE	Peroxisomal acyl-coenzyme A oxidase 1 OS=Mus musculus GN=Acox1 PE=1 SV=5	2	99	INESIGQGDLSELPELHALTAGLK				0.00954772	2504.32	627.088	2504.31	627.085	4
17	72.49	72.49	78.21	sp|Q9R0H0|ACOX1_MOUSE	Peroxisomal acyl-coenzyme A oxidase 1 OS=Mus musculus GN=Acox1 PE=1 SV=5	2	99	IQPQQVAVWPTLVDINSLDSLTEAYK				0.0100493	2927.54	976.853	2927.53	976.85	3
17	72.49	72.49	78.21	sp|Q9R0H0|ACOX1_MOUSE	Peroxisomal acyl-coenzyme A oxidase 1 OS=Mus musculus GN=Acox1 PE=1 SV=5	2	99	LFPLLATAYAFHFLGR				0.00731726	1836.02	613.013	1836.01	613.01	3
17	72.49	72.49	78.21	sp|Q9R0H0|ACOX1_MOUSE	Peroxisomal acyl-coenzyme A oxidase 1 OS=Mus musculus GN=Acox1 PE=1 SV=5	2	99	LHMVNFVEPVGLNYSMFIPTLLNQGTTAQQEK				0.0166062	3618.84	905.717	3618.82	905.713	4
17	72.49	72.49	78.21	sp|Q9R0H0|ACOX1_MOUSE	Peroxisomal acyl-coenzyme A oxidase 1 OS=Mus musculus GN=Acox1 PE=1 SV=5	2	99	LTYGTMVFVR				0.00578628	1185.63	593.821	1185.62	593.818	2
17	72.49	72.49	78.21	sp|Q9R0H0|ACOX1_MOUSE	Peroxisomal acyl-coenzyme A oxidase 1 OS=Mus musculus GN=Acox1 PE=1 SV=5	2	99	LVGGMVSYLNDLPSQR	Deamidated(N)@10			0.0224894	1748.9	583.974	1748.88	583.966	3
17	72.49	72.49	78.21	sp|Q9R0H0|ACOX1_MOUSE	Peroxisomal acyl-coenzyme A oxidase 1 OS=Mus musculus GN=Acox1 PE=1 SV=5	2	99	MACGGHGYSHSSGIPNIYVTFTPACTFEGENTVMMLQTAR	Carbamidomethyl(C)@3; Carbamidomethyl(C)@25			0.0218673	4391.97	1099	4391.95	1099	4
17	72.49	72.49	78.21	sp|Q9R0H0|ACOX1_MOUSE	Peroxisomal acyl-coenzyme A oxidase 1 OS=Mus musculus GN=Acox1 PE=1 SV=5	2	99	MREFGIADPEEIMWFK			missed R-E@2	0.00649673	1997.94	666.989	1997.94	666.987	3
17	72.49	72.49	78.21	sp|Q9R0H0|ACOX1_MOUSE	Peroxisomal acyl-coenzyme A oxidase 1 OS=Mus musculus GN=Acox1 PE=1 SV=5	2	99	NLCLLYSLYGISQK	Carbamidomethyl(C)@3			0.00657474	1670.88	557.966	1670.87	557.964	3
17	72.49	72.49	78.21	sp|Q9R0H0|ACOX1_MOUSE	Peroxisomal acyl-coenzyme A oxidase 1 OS=Mus musculus GN=Acox1 PE=1 SV=5	2	99	RSEPEPQILDFQTQQYK			missed R-S@1	0.00454266	2106.04	703.021	2106.04	703.02	3
17	72.49	72.49	78.21	sp|Q9R0H0|ACOX1_MOUSE	Peroxisomal acyl-coenzyme A oxidase 1 OS=Mus musculus GN=Acox1 PE=1 SV=5	2	99	SEPEPQILDFQTQQYK				0.00564762	1949.94	975.979	1949.94	975.976	2
17	72.49	72.49	78.21	sp|Q9R0H0|ACOX1_MOUSE	Peroxisomal acyl-coenzyme A oxidase 1 OS=Mus musculus GN=Acox1 PE=1 SV=5	2	99	SFLVGSAAQSLSK				0.00396164	1293.7	647.856	1293.69	647.854	2
17	72.49	72.49	78.21	sp|Q9R0H0|ACOX1_MOUSE	Peroxisomal acyl-coenzyme A oxidase 1 OS=Mus musculus GN=Acox1 PE=1 SV=5	2	99	SKEVAWNLTSVDLVR			missed K-E@2	0.00597066	1715.93	572.983	1715.92	572.981	3
17	72.49	72.49	78.21	sp|Q9R0H0|ACOX1_MOUSE	Peroxisomal acyl-coenzyme A oxidase 1 OS=Mus musculus GN=Acox1 PE=1 SV=5	2	99	TQEFILNSPTVTSIK				0.00209611	1676.9	839.458	1676.9	839.457	2
17	72.49	72.49	78.21	sp|Q9R0H0|ACOX1_MOUSE	Peroxisomal acyl-coenzyme A oxidase 1 OS=Mus musculus GN=Acox1 PE=1 SV=5	2	99	TSNHAIVLAQLITR				0.0028251	1535.88	512.968	1535.88	512.967	3
17	72.49	72.49	78.21	sp|Q9R0H0|ACOX1_MOUSE	Peroxisomal acyl-coenzyme A oxidase 1 OS=Mus musculus GN=Acox1 PE=1 SV=5	2	99	VWPTLVDINSLDSLTEAYK			cleaved A-V@N-term	0.0169528	2163.13	1082.57	2163.11	1082.56	2
17	72.49	72.49	78.21	sp|Q9R0H0|ACOX1_MOUSE	Peroxisomal acyl-coenzyme A oxidase 1 OS=Mus musculus GN=Acox1 PE=1 SV=5	2	99	WMHPSQELQIIGTYAQTEMGHGTHLR				-0.00372717	3020.43	605.094	3020.44	605.095	5
17	72.49	72.49	78.21	sp|Q9R0H0|ACOX1_MOUSE	Peroxisomal acyl-coenzyme A oxidase 1 OS=Mus musculus GN=Acox1 PE=1 SV=5	2	99	WWPGGLGK				0.0131863	899.479	450.747	899.465	450.74	2
17	72.49	72.49	78.21	sp|Q9R0H0|ACOX1_MOUSE	Peroxisomal acyl-coenzyme A oxidase 1 OS=Mus musculus GN=Acox1 PE=1 SV=5	2	99	YAQVKPDGTYVKPLSNK				0.00348721	1907.02	636.68	1907.02	636.679	3
17	72.49	72.49	78.21	sp|Q9R0H0|ACOX1_MOUSE	Peroxisomal acyl-coenzyme A oxidase 1 OS=Mus musculus GN=Acox1 PE=1 SV=5	2	99	YDGNVYENLFEWAK				0.0165918	1746.81	583.276	1746.79	583.27	3
17	72.49	72.49	78.21	sp|Q9R0H0|ACOX1_MOUSE	Peroxisomal acyl-coenzyme A oxidase 1 OS=Mus musculus GN=Acox1 PE=1 SV=5	1.45593	99	AVWPTLVDINSLDSLTEAYK			cleaved V-A@N-term	0.0165838	2234.16	1118.09	2234.15	1118.08	2
18	70.38	70.39	60.15	sp|Q99K67|AASS_MOUSE	Alpha-aminoadipic semialdehyde synthase, mitochondrial OS=Mus musculus GN=Aass PE=1 SV=1	2	99	AEGIVFNTQSTIK				0.00249276	1406.74	704.379	1406.74	704.378	2
18	70.38	70.39	60.15	sp|Q99K67|AASS_MOUSE	Alpha-aminoadipic semialdehyde synthase, mitochondrial OS=Mus musculus GN=Aass PE=1 SV=1	2	99	AGGILQEDITEACLILGVK	Carbamidomethyl(C)@13			0.00401376	1999.07	667.364	1999.07	667.363	3
18	70.38	70.39	60.15	sp|Q99K67|AASS_MOUSE	Alpha-aminoadipic semialdehyde synthase, mitochondrial OS=Mus musculus GN=Aass PE=1 SV=1	2	99	AQEANMNLLDEVLK				0.00392138	1586.8	794.408	1586.8	794.406	2
18	70.38	70.39	60.15	sp|Q99K67|AASS_MOUSE	Alpha-aminoadipic semialdehyde synthase, mitochondrial OS=Mus musculus GN=Aass PE=1 SV=1	2	99	AQEANMNLLDEVLKQEIR			missed K-Q@14	0.00865655	2113.09	705.371	2113.08	705.369	3
18	70.38	70.39	60.15	sp|Q99K67|AASS_MOUSE	Alpha-aminoadipic semialdehyde synthase, mitochondrial OS=Mus musculus GN=Aass PE=1 SV=1	2	99	DAGYEISLGLMPK				0.00606294	1392.7	697.358	1392.7	697.355	2
18	70.38	70.39	60.15	sp|Q99K67|AASS_MOUSE	Alpha-aminoadipic semialdehyde synthase, mitochondrial OS=Mus musculus GN=Aass PE=1 SV=1	2	99	DAVITSNGLLTDKYK	Deamidated(N)@7		missed K-Y@13	-0.0046896	1637.85	546.956	1637.85	546.958	3
18	70.38	70.39	60.15	sp|Q99K67|AASS_MOUSE	Alpha-aminoadipic semialdehyde synthase, mitochondrial OS=Mus musculus GN=Aass PE=1 SV=1	2	99	DNNIEITLGSDMTNQMQQLSK				0.015771	2379.12	794.047	2379.1	794.042	3
18	70.38	70.39	60.15	sp|Q99K67|AASS_MOUSE	Alpha-aminoadipic semialdehyde synthase, mitochondrial OS=Mus musculus GN=Aass PE=1 SV=1	2	99	EIYGPILER				0.00395294	1088.59	545.303	1088.59	545.301	2
18	70.38	70.39	60.15	sp|Q99K67|AASS_MOUSE	Alpha-aminoadipic semialdehyde synthase, mitochondrial OS=Mus musculus GN=Aass PE=1 SV=1	2	99	ELGATVESYVSYCGGLPAPEHSDNPLR	Carbamidomethyl(C)@13			-0.00967115	2917.35	730.344	2917.36	730.346	4
18	70.38	70.39	60.15	sp|Q99K67|AASS_MOUSE	Alpha-aminoadipic semialdehyde synthase, mitochondrial OS=Mus musculus GN=Aass PE=1 SV=1	2	99	FNTDIAPYTTCLINGIYWEQNTPR	Carbamidomethyl(C)@11; Deamidated(N)@14			0.00809662	2887.36	963.46	2887.35	963.457	3
18	70.38	70.39	60.15	sp|Q99K67|AASS_MOUSE	Alpha-aminoadipic semialdehyde synthase, mitochondrial OS=Mus musculus GN=Aass PE=1 SV=1	2	99	GAQEVFNELPCEYVEPHELR	Carbamidomethyl(C)@11			-0.00577118	2415.11	604.785	2415.12	604.786	4
18	70.38	70.39	60.15	sp|Q99K67|AASS_MOUSE	Alpha-aminoadipic semialdehyde synthase, mitochondrial OS=Mus musculus GN=Aass PE=1 SV=1	2	99	IKAEGIVFNTQSTIK			missed K-A@2	0.00679384	1647.93	550.316	1647.92	550.314	3
18	70.38	70.39	60.15	sp|Q99K67|AASS_MOUSE	Alpha-aminoadipic semialdehyde synthase, mitochondrial OS=Mus musculus GN=Aass PE=1 SV=1	2	99	IQFLSMSTK				0.0116937	1053.56	527.79	1053.55	527.784	2
18	70.38	70.39	60.15	sp|Q99K67|AASS_MOUSE	Alpha-aminoadipic semialdehyde synthase, mitochondrial OS=Mus musculus GN=Aass PE=1 SV=1	2	99	IVAFGQWAGVAGMINILHGMGLR				0.0272968	2410.3	804.442	2410.28	804.433	3
18	70.38	70.39	60.15	sp|Q99K67|AASS_MOUSE	Alpha-aminoadipic semialdehyde synthase, mitochondrial OS=Mus musculus GN=Aass PE=1 SV=1	2	99	KTDGVYDPVEYEKYPER			missed K-T@1; missed K-Y@13	0.00232095	2086.99	522.754	2086.98	522.753	4
18	70.38	70.39	60.15	sp|Q99K67|AASS_MOUSE	Alpha-aminoadipic semialdehyde synthase, mitochondrial OS=Mus musculus GN=Aass PE=1 SV=1	2	99	KYNINPVSLTVGK			missed K-Y@1	0.00296876	1431.81	478.278	1431.81	478.277	3
18	70.38	70.39	60.15	sp|Q99K67|AASS_MOUSE	Alpha-aminoadipic semialdehyde synthase, mitochondrial OS=Mus musculus GN=Aass PE=1 SV=1	2	99	LGGDNTQLEAAEWLGLLGDEQVPQAESIVDAFSK				-0.0291585	3599.74	1200.92	3599.76	1200.93	3
18	70.38	70.39	60.15	sp|Q99K67|AASS_MOUSE	Alpha-aminoadipic semialdehyde synthase, mitochondrial OS=Mus musculus GN=Aass PE=1 SV=1	2	99	LLALGHHTPFMHLGMAHNYR				-0.0124252	2315.14	464.036	2315.16	464.039	5
18	70.38	70.39	60.15	sp|Q99K67|AASS_MOUSE	Alpha-aminoadipic semialdehyde synthase, mitochondrial OS=Mus musculus GN=Aass PE=1 SV=1	2	99	LQSLVESQDLVISLLPYVLHPVVAK				0.000345348	2759.58	920.869	2759.58	920.869	3
18	70.38	70.39	60.15	sp|Q99K67|AASS_MOUSE	Alpha-aminoadipic semialdehyde synthase, mitochondrial OS=Mus musculus GN=Aass PE=1 SV=1	2	99	LSYGPEEKDMIVMR			missed K-D@8	0.0264087	1666.83	556.618	1666.81	556.609	3
18	70.38	70.39	60.15	sp|Q99K67|AASS_MOUSE	Alpha-aminoadipic semialdehyde synthase, mitochondrial OS=Mus musculus GN=Aass PE=1 SV=1	2	99	MLLDGEIEAK				0.00608605	1117.58	559.795	1117.57	559.792	2
18	70.38	70.39	60.15	sp|Q99K67|AASS_MOUSE	Alpha-aminoadipic semialdehyde synthase, mitochondrial OS=Mus musculus GN=Aass PE=1 SV=1	2	99	QDAQSLLVPVK	Gln->pyro-Glu@N-term			-0.0148107	1179.64	590.825	1179.65	590.832	2
18	70.38	70.39	60.15	sp|Q99K67|AASS_MOUSE	Alpha-aminoadipic semialdehyde synthase, mitochondrial OS=Mus musculus GN=Aass PE=1 SV=1	2	99	QLLCDLVGISR	Carbamidomethyl(C)@4			0.00672227	1272.69	637.354	1272.69	637.35	2
18	70.38	70.39	60.15	sp|Q99K67|AASS_MOUSE	Alpha-aminoadipic semialdehyde synthase, mitochondrial OS=Mus musculus GN=Aass PE=1 SV=1	2	99	SIGPLTFVFTGTGNVSK				0.01537	1723.93	862.972	1723.91	862.965	2
18	70.38	70.39	60.15	sp|Q99K67|AASS_MOUSE	Alpha-aminoadipic semialdehyde synthase, mitochondrial OS=Mus musculus GN=Aass PE=1 SV=1	2	99	SSVVPVEGCPELPHK	Carbamidomethyl(C)@9			0.0113043	1633.82	545.615	1633.81	545.612	3
18	70.38	70.39	60.15	sp|Q99K67|AASS_MOUSE	Alpha-aminoadipic semialdehyde synthase, mitochondrial OS=Mus musculus GN=Aass PE=1 SV=1	2	99	SVDDAGITVIGELGLDPGLDHMLAMETIDTAK				0.00853127	3296.62	1099.88	3296.62	1099.88	3
18	70.38	70.39	60.15	sp|Q99K67|AASS_MOUSE	Alpha-aminoadipic semialdehyde synthase, mitochondrial OS=Mus musculus GN=Aass PE=1 SV=1	2	99	TIDLVVYGDFNGFSAMAK	Deamidated(N)@11			-0.00633853	1947.92	974.968	1947.93	974.972	2
18	70.38	70.39	60.15	sp|Q99K67|AASS_MOUSE	Alpha-aminoadipic semialdehyde synthase, mitochondrial OS=Mus musculus GN=Aass PE=1 SV=1	2	99	TVGLPTAMAAK				0.0102425	1058.59	530.302	1058.58	530.297	2
18	70.38	70.39	60.15	sp|Q99K67|AASS_MOUSE	Alpha-aminoadipic semialdehyde synthase, mitochondrial OS=Mus musculus GN=Aass PE=1 SV=1	2	99	VLVLGSGYVSGPVLEYLSR				0.0105757	2007.11	670.045	2007.1	670.042	3
18	70.38	70.39	60.15	sp|Q99K67|AASS_MOUSE	Alpha-aminoadipic semialdehyde synthase, mitochondrial OS=Mus musculus GN=Aass PE=1 SV=1	2	99	VNMVTASYITPAMK				0.0102496	1524.78	763.396	1524.77	763.391	2
18	70.38	70.39	60.15	sp|Q99K67|AASS_MOUSE	Alpha-aminoadipic semialdehyde synthase, mitochondrial OS=Mus musculus GN=Aass PE=1 SV=1	2	99	VVNVTGGVSFLNSVTPMDYFPGLNLEGYPNR				0.0206665	3355.68	1119.57	3355.65	1119.56	3
18	70.38	70.39	60.15	sp|Q99K67|AASS_MOUSE	Alpha-aminoadipic semialdehyde synthase, mitochondrial OS=Mus musculus GN=Aass PE=1 SV=1	2	99	YAEIYGISSAHTLLR				-0.00194046	1692.88	565.301	1692.88	565.302	3
18	70.38	70.39	60.15	sp|Q99K67|AASS_MOUSE	Alpha-aminoadipic semialdehyde synthase, mitochondrial OS=Mus musculus GN=Aass PE=1 SV=1	2	99	YNINPVSLTVGK				0.0121753	1303.73	652.87	1303.71	652.864	2
19	70.18	70.18	86.9	sp|Q8BWT1|THIM_MOUSE	3-ketoacyl-CoA thiolase, mitochondrial OS=Mus musculus GN=Acaa2 PE=1 SV=3	2	99	AANEAGYFNEEMAPIEVK				-0.00708435	1981.9	661.641	1981.91	661.644	3
19	70.18	70.18	86.9	sp|Q8BWT1|THIM_MOUSE	3-ketoacyl-CoA thiolase, mitochondrial OS=Mus musculus GN=Acaa2 PE=1 SV=3	2	99	AGLSLKDMDLIDVNEAFAPQFLSVQK			missed K-D@6	0.00346682	2848.47	950.498	2848.47	950.497	3
19	70.18	70.18	86.9	sp|Q8BWT1|THIM_MOUSE	3-ketoacyl-CoA thiolase, mitochondrial OS=Mus musculus GN=Acaa2 PE=1 SV=3	2	99	ALDLDPSKTNVSGGAIALGHPLGGSGSR			missed K-T@8	-0.00853396	2646.36	662.598	2646.37	662.6	4
19	70.18	70.18	86.9	sp|Q8BWT1|THIM_MOUSE	3-ketoacyl-CoA thiolase, mitochondrial OS=Mus musculus GN=Acaa2 PE=1 SV=3	2	99	ASGVSDGAGAVIIASEDAVK			cleaved N-A@N-term	0.0252594	1815.95	908.981	1815.92	908.968	2
19	70.18	70.18	86.9	sp|Q8BWT1|THIM_MOUSE	3-ketoacyl-CoA thiolase, mitochondrial OS=Mus musculus GN=Acaa2 PE=1 SV=3	2	99	DAEVVLCGGTESMSQSPYCVR	Carbamidomethyl(C)@7; Carbamidomethyl(C)@19			-0.0186606	2343.99	782.339	2344.01	782.345	3
19	70.18	70.18	86.9	sp|Q8BWT1|THIM_MOUSE	3-ketoacyl-CoA thiolase, mitochondrial OS=Mus musculus GN=Acaa2 PE=1 SV=3	2	99	DFSATDLTEFAAR				-0.0118787	1442.66	722.335	1442.67	722.341	2
19	70.18	70.18	86.9	sp|Q8BWT1|THIM_MOUSE	3-ketoacyl-CoA thiolase, mitochondrial OS=Mus musculus GN=Acaa2 PE=1 SV=3	2	99	DGTVTAGNASGVSDGAGAVIIASEDAVK				-0.00759514	2531.23	844.75	2531.24	844.752	3
19	70.18	70.18	86.9	sp|Q8BWT1|THIM_MOUSE	3-ketoacyl-CoA thiolase, mitochondrial OS=Mus musculus GN=Acaa2 PE=1 SV=3	2	99	DGTVTAGNASGVSDGAGAVIIASEDAVKK			missed K-K@28	0.00473028	2659.33	665.841	2659.33	665.84	4
19	70.18	70.18	86.9	sp|Q8BWT1|THIM_MOUSE	3-ketoacyl-CoA thiolase, mitochondrial OS=Mus musculus GN=Acaa2 PE=1 SV=3	2	99	DMDLIDVNEAFAPQFLSVQK				0.0119789	2279.13	570.789	2279.11	570.786	4
19	70.18	70.18	86.9	sp|Q8BWT1|THIM_MOUSE	3-ketoacyl-CoA thiolase, mitochondrial OS=Mus musculus GN=Acaa2 PE=1 SV=3	2	99	EDCDRYALQSQQR	Carbamidomethyl(C)@3		missed R-Y@5	0.00185163	1667.73	556.919	1667.73	556.918	3
19	70.18	70.18	86.9	sp|Q8BWT1|THIM_MOUSE	3-ketoacyl-CoA thiolase, mitochondrial OS=Mus musculus GN=Acaa2 PE=1 SV=3	2	99	FGAYGGLLK			cleaved P-F@N-term	0.00709797	924.514	463.264	924.507	463.261	2
19	70.18	70.18	86.9	sp|Q8BWT1|THIM_MOUSE	3-ketoacyl-CoA thiolase, mitochondrial OS=Mus musculus GN=Acaa2 PE=1 SV=3	2	99	GKQTMQVDEHARPQTTLEQLQK			missed K-Q@2	-0.0144698	2565.28	642.328	2565.3	642.331	4
19	70.18	70.18	86.9	sp|Q8BWT1|THIM_MOUSE	3-ketoacyl-CoA thiolase, mitochondrial OS=Mus musculus GN=Acaa2 PE=1 SV=3	2	99	GVFIVAAK				0.0111212	803.502	402.758	803.491	402.753	2
19	70.18	70.18	86.9	sp|Q8BWT1|THIM_MOUSE	3-ketoacyl-CoA thiolase, mitochondrial OS=Mus musculus GN=Acaa2 PE=1 SV=3	2	99	ITAHLVHELR				-0.000293631	1187.68	594.846	1187.68	594.846	2
19	70.18	70.18	86.9	sp|Q8BWT1|THIM_MOUSE	3-ketoacyl-CoA thiolase, mitochondrial OS=Mus musculus GN=Acaa2 PE=1 SV=3	2	99	KDGTVTAGNASGVSDGAGAVIIASEDAVK			missed K-D@1	-0.0135623	2659.32	887.446	2659.33	887.451	3
19	70.18	70.18	86.9	sp|Q8BWT1|THIM_MOUSE	3-ketoacyl-CoA thiolase, mitochondrial OS=Mus musculus GN=Acaa2 PE=1 SV=3	2	99	KDGTVTAGNASGVSDGAGAVIIASEDAVKK			missed K-D@1; missed K-K@29	-0.0327453	2787.39	697.855	2787.43	697.864	4
19	70.18	70.18	86.9	sp|Q8BWT1|THIM_MOUSE	3-ketoacyl-CoA thiolase, mitochondrial OS=Mus musculus GN=Acaa2 PE=1 SV=3	2	99	LCGSGFQSIVSGCQEICSK	Carbamidomethyl(C)@2; Carbamidomethyl(C)@13; Carbamidomethyl(C)@17			-0.00784067	2115.93	706.318	2115.94	706.32	3
19	70.18	70.18	86.9	sp|Q8BWT1|THIM_MOUSE	3-ketoacyl-CoA thiolase, mitochondrial OS=Mus musculus GN=Acaa2 PE=1 SV=3	2	99	LEDTLWAGLTDQHVK				0.00678633	1724.88	432.227	1724.87	432.226	4
19	70.18	70.18	86.9	sp|Q8BWT1|THIM_MOUSE	3-ketoacyl-CoA thiolase, mitochondrial OS=Mus musculus GN=Acaa2 PE=1 SV=3	2	99	LPMGMTAENLAAK	Oxidation(M)@5			0.0107139	1361.68	681.847	1361.67	681.841	2
19	70.18	70.18	86.9	sp|Q8BWT1|THIM_MOUSE	3-ketoacyl-CoA thiolase, mitochondrial OS=Mus musculus GN=Acaa2 PE=1 SV=3	2	99	PQTTLEQLQK			cleaved R-P@N-term	0.00879871	1184.65	593.332	1184.64	593.327	2
19	70.18	70.18	86.9	sp|Q8BWT1|THIM_MOUSE	3-ketoacyl-CoA thiolase, mitochondrial OS=Mus musculus GN=Acaa2 PE=1 SV=3	2	99	QTMQVDEHAR	Gln->pyro-Glu@N-term		cleaved R-P@C-term	0.0087852	1196.53	599.274	1196.52	599.269	2
19	70.18	70.18	86.9	sp|Q8BWT1|THIM_MOUSE	3-ketoacyl-CoA thiolase, mitochondrial OS=Mus musculus GN=Acaa2 PE=1 SV=3	2	99	QTMQVDEHARPQTTLEQLQK	Gln->pyro-Glu@N-term			-0.01045	2363.14	788.722	2363.15	788.725	3
19	70.18	70.18	86.9	sp|Q8BWT1|THIM_MOUSE	3-ketoacyl-CoA thiolase, mitochondrial OS=Mus musculus GN=Acaa2 PE=1 SV=3	2	99	RTPFGAYGGLLK			missed R-T@1	0.00403168	1278.71	427.245	1278.71	427.243	3
19	70.18	70.18	86.9	sp|Q8BWT1|THIM_MOUSE	3-ketoacyl-CoA thiolase, mitochondrial OS=Mus musculus GN=Acaa2 PE=1 SV=3	2	99	TNVSGGAIALGHPLGGSGSR				-0.00225478	1806.93	603.318	1806.93	603.318	3
19	70.18	70.18	86.9	sp|Q8BWT1|THIM_MOUSE	3-ketoacyl-CoA thiolase, mitochondrial OS=Mus musculus GN=Acaa2 PE=1 SV=3	2	99	TPFGAYGGLLK				0.00528932	1122.61	562.314	1122.61	562.311	2
19	70.18	70.18	86.9	sp|Q8BWT1|THIM_MOUSE	3-ketoacyl-CoA thiolase, mitochondrial OS=Mus musculus GN=Acaa2 PE=1 SV=3	2	99	VPPETIDSVIVGNVMQSSSDAAYLAR	Oxidation(M)@15			-0.00184213	2734.35	912.456	2734.35	912.457	3
19	70.18	70.18	86.9	sp|Q8BWT1|THIM_MOUSE	3-ketoacyl-CoA thiolase, mitochondrial OS=Mus musculus GN=Acaa2 PE=1 SV=3	2	99	VVGYFVSGCDPTIMGIGPVPAINGALK	Carbamidomethyl(C)@9; Deamidated(N)@23			-0.00630975	2732.39	911.802	2732.39	911.805	3
19	70.18	70.18	86.9	sp|Q8BWT1|THIM_MOUSE	3-ketoacyl-CoA thiolase, mitochondrial OS=Mus musculus GN=Acaa2 PE=1 SV=3	2	99	VVGYFVSGCDPTIMGIGPVPAINGALKK	Carbamidomethyl(C)@9; Deamidated(N)@23		missed K-K@27	0.00331415	2860.49	716.13	2860.49	716.129	4
19	70.18	70.18	86.9	sp|Q8BWT1|THIM_MOUSE	3-ketoacyl-CoA thiolase, mitochondrial OS=Mus musculus GN=Acaa2 PE=1 SV=3	2	99	YALQSQQR				0.00378408	992.508	497.261	992.504	497.259	2
19	70.18	70.18	86.9	sp|Q8BWT1|THIM_MOUSE	3-ketoacyl-CoA thiolase, mitochondrial OS=Mus musculus GN=Acaa2 PE=1 SV=3	2	99	YAVGSACIGGGQGIALIIQNTA	Carbamidomethyl(C)@7			0.0157308	2133.1	712.042	2133.09	712.037	3
19	70.18	70.18	86.9	sp|Q8BWT1|THIM_MOUSE	3-ketoacyl-CoA thiolase, mitochondrial OS=Mus musculus GN=Acaa2 PE=1 SV=3	1.79588	99	VMQSSSDAAYLAR			cleaved N-V@N-term	-0.00297999	1397.66	466.893	1397.66	466.894	3
19	70.18	70.18	86.9	sp|Q8BWT1|THIM_MOUSE	3-ketoacyl-CoA thiolase, mitochondrial OS=Mus musculus GN=Acaa2 PE=1 SV=3	1.69897	99	TAHLVHELR			cleaved I-T@N-term	0.00856049	1074.6	538.308	1074.59	538.304	2
19	70.18	70.18	86.9	sp|Q8BWT1|THIM_MOUSE	3-ketoacyl-CoA thiolase, mitochondrial OS=Mus musculus GN=Acaa2 PE=1 SV=3	1.60206	99	MGMTAENLAAK			cleaved P-M@N-term	0.00249257	1135.54	568.777	1135.54	568.776	2
19	70.18	70.18	86.9	sp|Q8BWT1|THIM_MOUSE	3-ketoacyl-CoA thiolase, mitochondrial OS=Mus musculus GN=Acaa2 PE=1 SV=3	1.31876	99	SIVSGCQEICSK	Carbamidomethyl(C)@6; Carbamidomethyl(C)@10		cleaved Q-S@N-term	0.00181582	1366.62	684.319	1366.62	684.318	2
20	69.98	70.38	38.72	sp|Q6PB66|LPPRC_MOUSE	Leucine-rich PPR motif-containing protein, mitochondrial OS=Mus musculus GN=Lrpprc PE=1 SV=2	2	99	AALQENECLLASSTFAQAEVK	Carbamidomethyl(C)@8			-0.0203899	2279.09	760.704	2279.11	760.711	3
20	69.98	70.38	38.72	sp|Q6PB66|LPPRC_MOUSE	Leucine-rich PPR motif-containing protein, mitochondrial OS=Mus musculus GN=Lrpprc PE=1 SV=2	2	99	ALYEYLTAK				0.00674522	1070.57	536.293	1070.56	536.29	2
20	69.98	70.38	38.72	sp|Q6PB66|LPPRC_MOUSE	Leucine-rich PPR motif-containing protein, mitochondrial OS=Mus musculus GN=Lrpprc PE=1 SV=2	2	99	DFLQVIFSFSK				-0.00350558	1329.69	665.854	1329.7	665.856	2
20	69.98	70.38	38.72	sp|Q6PB66|LPPRC_MOUSE	Leucine-rich PPR motif-containing protein, mitochondrial OS=Mus musculus GN=Lrpprc PE=1 SV=2	2	99	DLPITEAVFSALVTGHAR				0.00738474	1896.02	633.013	1896.01	633.011	3
20	69.98	70.38	38.72	sp|Q6PB66|LPPRC_MOUSE	Leucine-rich PPR motif-containing protein, mitochondrial OS=Mus musculus GN=Lrpprc PE=1 SV=2	2	99	GFTLNDAANSLLIIR				0.0208184	1616.91	809.462	1616.89	809.452	2
20	69.98	70.38	38.72	sp|Q6PB66|LPPRC_MOUSE	Leucine-rich PPR motif-containing protein, mitochondrial OS=Mus musculus GN=Lrpprc PE=1 SV=2	2	99	HDNAEDAWNLK				0.0416928	1311.63	438.216	1311.58	438.202	3
20	69.98	70.38	38.72	sp|Q6PB66|LPPRC_MOUSE	Leucine-rich PPR motif-containing protein, mitochondrial OS=Mus musculus GN=Lrpprc PE=1 SV=2	2	99	ITELLYKDER			missed K-D@7	0.01639	1278.7	427.24	1278.68	427.235	3
20	69.98	70.38	38.72	sp|Q6PB66|LPPRC_MOUSE	Leucine-rich PPR motif-containing protein, mitochondrial OS=Mus musculus GN=Lrpprc PE=1 SV=2	2	99	KVIEEQMEPALEK			missed K-V@1	0.000645657	1542.8	515.273	1542.8	515.273	3
20	69.98	70.38	38.72	sp|Q6PB66|LPPRC_MOUSE	Leucine-rich PPR motif-containing protein, mitochondrial OS=Mus musculus GN=Lrpprc PE=1 SV=2	2	99	LDASAILDTAK				0.00183656	1116.6	559.309	1116.6	559.309	2
20	69.98	70.38	38.72	sp|Q6PB66|LPPRC_MOUSE	Leucine-rich PPR motif-containing protein, mitochondrial OS=Mus musculus GN=Lrpprc PE=1 SV=2	2	99	LDDLFLK				0.00432664	862.484	432.25	862.48	432.247	2
20	69.98	70.38	38.72	sp|Q6PB66|LPPRC_MOUSE	Leucine-rich PPR motif-containing protein, mitochondrial OS=Mus musculus GN=Lrpprc PE=1 SV=2	2	99	LHSSSLQFTLHCALQANR	Carbamidomethyl(C)@12			-0.0219699	2082.02	521.513	2082.04	521.518	4
20	69.98	70.38	38.72	sp|Q6PB66|LPPRC_MOUSE	Leucine-rich PPR motif-containing protein, mitochondrial OS=Mus musculus GN=Lrpprc PE=1 SV=2	2	99	LIAAYCNVGDIEGASK	Carbamidomethyl(C)@6			-0.0194445	1679.8	840.907	1679.82	840.917	2
20	69.98	70.38	38.72	sp|Q6PB66|LPPRC_MOUSE	Leucine-rich PPR motif-containing protein, mitochondrial OS=Mus musculus GN=Lrpprc PE=1 SV=2	2	99	LKAEGQPVGSALK			missed K-A@2	0.00987828	1296.75	433.257	1296.74	433.254	3
20	69.98	70.38	38.72	sp|Q6PB66|LPPRC_MOUSE	Leucine-rich PPR motif-containing protein, mitochondrial OS=Mus musculus GN=Lrpprc PE=1 SV=2	2	99	LLAEILK				0.0114255	798.533	400.274	798.521	400.268	2
20	69.98	70.38	38.72	sp|Q6PB66|LPPRC_MOUSE	Leucine-rich PPR motif-containing protein, mitochondrial OS=Mus musculus GN=Lrpprc PE=1 SV=2	2	99	LQDAINILK				0.00840092	1026.62	514.315	1026.61	514.311	2
20	69.98	70.38	38.72	sp|Q6PB66|LPPRC_MOUSE	Leucine-rich PPR motif-containing protein, mitochondrial OS=Mus musculus GN=Lrpprc PE=1 SV=2	2	99	LVEKGETDLIQK			missed K-G@4	0.00360816	1371.76	686.889	1371.76	686.888	2
20	69.98	70.38	38.72	sp|Q6PB66|LPPRC_MOUSE	Leucine-rich PPR motif-containing protein, mitochondrial OS=Mus musculus GN=Lrpprc PE=1 SV=2	2	99	MANQFALYKPVTDLFLQLVDSGK				-0.00910165	2597.35	866.79	2597.36	866.793	3
20	69.98	70.38	38.72	sp|Q6PB66|LPPRC_MOUSE	Leucine-rich PPR motif-containing protein, mitochondrial OS=Mus musculus GN=Lrpprc PE=1 SV=2	2	99	MEGANIQPNR				0.00792762	1128.54	565.279	1128.53	565.275	2
20	69.98	70.38	38.72	sp|Q6PB66|LPPRC_MOUSE	Leucine-rich PPR motif-containing protein, mitochondrial OS=Mus musculus GN=Lrpprc PE=1 SV=2	2	99	MQEENIIPR				0.00739303	1128.57	565.291	1128.56	565.287	2
20	69.98	70.38	38.72	sp|Q6PB66|LPPRC_MOUSE	Leucine-rich PPR motif-containing protein, mitochondrial OS=Mus musculus GN=Lrpprc PE=1 SV=2	2	99	MVFINNIALAQMK				0.0155021	1491.81	746.912	1491.79	746.904	2
20	69.98	70.38	38.72	sp|Q6PB66|LPPRC_MOUSE	Leucine-rich PPR motif-containing protein, mitochondrial OS=Mus musculus GN=Lrpprc PE=1 SV=2	2	99	NNKLDAAIENIEHLLASENQAIEPQYFGLSYLFR	Deamidated(N)@10		missed K-L@3	0.0449426	3921	981.258	3920.96	981.247	4
20	69.98	70.38	38.72	sp|Q6PB66|LPPRC_MOUSE	Leucine-rich PPR motif-containing protein, mitochondrial OS=Mus musculus GN=Lrpprc PE=1 SV=2	2	99	NVQGIIDILK				0.00788235	1111.67	556.841	1111.66	556.837	2
20	69.98	70.38	38.72	sp|Q6PB66|LPPRC_MOUSE	Leucine-rich PPR motif-containing protein, mitochondrial OS=Mus musculus GN=Lrpprc PE=1 SV=2	2	99	QAGIEPGPDTYLALLNAHAER				-0.0120065	2235.12	746.046	2235.13	746.05	3
20	69.98	70.38	38.72	sp|Q6PB66|LPPRC_MOUSE	Leucine-rich PPR motif-containing protein, mitochondrial OS=Mus musculus GN=Lrpprc PE=1 SV=2	2	99	SCGSLLPELSLAER	Carbamidomethyl(C)@2			0.0196993	1530.79	766.403	1530.77	766.393	2
20	69.98	70.38	38.72	sp|Q6PB66|LPPRC_MOUSE	Leucine-rich PPR motif-containing protein, mitochondrial OS=Mus musculus GN=Lrpprc PE=1 SV=2	2	99	SYALDKDVASAK			missed K-D@6	0.00456007	1266.65	423.224	1266.65	423.222	3
20	69.98	70.38	38.72	sp|Q6PB66|LPPRC_MOUSE	Leucine-rich PPR motif-containing protein, mitochondrial OS=Mus musculus GN=Lrpprc PE=1 SV=2	2	99	TLLELIPELR				0.00888814	1195.73	598.87	1195.72	598.866	2
20	69.98	70.38	38.72	sp|Q6PB66|LPPRC_MOUSE	Leucine-rich PPR motif-containing protein, mitochondrial OS=Mus musculus GN=Lrpprc PE=1 SV=2	2	99	TSQVTSSDLESTLEK				0.00742983	1623.79	812.903	1623.78	812.899	2
20	69.98	70.38	38.72	sp|Q6PB66|LPPRC_MOUSE	Leucine-rich PPR motif-containing protein, mitochondrial OS=Mus musculus GN=Lrpprc PE=1 SV=2	2	99	VFESTCSSGSPGSNQALLLLR	Carbamidomethyl(C)@6			-0.024548	2222.08	741.699	2222.1	741.707	3
20	69.98	70.38	38.72	sp|Q6PB66|LPPRC_MOUSE	Leucine-rich PPR motif-containing protein, mitochondrial OS=Mus musculus GN=Lrpprc PE=1 SV=2	2	99	VIEEQMEPALEK				-0.0127623	1414.69	708.352	1414.7	708.358	2
20	69.98	70.38	38.72	sp|Q6PB66|LPPRC_MOUSE	Leucine-rich PPR motif-containing protein, mitochondrial OS=Mus musculus GN=Lrpprc PE=1 SV=2	1.92082	99	QVPSQIAVTR				0.00382672	1097.62	549.819	1097.62	549.817	2
21	69.31	69.31	68.05	sp|Q9QXX4|CMC2_MOUSE	Calcium-binding mitochondrial carrier protein Aralar2 OS=Mus musculus GN=Slc25a13 PE=1 SV=1	2	99	AGQTTYNGVTDCFR	Deamidated(N)@7; Carbamidomethyl(C)@12			0.00305609	1589.68	795.848	1589.68	795.846	2
21	69.31	69.31	68.05	sp|Q9QXX4|CMC2_MOUSE	Calcium-binding mitochondrial carrier protein Aralar2 OS=Mus musculus GN=Slc25a13 PE=1 SV=1	2	99	ASFANEDGQVSPGSLLLAGAIAGMPAASLVTPADVIK				0.00989685	3537.85	885.47	3537.84	885.467	4
21	69.31	69.31	68.05	sp|Q9QXX4|CMC2_MOUSE	Calcium-binding mitochondrial carrier protein Aralar2 OS=Mus musculus GN=Slc25a13 PE=1 SV=1	2	99	ASGDAARPFLLQLAESAYR				0.00741058	2035.06	679.359	2035.05	679.357	3
21	69.31	69.31	68.05	sp|Q9QXX4|CMC2_MOUSE	Calcium-binding mitochondrial carrier protein Aralar2 OS=Mus musculus GN=Slc25a13 PE=1 SV=1	2	99	DGSVPLLAEIFAGGCAGGSQVIFTNPLEIVK	Carbamidomethyl(C)@15			-0.00510337	3158.63	1053.88	3158.63	1053.88	3
21	69.31	69.31	68.05	sp|Q9QXX4|CMC2_MOUSE	Calcium-binding mitochondrial carrier protein Aralar2 OS=Mus musculus GN=Slc25a13 PE=1 SV=1	2	99	DIMVTIRPHVLTPFVEECLVAAAGGTR	Carbamidomethyl(C)@18			-0.0147874	2951.52	738.888	2951.54	738.891	4
21	69.31	69.31	68.05	sp|Q9QXX4|CMC2_MOUSE	Calcium-binding mitochondrial carrier protein Aralar2 OS=Mus musculus GN=Slc25a13 PE=1 SV=1	2	99	DLGFFGIYK				0.00808519	1058.55	530.283	1058.54	530.279	2
21	69.31	69.31	68.05	sp|Q9QXX4|CMC2_MOUSE	Calcium-binding mitochondrial carrier protein Aralar2 OS=Mus musculus GN=Slc25a13 PE=1 SV=1	2	99	DVEVTKEEFALAAQK			missed K-E@6	0.0152693	1676.88	559.966	1676.86	559.961	3
21	69.31	69.31	68.05	sp|Q9QXX4|CMC2_MOUSE	Calcium-binding mitochondrial carrier protein Aralar2 OS=Mus musculus GN=Slc25a13 PE=1 SV=1	2	99	FGLGSIAGAVGATAVYPIDLVK				-0.00285143	2118.17	707.064	2118.17	707.065	3
21	69.31	69.31	68.05	sp|Q9QXX4|CMC2_MOUSE	Calcium-binding mitochondrial carrier protein Aralar2 OS=Mus musculus GN=Slc25a13 PE=1 SV=1	2	99	FGLYLPLFKPSASTSK				0.00583282	1754.97	585.996	1754.96	585.994	3
21	69.31	69.31	68.05	sp|Q9QXX4|CMC2_MOUSE	Calcium-binding mitochondrial carrier protein Aralar2 OS=Mus musculus GN=Slc25a13 PE=1 SV=1	2	99	FGQVTPMEVDILFQLADLYEPR				0.0148301	2580.31	861.11	2580.29	861.105	3
21	69.31	69.31	68.05	sp|Q9QXX4|CMC2_MOUSE	Calcium-binding mitochondrial carrier protein Aralar2 OS=Mus musculus GN=Slc25a13 PE=1 SV=1	2	99	GEVTFEDVK				0.00603067	1022.5	512.256	1022.49	512.253	2
21	69.31	69.31	68.05	sp|Q9QXX4|CMC2_MOUSE	Calcium-binding mitochondrial carrier protein Aralar2 OS=Mus musculus GN=Slc25a13 PE=1 SV=1	2	99	GLLPQLLGVAPEK				0.0148011	1333.81	667.913	1333.8	667.906	2
21	69.31	69.31	68.05	sp|Q9QXX4|CMC2_MOUSE	Calcium-binding mitochondrial carrier protein Aralar2 OS=Mus musculus GN=Slc25a13 PE=1 SV=1	2	99	HLTYAEFTQFLLEIQLEHAK				0.00685028	2430.26	608.573	2430.26	608.572	4
21	69.31	69.31	68.05	sp|Q9QXX4|CMC2_MOUSE	Calcium-binding mitochondrial carrier protein Aralar2 OS=Mus musculus GN=Slc25a13 PE=1 SV=1	2	99	IAPLEEGMLPFNLAEAQR				0.00696508	1998.03	667.018	1998.02	667.015	3
21	69.31	69.31	68.05	sp|Q9QXX4|CMC2_MOUSE	Calcium-binding mitochondrial carrier protein Aralar2 OS=Mus musculus GN=Slc25a13 PE=1 SV=1	2	99	ITLPAPNPDHVGGYK				0.000492441	1577.82	526.947	1577.82	526.947	3
21	69.31	69.31	68.05	sp|Q9QXX4|CMC2_MOUSE	Calcium-binding mitochondrial carrier protein Aralar2 OS=Mus musculus GN=Slc25a13 PE=1 SV=1	2	99	KDVEVTKEEFALAAQK			missed K-D@1; missed K-E@7	0.00615067	1804.96	602.662	1804.96	602.66	3
21	69.31	69.31	68.05	sp|Q9QXX4|CMC2_MOUSE	Calcium-binding mitochondrial carrier protein Aralar2 OS=Mus musculus GN=Slc25a13 PE=1 SV=1	2	99	LAVATFAGIENK				0.00983266	1232.69	617.351	1232.68	617.346	2
21	69.31	69.31	68.05	sp|Q9QXX4|CMC2_MOUSE	Calcium-binding mitochondrial carrier protein Aralar2 OS=Mus musculus GN=Slc25a13 PE=1 SV=1	2	99	LLQLAESAYR			cleaved F-L@N-term	0.00400438	1162.64	582.327	1162.63	582.325	2
21	69.31	69.31	68.05	sp|Q9QXX4|CMC2_MOUSE	Calcium-binding mitochondrial carrier protein Aralar2 OS=Mus musculus GN=Slc25a13 PE=1 SV=1	2	99	LQVAGEITTGPR				0.0106511	1240.69	621.351	1240.68	621.346	2
21	69.31	69.31	68.05	sp|Q9QXX4|CMC2_MOUSE	Calcium-binding mitochondrial carrier protein Aralar2 OS=Mus musculus GN=Slc25a13 PE=1 SV=1	2	99	LTVNDFVR				0.00747148	962.526	482.27	962.519	482.267	2
21	69.31	69.31	68.05	sp|Q9QXX4|CMC2_MOUSE	Calcium-binding mitochondrial carrier protein Aralar2 OS=Mus musculus GN=Slc25a13 PE=1 SV=1	2	99	MTLADIER				0.0102862	947.485	474.75	947.475	474.745	2
[truncated: 4,770 more rows]

## Sheet: S1C. MS1MS Quant no background
Supplemental Table S1C: Peptide precursor and fragment ion information for MS1MS2 quantiation after festure selection without background
[truncated: 27,194 more rows]

[truncated: 1 more sheets: S1D.MS1MS2 Quant E.coli backgrd]
